# Supplementary material for: Gene set enrichment meta-learning analysis: next- generation sequencing versus microarrays
Source: BMC Bioinformatics. 2010 Apr 8;11:176. doi: 10.1186/1471-2105-11-176 (PMC3098055; doi:10.1186/1471-2105-11-176)
Supplement: Additional file 1 — Percentage of overlapping genes R code. Source file of Figure 2. [file 1471-2105-11-176-S1.r]

source("http://bioconductor.org/biocLite.R")
biocLite("GeneSelector")

source("http://bioconductor.org/biocLite.R")
biocLite("siggenes")

library(GeneSelector)
library(limma)


### Loading functions
getDataMatrix <- function(filename) {
	data <- read.table(filename, header=FALSE, sep="\t", dec=".", skip=3)
	getDataMatrix <- as.matrix(data[,3:ncol(data)])
}

getClasses <- function(filename) {
	classes <- read.table(filename, header=FALSE, sep="\t", dec=".", skip=2)
	getClasses <- as.numeric(classes[1,1:(ncol(classes)-1)])
}


### POG functions
getGeneRanking <- function(ranker, dataMatrix, classes) {
	if(ranker == "TTest") ranked <- RankingTstat(dataMatrix, classes, type="unpaired")
	if(ranker == "FC") ranked <- RankingFC(dataMatrix, classes, type="unpaired")
	if(ranker == "Wilcoxon") ranked <- RankingWilcoxon(dataMatrix, classes, type="unpaired")
	if(ranker == "WelchT") ranked <- RankingWelchT(dataMatrix, classes, type="unpaired")
	if(ranker == "BaldiLong") ranked <- RankingBaldiLong(dataMatrix, classes, type="unpaired")
	if(ranker == "FoxDimmic") ranked <- RankingFoxDimmic(dataMatrix, classes, type="unpaired")
	if(ranker == "ShrinkageT") ranked <- RankingShrinkageT(dataMatrix, classes, type="unpaired")
	if(ranker == "SoftthresholdT") ranked <- RankingSoftthresholdT(dataMatrix, classes, type="unpaired")
	if(ranker == "Limma") ranked <- RankingLimma(dataMatrix, classes, type="unpaired")
	if(ranker == "Ebam") ranked <- RankingEbam(dataMatrix, classes, type="unpaired")
	if(ranker == "Permutation") ranked <- RankingPermutation(dataMatrix, classes, type="unpaired")
	
	getGeneRanking <- ranked
}

POG <- function(ranker, dataMatrix, classes) {
	
	### Get ranked genes: 
	ranked <- getGeneRanking(ranker, dataMatrix, classes)

	### Get bootstrapings: 
	set.seed(1) 
	res <- 0
	while(class(res) != "BootMatrix") {
		res <- try(boot <- GenerateBootMatrix(dataMatrix, classes, maxties=3, minclassize=3, repl=100, type="unpaired"), silent=TRUE)
	}
	boot_ranked <- GetRepeatRanking(ranked, boot)

	### Get overlapping genes: 
	og <- GetStabilityOverlap(boot_ranked, decay="linear")

	### Calculate overlaps: 
	pogTemp <- 0
	for(i in 1:length(og@overlap[,1])) {
		pogTemp[i] <- sum(og@overlap[i,])
		pogTemp[i] <- pogTemp[i] / length(og@overlap[1,])
		pogTemp[i] <- pogTemp[i] / i
	}
	calcPOG <- pogTemp
	POG <- pogTemp
}


### Load data
dataAFX1 <- getDataMatrix("nextGene_norm_MAQC_AFX_AB1_full_merged.gct")
classesAFX1 <- getClasses("nextGene_norm_MAQC_AFX_AB1_full_merged.cls")

dataODT <- getDataMatrix("NextGeneODT_full_merged.gct")
classesODT <- getClasses("NextGeneODT_full_merged.cls")

dataTSEQ <- getDataMatrix("NextGeneTSEQ_full_merged.gct")
classesTSEQ <- getClasses("NextGeneTSEQ_full_merged.cls")


### Ploting function
plotPOG <- function(ranker, ylimMin, ylimMax) {
	plot(POG(ranker, dataAFX1, classesAFX1), log="x", type="p", col = "red", ylim=c(ylimMin,ylimMax), xlab = "Rank", ylab="POG", main=ranker)
	points(POG(ranker, dataODT, classesODT), col = "green")
	points(POG(ranker, dataTSEQ, classesTSEQ), col = "blue")
}


### Display POGs
par(mfrow=c(2,2))
plotPOG("FC", 0, 1)
plotPOG("Wilcoxon", 0, 1)
plotPOG("BaldiLong", 0, 1)
plotPOG("Ebam", 0, 1)

#plotPOG("WelchT", 0, 1)
#plotPOG("FoxDimmic", 0, 1)
#plotPOG("ShrinkageT", 0, 1)
#plotPOG("SoftthresholdT", 0, 1)
#plotPOG("TTest", 0, 1)
#plotPOG("Permutation", 0, 1)
#plotPOG("Limma", 0, 1)
