# Supplementary material for: Gene set enrichment meta-learning analysis: next- generation sequencing versus microarrays
Source: BMC Bioinformatics. 2010 Apr 8;11:176. doi: 10.1186/1471-2105-11-176 (PMC3098055; doi:10.1186/1471-2105-11-176)
Supplement: Additional file 2 — Heat map R code. Source file of a heat map presented in Figure 3. [file 1471-2105-11-176-S2.r]

source("http://bioconductor.org/biocLite.R")
biocLite("GeneSelector")

library(GeneSelector)

### Loading functions
getDataMatrix <- function(filename) {
	data <- read.table(filename, header=FALSE, sep="\t", dec=".", skip=3)
	getDataMatrix <- as.matrix(data[,3:ncol(data)])
}

getClasses <- function(filename) {
	classes <- read.table(filename, header=FALSE, sep="\t", dec=".", skip=2)
	getClasses <- as.numeric(classes[1,1:(ncol(classes)-1)])
}

### POG functions
getGeneRanking <- function(ranker, dataMatrix, classes) {
	if(ranker == "TTest") ranked <- RankingTstat(dataMatrix, classes, type="unpaired")
	if(ranker == "FC") ranked <- RankingFC(dataMatrix, classes, type="unpaired")
	if(ranker == "Wilcoxon") ranked <- RankingWilcoxon(dataMatrix, classes, type="unpaired")
	if(ranker == "WelchT") ranked <- RankingWelchT(dataMatrix, classes, type="unpaired")
	if(ranker == "BaldiLong") ranked <- RankingBaldiLong(dataMatrix, classes, type="unpaired")
	if(ranker == "FoxDimmic") ranked <- RankingFoxDimmic(dataMatrix, classes, type="unpaired")
	if(ranker == "ShrinkageT") ranked <- RankingShrinkageT(dataMatrix, classes, type="unpaired")
	if(ranker == "SoftthresholdT") ranked <- RankingSoftthresholdT(dataMatrix, classes, type="unpaired")
	if(ranker == "Limma") ranked <- RankingLimma(dataMatrix, classes, type="unpaired")
	if(ranker == "Ebam") ranked <- RankingEbam(dataMatrix, classes, type="unpaired")
	if(ranker == "Permutation") ranked <- RankingPermutation(dataMatrix, classes, type="unpaired")
	
	getGeneRanking <- ranked
}

### Load data
dataAFX1 <- getDataMatrix("C:/Users/Gregor/Desktop/Work/NextGene/R Implementation/nextGene_norm_MAQC_AFX_AB1_full_merged.gct")
classesAFX1 <- getClasses("C:/Users/Gregor/Desktop/Work/NextGene/R Implementation/nextGene_norm_MAQC_AFX_AB1_full_merged.cls")

dataAFX2 <- getDataMatrix("C:/Users/Gregor/Desktop/Work/NextGene/R Implementation/nextGene_norm_MAQC_AFX_AB2_full_merged.gct")
classesAFX2 <- getClasses("C:/Users/Gregor/Desktop/Work/NextGene/R Implementation/nextGene_norm_MAQC_AFX_AB2_full_merged.cls")

dataAFX3 <- getDataMatrix("C:/Users/Gregor/Desktop/Work/NextGene/R Implementation/nextGene_norm_MAQC_AFX_AB3_full_merged.gct")
classesAFX3 <- getClasses("C:/Users/Gregor/Desktop/Work/NextGene/R Implementation/nextGene_norm_MAQC_AFX_AB3_full_merged.cls")

dataAFX4 <- getDataMatrix("C:/Users/Gregor/Desktop/Work/NextGene/R Implementation/nextGene_norm_MAQC_AFX_AB4_full_merged.gct")
classesAFX4 <- getClasses("C:/Users/Gregor/Desktop/Work/NextGene/R Implementation/nextGene_norm_MAQC_AFX_AB4_full_merged.cls")

dataAFX5 <- getDataMatrix("C:/Users/Gregor/Desktop/Work/NextGene/R Implementation/nextGene_norm_MAQC_AFX_AB5_full_merged.gct")
classesAFX5 <- getClasses("C:/Users/Gregor/Desktop/Work/NextGene/R Implementation/nextGene_norm_MAQC_AFX_AB5_full_merged.cls")

dataAFX6 <- getDataMatrix("C:/Users/Gregor/Desktop/Work/NextGene/R Implementation/nextGene_norm_MAQC_AFX_AB6_full_merged.gct")
classesAFX6 <- getClasses("C:/Users/Gregor/Desktop/Work/NextGene/R Implementation/nextGene_norm_MAQC_AFX_AB6_full_merged.cls")

dataODT <- getDataMatrix("C:/Users/Gregor/Desktop/Work/NextGene/R Implementation/NextGeneODT_full_merged.gct")
classesODT <- getClasses("C:/Users/Gregor/Desktop/Work/NextGene/R Implementation/NextGeneODT_full_merged.cls")

dataTSEQ <- getDataMatrix("C:/Users/Gregor/Desktop/Work/NextGene/R Implementation/NextGeneTSEQ_full_merged.gct")
classesTSEQ <- getClasses("C:/Users/Gregor/Desktop/Work/NextGene/R Implementation/NextGeneTSEQ_full_merged.cls")

### Display Heatmap
grAFX1 <- getGeneRanking("FC", dataAFX1, classesAFX1)
grAFX2 <- getGeneRanking("FC", dataAFX2, classesAFX2)
grAFX3 <- getGeneRanking("FC", dataAFX3, classesAFX3)
grAFX4 <- getGeneRanking("FC", dataAFX4, classesAFX4)
grAFX5 <- getGeneRanking("FC", dataAFX5, classesAFX5)
grAFX6 <- getGeneRanking("FC", dataAFX6, classesAFX6)
grTSEQ <- getGeneRanking("FC", dataTSEQ, classesTSEQ)
grODT <- getGeneRanking("FC", dataODT, classesODT)

grAFX1@method <- "AFX1"
grAFX2@method <- "AFX2"
grAFX3@method <- "AFX3"
grAFX4@method <- "AFX4"
grAFX5@method <- "AFX5"
grAFX6@method <- "AFX6"
grTSEQ@method <- "TSEQ"
grODT@method <- "ODT"

statlist <- list(grAFX1, grAFX2, grAFX3, grAFX4, grAFX5, grAFX6, grTSEQ, grODT)

s <- 2
png(file = "C:/Users/Gregor/Desktop/Work/NextGene/R Implementation/heatmap.png", width = 480 * s, height = 520 * s, res = 72 * s)
HeatmapMethods(statlist, ind = 1:50)
dev.off()
