# Supplementary material for: Gene set enrichment meta-learning analysis: next- generation sequencing versus microarrays
Source: BMC Bioinformatics. 2010 Apr 8;11:176. doi: 10.1186/1471-2105-11-176 (PMC3098055; doi:10.1186/1471-2105-11-176)
Supplement: Additional file 3 — GSE-MLA ODT results archive. Comma separated values (CSV) files containing results of GSE-MLA for ODT data sets. [file 1471-2105-11-176-S3.zip]

Archive with 7 entries (7 files):
- nextGeneResults_GSEMLA_ODT_vs_AFX1.csv
- nextGeneResults_GSEMLA_ODT_vs_AFX2.csv
- nextGeneResults_GSEMLA_ODT_vs_AFX3.csv
- nextGeneResults_GSEMLA_ODT_vs_AFX4.csv
- nextGeneResults_GSEMLA_ODT_vs_AFX5.csv
- nextGeneResults_GSEMLA_ODT_vs_AFX6.csv
- nextGeneResults_GSEMLA_ODT_vs_TSEQ.csv
