# Supplementary material for: Gene set enrichment meta-learning analysis: next- generation sequencing versus microarrays
Source: BMC Bioinformatics. 2010 Apr 8;11:176. doi: 10.1186/1471-2105-11-176 (PMC3098055; doi:10.1186/1471-2105-11-176)
Supplement: Additional file 3 — GSE-MLA ODT results archive. Comma separated values (CSV) files containing results of GSE-MLA for ODT data sets. [file 1471-2105-11-176-S3.zip › nextGeneResults_GSEMLA_ODT_vs_AFX1.csv]

DEATHPATHWAY	MRNA_PROCESSING	LE_MYELIN_DN	MRNA_PROCESSING_REACTOME	ATP_SYNTHESIS	ROSS_CBF	AGUIRRE_PANCREAS_CHR12	CCR3PATHWAY	TRYPTOPHAN_METABOLISM	ELECTRON_TRANSPORTER_ACTIVITY	PGC1APATHWAY	HUMAN_MITODB_6_2002	CITRATE_CYCLE_TCA_CYCLE	ST_WNT_CA2_CYCLIC_GMP_PATHWAY	KENNY_WNT_UP	TYPE_III_SECRETION_SYSTEM	TGF_BETA_SIGNALING_PATHWAY	CALCINEURINPATHWAY	AGUIRRE_PANCREAS_CHR9	GLYCEROPHOSPHOLIPID_METABOLISM	ICHIBA_GVHD	NITROGEN_METABOLISM	JISON_SICKLE_CELL	TARTE_PC	BYSTROM_IL5_DN	ST_DIFFERENTIATION_PATHWAY_IN_PC12_CELLS	CORDERO_KRAS_KD_VS_CONTROL_DN	TNFR1PATHWAY	OVARIAN_INFERTILITY_GENES	SHEPARD_CRASH_AND_BURN_MUT_VS_WT_UP	INTRINSICPATHWAY	RARRXRPATHWAY	ECMPATHWAY	BRENTANI_IMMUNE_FUNCTION	HOX_GENES	ZHAN_TONSIL_PCBC	KREBS_TCA_CYCLE	ELECTRON_TRANSPORT_CHAIN	RASPATHWAY	ROSS_PML_RAR	ST_TUMOR_NECROSIS_FACTOR_PATHWAY	GLEEVECPATHWAY	ZUCCHI_EPITHELIAL_DN	SA_PTEN_PATHWAY	KERATINOCYTEPATHWAY	CELL_MOTILITY	CHEMICALPATHWAY	BRENTANI_CYTOSKELETON	PASSERINI_APOPTOSIS	LEE_CIP_DN
?	-1.447453	?	-1.5494192	?	?	-1.4215342	?	?	?	1.8672092	-1.418253	?	?	?	?	?	1.3854125	-1.3967812	?	?	?	?	-1.6682912	?	?	?	?	?	-1.4637036	?	?	?	?	?	-1.403818	?	-1.6687411	?	?	?	?	-2.0052478	?	?	-1.4797089	?	?	?	1.3796203
?	1.4888525	-1.4960567	1.4931253	?	?	1.377731	-1.5452424	?	1.1542901	-1.7069485	1.3732345	?	-1.5800475	?	?	?	-1.5086083	?	?	?	?	?	1.6743599	?	?	?	?	?	?	?	?	?	?	?	1.7063187	?	?	?	?	?	?	1.5012243	?	?	1.6484684	?	1.521127	?	?
?	1.5680966	-1.3590102	1.53723	?	?	1.4606359	?	?	1.3922712	?	1.4828647	?	-1.4714851	1.4443885	?	?	-2.2389767	?	?	?	?	?	1.4377087	?	-1.4222482	?	?	?	1.3961915	?	?	?	?	?	1.421402	?	1.5480577	?	?	?	?	?	?	?	1.697744	?	1.401853	?	?
?	-1.5579045	?	-1.4806089	?	?	?	?	?	-1.3842472	2.8556027	?	?	?	?	?	?	1.8032504	-1.4067557	?	?	?	?	-1.5744054	?	1.6703787	?	?	-1.3711025	?	?	?	?	?	?	-1.6388118	?	-1.6676775	?	?	?	?	-1.4944109	?	?	-1.4220487	?	?	?	?
?	?	?	1.6560414	?	?	?	?	?	?	-2.222659	?	?	?	1.5058675	?	?	-2.166003	?	?	?	?	?	?	?	?	?	?	?	?	?	?	?	?	?	?	?	?	?	?	?	?	?	?	?	?	?	?	?	?
?	?	-1.7905854	?	-1.4854846	?	?	-1.4733018	?	?	-1.5147965	?	?	-1.564049	?	-1.5105122	?	-1.6064422	?	?	1.4941498	?	?	1.7777914	?	-1.6255103	?	?	?	1.85829	1.5962905	?	?	?	?	?	?	?	?	?	?	?	?	?	-1.4636885	1.9509885	?	?	?	?
?	-1.4520849	1.6774657	-1.6243805	?	?	?	?	?	?	1.424035	?	?	1.4987805	?	?	?	1.5344595	?	?	?	?	-1.4426861	-1.6649815	?	?	?	?	-1.496017	-1.5425042	?	?	?	?	?	-1.549281	?	?	?	?	?	?	-1.4782205	?	?	-1.7241694	?	?	?	1.4099023
?	1.6498544	?	1.8114797	?	?	?	?	?	1.5183443	-1.52626	1.3934137	?	-1.7789395	1.4493958	?	?	-1.4560657	?	?	?	?	?	1.5135262	?	-1.5719161	?	?	?	1.4543974	?	?	?	?	?	1.3965393	?	1.4865482	?	?	?	?	1.4978863	?	?	1.5087613	?	?	?	-1.6213822
?	?	?	-1.5465163	?	?	?	?	?	?	?	-1.4051344	?	1.2893484	-1.3814598	?	?	2.7902539	?	?	?	?	?	-1.6205314	?	1.7348917	?	?	?	?	?	?	?	?	?	?	?	-1.6464279	?	?	?	?	-1.7938508	?	?	-1.5813113	?	?	?	?
?	?	1.682627	?	?	?	?	1.7700434	?	?	1.7794244	?	?	?	?	?	?	1.6181868	?	?	?	?	?	-1.467211	?	?	?	?	?	-1.762564	?	?	?	?	?	-1.556125	?	?	?	?	?	?	?	?	?	-1.5228055	?	?	?	?
?	1.8076344	-1.5580218	1.3973545	-1.518923	?	?	-1.5055423	?	1.3560718	-1.9923714	?	?	-1.5132997	?	-1.4525996	?	-1.9988161	?	?	?	?	?	1.7864944	?	-1.6219753	?	?	?	1.6897585	1.7537333	?	?	?	?	1.3642347	?	?	?	?	?	?	?	?	?	?	?	?	?	?
?	?	?	?	?	?	-1.535429	?	?	?	1.5465232	?	?	1.4434011	?	?	?	?	?	?	?	?	?	-1.470316	?	?	-1.3797808	?	?	?	?	?	?	?	?	?	?	?	?	?	?	?	-1.486263	?	?	-1.5253305	?	?	?	?
?	1.7175273	-1.65799	1.5567113	?	?	1.5229526	?	?	?	-1.8460438	1.484233	?	?	1.4529873	-1.5480047	?	-2.2095315	1.4467238	?	?	?	1.4508513	1.693267	?	-1.6158657	?	?	?	1.5761139	?	?	?	?	?	1.4139628	?	1.383572	?	?	?	?	1.5181862	?	?	2.1354628	1.3779817	1.456808	?	?
?	?	-1.7490956	?	?	?	?	-1.660158	?	?	-1.5748423	?	?	?	?	?	?	-1.6825482	?	?	?	?	?	1.5665671	?	?	?	?	?	1.7604547	?	?	?	?	?	?	?	?	?	?	?	?	?	?	?	1.7024523	?	?	-1.4109999	-1.6521989
?	?	1.6614385	-1.8065865	?	?	?	?	?	?	1.638854	?	?	?	?	?	?	1.864494	?	?	?	?	?	-1.5925016	?	1.6638589	?	?	-1.3282179	-1.8128994	?	?	?	?	?	-1.391707	?	?	?	?	?	?	-1.4258134	?	?	-1.3749515	?	?	?	?
?	1.527872	?	?	?	?	?	?	?	?	-3.1246436	1.5135057	?	-1.6271094	?	?	?	-1.6062907	?	?	?	?	?	1.7266849	?	-1.8100692	?	?	?	?	?	?	?	?	?	?	?	1.5365561	?	?	?	?	1.6855867	?	?	1.647499	?	1.5034298	?	?
?	-1.806184	?	-1.5995483	?	?	-1.3787893	?	?	-1.3898276	?	-1.3767242	?	1.0044239	-1.2249467	0.68722427	-1.2151912	2.0910983	-1.2198337	0.57238805	?	?	?	-1.4660152	?	1.609841	?	?	?	-1.5168221	?	?	?	?	?	-1.4877305	?	-1.7089518	?	?	?	?	-1.5393367	?	?	-1.4151291	?	?	?	?
?	1.5518911	?	1.5456805	?	?	1.4738477	?	?	?	-1.8892632	1.4198498	1.3876448	?	1.3795878	?	?	-2.486606	?	?	?	?	?	1.4045869	?	-1.4270295	?	?	?	1.4020377	?	?	?	?	?	?	?	1.5941045	?	?	?	?	1.6599464	?	?	1.4157625	?	?	?	?
?	1.811744	-1.5432729	1.7492008	-1.3955749	?	?	?	?	?	-2.3504782	1.353436	?	-1.4235569	1.3907069	?	?	-2.0794168	?	?	?	?	?	1.5852008	1.5097393	-2.1123135	?	?	?	1.507913	?	?	?	?	?	?	?	1.3980498	?	?	?	?	1.5994282	?	?	1.385456	?	?	?	?
?	-1.5130727	1.5319299	?	?	?	?	?	?	?	2.2210069	?	?	?	?	?	?	1.9852186	?	?	?	?	?	-1.560567	?	1.8010801	?	?	?	?	?	?	?	?	?	?	?	-1.6477946	?	?	?	?	-1.817723	?	?	-1.5691028	?	?	?	?
?	-1.3876212	1.5533596	-1.571701	?	?	-1.56781	1.8795059	?	?	1.8608831	?	?	1.5529416	-1.3875381	?	?	?	-1.2428976	1.0971395	-1.1811919	?	?	-1.6409408	?	?	?	?	?	-1.5632696	?	?	?	?	?	?	?	-1.5949984	?	?	?	?	-1.8437861	?	?	?	?	-1.4011889	?	?
?	-1.4962175	?	-1.3997238	?	?	?	?	?	?	2.4676142	?	?	?	?	?	?	1.8094501	?	?	?	?	?	-1.515267	?	1.4309183	?	?	?	?	?	?	?	?	?	?	?	?	?	?	?	?	-1.6168176	?	?	-1.4961965	?	?	?	?
?	1.6918808	-1.3798482	1.519924	-1.3552986	?	?	?	?	?	-1.8171954	1.5486443	?	-1.5975124	?	-2.012303	?	-1.8518553	?	?	1.3017477	?	?	1.5702758	?	-1.834069	?	?	?	1.530541	?	?	?	?	?	1.3960676	?	1.4297528	?	?	?	?	1.6641544	?	?	1.3991556	?	?	?	-1.4962167
?	?	?	1.4835382	?	?	1.5198793	1.4940108	?	?	-1.6726484	?	?	?	1.3604629	?	?	-2.047573	1.486153	?	?	?	?	1.5228595	?	?	1.3448305	?	1.5392563	1.4765153	?	?	?	?	?	?	?	1.4612554	?	?	?	?	?	?	?	?	?	?	?	?
?	-1.3588846	?	-1.4815849	?	?	-1.3763177	?	?	-1.5113177	1.8849441	-1.5143019	?	1.5977741	?	?	?	1.7895482	?	?	?	?	?	-1.6773945	?	2.1065793	?	?	?	-1.7384429	?	?	?	?	?	?	?	-1.3914423	?	?	?	?	-1.3948221	?	?	?	?	?	?	?
?	?	-1.660752	1.4114875	?	?	?	-1.6909359	?	?	-1.8575313	?	?	-1.3706845	1.1406323	-1.3504227	?	-2.0374668	?	-1.1466475	1.1725789	?	?	1.4832679	?	-1.470531	?	?	?	1.6203264	1.4262	?	?	?	?	1.5682931	?	?	?	?	?	?	?	?	?	1.6247721	?	1.4095329	?	?
?	-1.5832326	1.6220915	-1.4427248	?	?	?	?	?	?	1.7552572	?	?	?	-1.4486971	1.4230171	?	2.1452725	?	?	?	?	?	-1.4779286	?	1.7896857	?	?	?	-1.7359892	?	?	?	?	?	-1.5365953	?	-1.40239	?	?	?	?	?	?	?	-1.570981	?	?	?	?
?	1.4015133	?	1.7806396	-1.4115857	?	1.3560674	?	?	?	-2.79103	1.4685297	?	-1.448497	1.346342	?	?	-1.3917942	?	?	?	?	?	1.8911263	?	-1.6902064	?	?	?	1.6535859	1.3411682	?	?	?	?	1.3777548	?	1.7950456	?	?	?	?	1.8020033	?	?	1.8696223	?	?	?	-1.7342395
?	-1.6093339	?	-1.6251204	1.3351836	?	?	1.3298439	?	?	1.5381985	?	?	1.3721995	?	1.3783245	?	?	?	?	?	?	?	-1.7850252	?	1.6703503	?	?	?	-1.5154903	?	?	?	?	?	-1.3608073	?	-1.3613394	?	?	?	?	-1.7847767	?	?	-1.4329873	?	?	?	?
?	1.4209788	-1.6608493	?	-1.5999346	?	?	?	?	?	-1.7406167	?	?	-1.8512756	?	?	?	-1.8215817	?	?	?	?	?	1.4833032	?	?	?	?	?	1.6896486	1.6905836	?	?	?	?	1.3612247	?	?	?	?	?	?	1.3642604	?	?	1.4814074	?	?	?	?
?	?	1.5111201	-1.6560242	1.5794009	?	-1.4188248	1.8411704	?	?	1.6706629	?	?	1.6485391	?	1.4202003	?	1.6737635	?	?	?	?	?	?	?	1.5018325	?	?	?	-1.9493493	?	?	?	?	?	-1.3523456	?	?	?	?	?	?	-1.3816048	?	?	-1.5295659	?	?	?	?
?	1.3246574	-1.8510913	1.5105753	-1.5542953	?	?	-1.8673344	?	?	-2.328698	?	?	?	1.3224752	-1.4921474	?	-2.0586822	?	?	?	?	?	1.486531	?	-1.608681	?	?	?	1.773282	?	?	?	?	?	1.4068556	?	?	?	?	?	?	2.0902357	?	?	1.6129315	?	?	?	-1.4288559
?	1.4056059	-1.55647	1.6798271	?	?	1.3899784	?	?	?	-2.5147173	?	?	?	?	?	?	-1.6283038	1.5182306	?	1.4401388	?	?	1.7223479	?	-1.7662269	?	?	?	1.7130032	1.5058719	?	?	?	?	1.6277137	?	1.3829682	?	?	?	?	1.4570963	?	?	1.4608085	?	?	?	?
?	1.3798727	?	1.5292014	?	?	?	?	?	?	?	1.2444745	1.2300235	-1.015431	1.3549912	?	1.4894223	?	1.2289531	?	?	?	?	1.5631791	?	?	1.214174	?	?	?	?	?	?	?	?	1.5868732	?	?	?	?	?	?	1.5507677	?	?	?	?	?	?	?
?	-1.4465431	1.3615295	-1.7126313	?	?	-1.4500983	?	?	-1.4187963	2.0322537	-1.3821448	?	1.4478806	?	?	?	1.9332355	-1.3778249	?	?	?	?	?	?	1.3648269	?	?	?	-1.5489416	?	?	?	?	?	-1.375307	?	-1.6889113	?	?	?	?	-1.7053975	?	?	-1.4080504	?	-1.418907	?	1.3510216
?	-1.4845538	1.8752669	-1.471019	1.5942602	?	-1.3625879	?	?	-1.5002881	2.1696959	-1.3832341	?	1.5863649	-1.4637985	?	?	1.8308332	-1.3493416	?	?	?	?	-1.4845706	?	1.800071	?	?	?	-1.6932958	?	?	?	?	?	?	?	-1.5180496	?	?	?	?	-1.5459155	?	?	-1.391811	?	?	?	?
?	-1.5953035	?	-1.4977573	?	?	-1.3662764	?	?	?	1.6771411	-1.4970845	?	1.3312001	-1.4866635	1.4718062	?	2.1572146	?	?	?	?	?	-1.3583059	?	1.6367977	?	?	?	?	?	?	?	?	?	?	?	-1.7899563	?	?	?	?	-1.5631182	?	?	-1.721288	?	-1.4332234	?	?
?	1.4043291	?	1.6682197	-1.0218859	?	?	?	?	?	-1.4326712	1.5615712	?	?	1.6061841	?	?	-1.813969	?	?	?	?	?	1.5547941	?	-1.7376506	?	?	?	1.5047891	?	?	?	?	?	?	?	1.5636702	?	?	?	?	1.6812377	?	?	1.4240122	?	?	?	?
?	-1.5268674	?	?	?	?	-1.4418402	?	?	?	1.823551	-1.4605479	?	?	?	?	?	1.9032792	?	?	?	?	?	-1.6932755	?	?	?	?	?	-1.454104	?	?	?	?	?	?	?	-1.5136495	?	?	?	?	-1.5884008	?	?	-1.6947514	?	?	?	?
?	1.3873566	?	?	?	?	1.3858408	?	?	1.6099446	-2.4640286	1.4472017	?	?	?	?	?	?	?	?	?	?	?	1.5696124	?	-1.6238528	1.3644437	?	?	1.6170449	?	?	?	?	?	?	?	1.765147	?	?	?	?	1.707332	?	?	1.4611559	?	?	?	-1.3275588
?	-1.6842681	1.7394726	?	?	?	?	?	?	?	1.7069352	-1.5212544	?	2.0393875	?	?	?	2.544331	?	?	?	?	?	-1.5445913	?	?	?	?	?	-1.5677227	?	?	?	?	?	-1.4197384	?	-1.4800061	?	?	?	?	-2.0244617	?	?	-1.6205113	?	?	?	?
?	1.5544798	?	?	?	?	?	?	?	?	-2.0876882	?	?	-1.4651302	?	?	?	-1.5604758	?	?	?	?	?	1.5729803	?	-2.0760162	?	?	?	?	?	?	?	?	?	1.7869061	?	?	?	?	?	?	?	?	?	?	?	?	?	?
?	?	1.6638006	-1.576182	1.2939513	?	?	?	?	?	1.6490828	?	?	1.4906564	?	?	?	1.7151281	?	?	?	?	?	-1.6969585	?	1.6072814	?	?	?	-1.8434362	-1.73657	?	?	?	?	?	?	?	?	?	?	?	-1.4065155	?	?	-1.5726289	?	?	?	?
?	1.7129449	?	1.7207495	?	?	?	?	?	?	-2.003584	?	?	?	?	?	?	-1.5576711	?	?	?	?	?	?	?	?	1.3299241	?	?	1.7036891	?	?	?	?	?	?	?	1.6776931	?	?	?	?	?	?	?	?	?	?	?	?
?	1.496095	-1.3820206	1.6387479	?	?	?	?	?	?	-1.9826725	1.4852674	?	-1.4836452	1.5323539	?	?	-1.9051471	?	?	?	?	?	1.4445835	?	-2.1688435	?	?	?	?	?	?	?	?	?	?	?	1.598487	?	?	?	?	1.8255069	?	?	1.5039228	?	?	?	?
?	-1.3629917	1.6921346	-1.6119426	1.5652987	?	?	1.6176258	?	?	1.7585456	-1.5166279	?	?	-1.5020838	?	?	1.5133466	?	?	?	?	?	-2.1496997	?	1.8609656	?	?	?	-1.7649953	?	?	?	?	?	-1.6020746	?	-1.912622	?	?	?	?	-1.8406558	?	?	-1.4447402	?	?	?	?
?	?	?	-1.476982	?	?	?	?	?	?	1.97908	?	?	?	-1.3744779	?	?	2.0415807	?	?	?	?	?	?	?	?	?	?	?	?	?	?	?	?	?	?	?	?	?	?	?	?	?	?	?	-1.5483621	?	?	?	?
?	1.7236146	-1.5854503	1.5585629	?	?	?	?	?	1.4521714	-1.9626156	1.5569762	?	?	?	?	?	-1.8598601	?	?	?	?	?	1.4702767	?	-2.0469806	?	?	?	?	?	?	?	?	?	1.3563999	?	1.4537206	?	?	?	?	1.4663277	?	?	1.5006156	?	?	?	-1.5351739
?	-1.5662986	1.9281142	-1.4769909	?	?	?	?	?	-1.4943196	?	?	?	1.7203956	-1.3581266	?	?	1.6382781	?	?	?	?	?	-1.6801349	?	?	?	?	?	-1.5619093	?	?	?	?	?	-1.6208369	?	-1.5066925	?	?	?	?	-1.5087125	?	?	-1.4218088	?	?	?	?
?	?	?	-1.6552087	?	?	-1.5471036	?	?	?	2.0445824	-1.5286124	?	1.5302577	?	?	?	2.0700567	-1.4487987	?	?	?	?	-1.5583966	?	?	-1.3756146	?	?	-1.5004193	-1.3934163	?	?	?	?	-1.4369476	?	-1.7668734	?	?	?	?	-1.7276074	?	?	-1.4251777	?	?	?	?
?	1.7373513	?	1.5991051	?	?	?	?	?	?	-1.8653257	1.6530153	?	-1.8381203	?	?	1.2087388	-2.383014	1.6654531	?	?	?	?	1.6970174	?	-1.8650264	?	?	?	1.6728542	?	?	?	?	?	1.5198541	?	1.5331846	?	?	?	?	1.6605853	?	?	1.6586337	?	?	?	?
?	1.3571179	-1.5344485	1.4928099	?	?	?	-1.3896079	?	1.5709679	-1.9597286	1.4822865	?	-1.8881708	1.3597709	?	?	-1.7073655	?	?	?	?	?	1.5469239	?	-1.7385236	?	?	?	1.7854246	?	?	?	?	?	?	?	?	?	?	?	?	1.4376684	?	?	1.418001	?	?	?	?
?	1.5478634	-1.627119	1.784458	?	?	1.3809823	?	?	1.3659658	-1.7926756	1.4338291	?	?	?	?	?	-1.8602042	?	?	?	?	?	1.6472639	?	-1.5946316	?	?	?	1.9258833	?	?	?	?	?	1.6639112	?	?	?	?	?	?	?	?	?	?	?	1.5063707	?	?
?	-1.4043981	1.4009796	-1.5114332	?	?	-1.4420773	1.5192327	?	?	2.140889	-1.513018	?	1.5429784	?	?	?	1.7344508	?	?	?	?	?	-1.458182	?	2.2931964	?	?	?	-1.3822802	?	?	?	?	?	?	?	-1.3783762	?	?	?	?	-1.6220311	?	?	-1.4558043	?	?	?	?
?	1.6248168	-1.3889277	1.6520828	?	?	1.5285122	?	?	?	-1.3445683	1.6372272	?	?	?	?	?	-1.9873918	?	?	?	?	?	1.5220981	?	-1.6852504	?	?	?	1.4997976	?	?	?	?	?	1.599028	?	1.5447721	?	?	?	?	1.6709524	?	?	1.4426664	?	?	?	-1.2937402
?	-1.9019927	1.4601749	-1.5675473	?	?	?	1.5105456	?	?	1.577631	-1.3712139	?	1.7862465	-1.5870725	1.3955814	?	1.7275583	?	?	?	?	?	-1.6678854	?	1.4426873	?	?	?	-1.5924829	?	?	?	?	?	-1.4020962	?	?	?	?	?	?	?	?	?	-1.5971156	?	-1.4347037	?	1.560404
?	1.7358783	-1.8655201	1.3819675	?	?	?	-1.5291606	?	1.3719597	-1.6158249	1.3564999	?	?	1.4634477	-1.5916711	?	-1.7746577	?	?	?	?	?	1.8425032	?	-1.5865508	?	?	?	1.5163504	?	?	?	?	?	1.3427916	?	?	?	?	?	?	?	?	-1.468766	1.3602415	?	?	?	-1.7647166
?	1.5036119	-1.7181009	1.5504577	-1.4454222	?	?	-1.766028	?	1.4757868	-1.7586874	?	?	-1.6068444	?	?	?	-1.5747536	?	?	?	?	?	1.3939183	?	-1.5591339	?	?	?	1.5856365	?	?	?	?	?	?	?	?	?	?	?	?	?	?	?	1.3329115	?	?	?	?
?	1.6297398	?	?	?	?	?	?	?	?	?	?	1.4524415	?	1.354942	?	?	-1.3401238	?	?	?	?	?	1.55724	?	?	1.3133252	?	?	?	?	?	?	?	?	?	?	1.49962	?	?	?	?	1.4932661	?	?	?	?	?	?	?
?	?	1.7304682	?	?	?	?	?	?	?	1.6868378	?	?	1.4648645	?	?	?	1.6342592	?	?	?	?	?	?	?	1.6198725	?	?	?	-1.7942911	-1.7226588	?	?	?	?	-1.5920638	?	?	?	?	?	?	?	?	?	-1.2993577	?	?	?	?
?	-1.6137671	1.4468647	?	?	?	-1.5590324	1.3490752	?	-1.3512348	1.9581176	-1.5536703	?	1.7230494	?	?	?	1.7554876	-1.3766035	?	?	?	?	-1.524235	?	1.7731577	?	?	?	-1.869463	?	?	?	-1.363338	?	-1.3614707	?	-1.5316842	?	?	?	?	-1.3622161	?	?	?	?	?	?	?
?	1.6474826	-1.895578	1.5575988	?	?	?	-1.4375387	?	1.4391973	-1.4780341	1.5148056	?	?	1.5336359	?	?	-2.326939	?	?	?	?	?	1.4945774	?	-1.4909475	?	?	?	1.5073502	1.4529898	?	?	?	?	1.3735644	?	1.420215	?	?	?	?	?	?	?	?	?	?	?	?
?	?	-1.9856629	?	?	?	?	-1.59359	?	?	-1.5557837	?	?	?	?	-1.6351088	?	-1.9373128	?	?	?	?	?	1.5628501	?	-1.4828194	?	?	?	1.3491393	?	?	?	?	?	1.5010693	?	?	?	?	?	?	?	?	?	1.6148598	?	?	?	?
?	-1.4761987	1.5658461	-1.6633016	?	?	-1.3975383	?	?	-1.3496811	1.6748408	-1.5827441	?	?	?	?	?	1.6111689	-1.3889763	?	-1.516476	?	?	-1.6147699	?	1.4862593	?	?	?	-1.7128799	?	?	?	?	?	-1.4578451	?	-1.521408	?	?	?	?	-1.4739813	?	?	-1.5732	?	?	?	?
?	-1.5954967	1.9863689	-1.9003261	?	?	-1.401801	1.6493105	?	?	1.6490694	-1.5205842	?	?	?	?	?	1.5233104	-1.3729143	?	?	?	?	-1.5443963	?	1.5151412	?	?	?	-1.6602377	?	?	?	?	?	?	?	?	?	?	?	?	-1.6921561	?	?	-1.5644151	?	?	?	?
?	?	-1.9761473	?	?	?	?	?	?	?	-1.5430031	?	?	-1.5815676	?	?	?	-1.5915701	?	?	?	?	?	2.0377269	?	-1.6014924	?	?	?	?	?	?	?	?	?	?	?	?	?	?	?	?	?	?	?	1.361459	?	?	?	?
?	1.429027	-1.3505342	1.3699284	-1.3861263	?	?	-1.6574042	?	1.5104218	-1.6814566	1.3831794	?	?	1.5495819	?	?	-1.9842594	?	?	?	?	?	1.8620577	?	-1.6762338	?	?	?	1.6428839	?	?	?	?	?	1.7828892	?	?	?	?	?	?	1.602399	?	-1.6189454	1.5816824	?	?	?	?
?	-1.677592	?	-1.4965669	?	?	-1.4074962	?	?	?	2.2951374	-1.5505073	?	?	-1.472512	?	?	3.1988137	?	?	?	?	?	-1.7406025	-1.328513	?	-1.2843443	?	-1.1680747	-1.4444965	?	?	?	?	?	?	?	-1.4101698	?	?	?	?	-1.7585292	?	?	-1.3471351	?	?	?	?
?	-1.6161987	1.3953615	-1.655195	?	?	?	?	?	-1.4385198	2.1050131	-1.4865959	?	?	-1.3549118	?	?	2.0744784	?	?	?	?	?	-1.6356542	?	1.3782018	?	?	?	-1.6214273	?	?	?	?	?	-1.533029	?	-1.5387214	?	?	?	?	-1.6588364	?	?	-1.3646255	-1.4437839	?	?	1.331835
1.4436232	1.3354355	-1.9573152	1.6438881	-1.5745723	?	?	-1.8734685	?	?	-1.8178232	1.3186795	?	-1.6755778	1.3124385	?	?	-1.5355874	?	?	1.3932459	?	?	1.5273774	1.3091179	-1.4612144	?	?	?	1.7362423	1.4098479	?	?	?	?	1.4466739	?	?	?	?	?	?	1.3582121	?	?	1.4835685	?	?	?	?
?	-1.5093404	?	-1.5935885	?	?	-1.4079142	?	?	?	1.6906799	-1.5128535	?	1.2986754	?	?	?	2.1269813	?	?	?	?	?	-1.3641149	?	?	?	?	?	-1.4912354	?	?	?	?	?	-1.6116219	?	-1.7400179	?	?	?	?	-1.5564919	?	?	-1.6340585	?	?	?	1.7760031
?	?	-1.5123086	1.6994067	?	?	?	?	?	?	?	1.3793277	?	-1.6304705	1.4259667	?	?	-1.926244	1.414852	?	?	?	?	1.5408273	?	-1.8428073	?	?	?	?	?	?	?	?	?	?	?	?	?	?	?	?	?	?	?	?	?	?	?	?
?	1.5343946	?	1.3772733	?	?	?	?	?	?	-1.4955297	?	?	?	?	?	?	-1.943997	?	?	?	?	?	?	?	?	1.3994353	?	?	1.3264581	?	?	?	?	?	?	?	?	?	?	?	?	1.5675348	?	?	?	?	?	?	?
?	1.5562096	?	1.5598849	?	?	?	?	?	?	-1.2633138	?	?	-1.3941871	?	?	1.3578327	-2.6569273	?	?	?	?	?	1.416155	?	-1.4844536	?	?	?	?	?	?	?	?	?	1.6529881	?	1.4688835	?	?	?	?	1.4364897	?	?	1.3850031	?	1.5720607	?	-1.2304746
?	?	1.579986	?	1.5730096	?	?	1.5647967	?	?	2.125108	?	?	1.5970855	?	?	?	1.9976802	?	?	?	?	?	-1.3828465	?	1.4867326	?	?	?	?	-1.7929358	-0.95631504	1.1733756	?	?	-1.4769577	1.2528597	1.516173	?	?	?	?	?	?	?	-1.4834921	?	?	?	?
?	-1.776985	?	-1.4675311	?	?	?	?	?	-1.4705104	2.2049973	-1.5622262	?	?	?	?	?	2.783044	-1.4071089	?	?	?	?	-1.492578	?	1.5964049	?	?	?	-1.5183706	?	?	?	?	?	-1.4858764	?	-1.5160296	?	?	?	?	?	?	?	-1.630354	?	?	?	1.4130665
?	1.5454426	?	1.4219099	?	?	1.5274172	?	?	?	-1.71779	1.3826671	?	?	1.250438	?	?	?	?	?	?	?	?	1.3890733	?	-2.2993495	?	?	?	1.4235198	?	?	?	?	?	1.3640436	?	1.3457191	?	?	?	?	1.6360788	?	?	1.5282423	?	1.606441	?	?
?	-1.5317833	?	?	?	?	?	?	?	?	2.1048157	?	-1.5257564	?	?	?	?	1.6551945	?	?	?	?	?	-1.5421989	?	?	?	?	?	?	?	?	?	?	?	?	?	-1.7387544	?	?	?	?	?	?	?	-1.5689766	?	-1.5134636	?	?
?	1.5631379	-1.4055122	1.581025	-1.4395342	?	1.4339017	?	?	?	-2.311316	1.5621519	?	?	?	?	?	-1.6806414	?	?	?	?	?	1.4977851	?	-1.6384225	?	?	?	1.5641562	1.4643447	?	?	?	?	?	?	?	?	?	?	?	?	?	?	1.6549038	1.1020979	1.2773184	?	-1.4782727
?	1.432281	?	1.4417146	?	?	1.4356306	?	?	?	?	1.2551425	1.2370132	-0.87195927	1.2286365	?	1.2648387	-2.0115554	1.321526	?	1.1916584	?	?	1.3733902	?	-1.2262437	?	?	1.3592764	1.4878305	?	?	?	?	?	1.3479395	?	1.454679	?	?	?	?	?	?	?	1.5159502	?	?	?	?
?	1.4929212	-1.5053606	1.5158848	?	?	?	?	?	?	-1.8314769	?	?	?	1.4162965	?	?	-2.4710977	1.3592068	?	?	?	?	1.558373	?	-1.4519024	?	?	1.4709326	1.6806468	?	?	?	?	?	1.4138896	?	1.5298748	?	?	?	?	1.427468	?	?	1.5984019	?	?	?	?
?	-1.4828252	?	-1.4355085	0.91658217	?	?	?	?	?	2.203168	?	?	1.3585775	-1.4490825	?	?	1.5758524	?	?	?	?	?	-1.5059458	?	1.9811809	?	?	?	-1.4629511	?	?	?	?	?	-1.5045093	?	-1.585006	?	?	?	?	-1.4231085	?	?	-1.4833517	?	-1.412105	?	?
?	1.5655951	?	1.7664535	?	?	?	?	?	1.4657714	-2.5660794	1.5052801	?	?	?	?	?	-1.889987	?	?	?	?	?	1.6219829	?	?	?	?	?	1.6873	?	?	?	?	?	1.5253326	?	1.5297271	?	?	?	?	1.67443	?	?	1.5949715	?	?	?	-1.5440112
?	-1.6569277	?	-1.4473717	0.9545117	?	?	1.6770461	?	-1.4038274	1.8520681	-1.6242689	?	?	-1.4217435	?	?	1.7342218	?	?	?	?	?	-1.6402221	?	1.7477986	?	?	?	-1.61686	?	?	?	?	?	-1.3673329	?	-1.4960897	?	?	?	?	-1.3780398	?	?	-1.587504	?	?	?	?
?	1.6351653	?	1.6857148	?	?	?	?	?	1.4967533	-2.0747647	1.6108403	?	?	?	?	?	-1.6751583	1.4419065	?	?	?	?	1.6999165	?	-1.8126109	1.3934636	?	?	1.572118	?	?	?	?	?	1.4100116	?	1.9060684	?	?	?	?	1.5113411	?	?	1.7127928	?	?	?	?
?	-1.4269719	1.6319857	-1.4176414	?	?	?	1.9152699	?	?	1.5522177	?	?	?	?	?	?	1.8582838	?	?	?	?	?	-1.5907145	?	1.506954	?	?	?	-1.94891	?	?	?	?	?	-1.9287946	?	?	?	?	?	?	?	?	?	?	?	?	?	?
?	1.6077229	?	?	?	?	1.3895774	?	?	?	-1.7953304	1.450331	?	?	1.4098811	?	1.4584103	-2.5162609	1.4585837	?	?	?	?	1.4317456	?	-2.234638	?	?	?	1.4919518	?	?	?	?	?	?	?	1.4087445	?	?	?	?	1.5590162	?	?	1.6057462	?	?	?	?
?	-1.5990914	1.6882486	-1.5507513	1.5898349	?	-1.4188926	1.3513442	?	?	2.0468915	-1.3549033	?	?	?	1.4860219	?	1.9807428	-1.4320997	?	?	?	?	-1.6052424	?	1.4707186	?	?	?	-1.6126058	?	?	?	-1.368266	?	?	?	-1.3900073	?	?	?	?	-1.4433762	?	?	-1.4829061	?	?	?	?
?	-1.5909641	?	-1.5712289	?	?	-1.5488895	?	?	?	2.1706712	-1.3734976	?	1.256587	?	?	?	1.6536483	?	?	?	?	?	-1.5646806	?	1.6170292	?	?	?	-1.4192003	?	?	?	?	?	?	?	-1.5255287	?	?	?	?	?	?	?	-1.4851056	?	?	?	?
?	-1.6553801	?	-1.4550496	?	?	?	?	?	?	?	-1.3967557	?	1.1944025	-1.4054589	?	-1.2946149	1.5192589	-1.1801566	?	-1.290565	?	?	-1.479244	?	2.0886633	?	?	?	-1.5076813	-1.4379907	?	?	?	?	-1.44342	?	-1.7229748	?	?	?	?	-1.4692729	?	?	-1.4790959	?	?	?	?
?	1.3852557	-1.3329328	1.7473639	?	?	?	?	?	?	-1.908502	1.4028417	?	-1.3499082	?	?	?	-1.8330162	?	?	1.2258036	?	?	1.7583447	?	-1.364231	?	?	?	1.5570692	?	?	?	?	?	?	?	1.6158484	?	?	?	1.4861962	1.5399079	?	?	1.4946337	?	?	?	?
?	1.3860097	-1.4393373	?	?	?	1.7098454	?	?	1.3858342	-2.5254421	1.4204845	?	?	?	-1.4235752	?	-1.7907292	?	?	1.4317286	?	?	?	?	-1.8333672	?	?	?	1.4718754	?	?	?	?	?	1.7688938	?	1.4628236	?	?	?	?	1.4081559	?	?	1.6516409	?	?	?	?
?	1.4459621	-1.4214989	1.510777	?	?	1.4410595	?	?	1.580342	-1.6423267	1.5934354	?	?	?	?	?	-1.6165649	?	?	?	?	?	1.5024825	?	-1.5946778	?	?	?	1.7806835	?	?	?	?	?	?	?	1.4513795	?	?	?	?	1.5001712	?	?	1.693163	?	1.9792427	?	?
?	-1.783576	?	-1.6754841	1.0443153	?	-1.39754	?	?	-1.6495186	2.9801147	-1.4622473	?	1.3510985	-1.4257631	?	-1.3221594	3.1807868	?	?	?	?	?	-1.8156111	?	1.5225245	?	?	?	-1.5972656	?	?	?	?	?	-1.5442775	?	-1.373121	?	?	?	?	-1.6454134	?	?	-1.3679128	-1.4650095	?	?	1.3273053
?	?	?	?	?	?	?	?	?	?	-2.0806646	?	?	?	?	?	?	-1.4573241	?	?	?	?	?	1.6684464	?	?	?	?	?	1.5928851	?	?	?	?	?	1.6610626	?	?	?	?	?	?	1.6082715	?	?	?	?	?	?	?
?	-1.5409371	1.8128504	-1.7250556	1.6942936	?	?	?	?	-1.5174304	1.7819251	-1.402797	?	1.4878997	?	?	?	1.623963	?	?	?	?	?	-1.7042174	?	1.5787531	?	?	?	-1.7301153	?	?	?	?	?	-1.4969786	?	-1.4987798	?	?	?	?	-1.5700877	?	?	?	?	?	?	?
?	?	?	1.696461	?	?	?	?	?	?	-2.1226382	?	?	-1.4185795	?	?	?	-1.6418877	?	?	?	?	?	?	?	?	1.3824695	?	?	1.3324215	?	?	1.2786083	?	?	1.624275	?	1.5926411	?	?	?	?	1.5007701	?	?	?	?	?	?	?
?	-1.4482949	?	-1.883769	?	?	-1.4129503	?	?	-1.6024394	1.6339122	-1.3685895	?	1.6344692	?	?	?	1.7474335	?	?	?	?	?	-1.4223166	?	1.3005246	?	?	?	-1.661146	?	?	?	?	?	-1.4513556	?	-1.7963114	?	?	?	?	-1.5083762	?	?	-1.5151844	?	-1.4308258	?	?
?	1.6106843	-1.4188436	1.8089312	?	?	?	-2.3096168	?	1.4415855	-1.6212596	?	?	-1.3579482	?	-1.4653656	?	-1.5775406	?	?	1.5245415	?	?	1.5514725	?	-1.9428089	?	?	?	1.5937176	?	?	?	?	?	1.6471735	?	1.5788962	?	?	?	?	1.8024158	?	?	1.4169433	?	?	?	?
?	?	1.7419734	?	?	?	?	1.5134273	?	?	?	?	?	1.5052452	?	?	?	1.7153575	?	?	?	?	?	?	?	2.0756288	?	?	?	-1.7432634	?	-1.2932023	?	?	?	?	?	?	?	?	?	?	-1.2894442	1.4799631	?	-1.9625617	?	?	?	1.5061928
?	1.3567247	-1.8269535	1.6956716	-1.3524059	?	1.3149415	-2.293688	?	1.3769377	-2.191092	1.3682495	?	-1.5668479	1.3120201	-1.4738486	?	-1.9366425	?	?	?	-1.3715925	1.8972055	1.9414104	?	-1.3888239	?	?	1.2792686	1.6183542	1.2725344	?	?	1.565193	?	1.3595773	?	?	?	?	?	?	1.3314898	?	-1.4453999	?	?	?	?	-1.3170954
?	-1.8195351	1.8492731	-1.6175926	1.4511931	?	?	2.1699278	?	-1.4513426	1.7460939	-1.3119217	?	1.4169295	-1.2588165	1.4760734	?	1.9963877	?	?	?	?	-1.6615798	-1.5473228	?	?	?	?	-1.5128955	-1.380679	-1.396238	?	?	-1.409409	?	-1.7415748	?	?	?	?	?	?	-1.3763703	?	1.4230072	?	?	?	?	?
?	-1.3348008	1.7856978	-1.8328359	1.5313329	?	?	2.1333685	?	-1.4602869	1.7503313	-1.3359479	?	1.9265639	-1.3968856	1.4681605	?	2.0379016	?	?	?	1.3404025	-1.5879803	-1.6831249	?	1.476397	?	?	-1.3395495	-1.4149355	?	?	?	-1.429043	?	-1.6344829	?	?	?	?	?	?	?	?	1.3215007	?	?	?	?	?
?	1.3142141	-1.9329776	1.614525	-1.4090555	?	1.3283867	-1.9564357	?	1.4032453	-1.9372633	1.3359901	?	-1.579918	1.2914209	?	?	-1.7172256	?	?	?	-1.4351429	1.7204001	1.6741585	?	-1.6650069	?	?	1.4068048	1.6297985	1.4073099	?	?	?	?	1.4287893	?	?	?	?	?	?	1.3484991	?	-1.7386001	?	?	?	?	-1.3717395
?	-1.4989526	1.9027383	-1.8720192	1.4835569	?	?	1.6787705	?	-1.4499823	2.1704698	-1.4005178	?	1.4121621	?	1.3487537	?	1.9640411	?	?	?	?	-1.7605327	-1.5102884	?	1.4328842	?	?	-1.3767574	-1.7933896	?	?	?	-1.3065524	?	-1.3206325	?	?	?	?	?	?	-1.2803328	?	1.5020189	?	?	?	?	?
?	-1.2851856	1.7608025	-1.6376534	1.3474703	?	?	1.4237113	?	-1.5442348	1.6113477	-1.3101531	?	1.7986119	?	1.4913222	?	1.8108398	?	?	?	1.687851	-1.5963001	-1.7825547	?	1.5945791	?	?	?	-1.821915	?	?	?	?	?	-1.3856883	?	?	?	?	?	?	?	?	?	?	?	?	?	?
?	1.7476361	-1.7209035	1.6073793	-1.4896934	?	1.179285	-1.7100449	?	1.5424323	-2.0277226	?	?	-1.8324975	?	-1.8353567	?	-1.6081777	?	?	?	-1.3509444	1.6313356	1.5047917	?	-1.3733749	?	?	1.4953477	1.7065738	1.4034714	?	?	1.3823404	?	1.5971633	?	?	?	?	?	?	?	?	?	?	?	?	?	?
?	-1.8767715	1.7048819	-1.5917658	1.3282245	?	-1.3617992	1.6997664	?	?	2.041818	-1.3287628	?	1.495243	-1.3730427	1.5063221	?	1.718243	?	?	?	?	-1.6312547	-1.7831985	?	1.8813403	?	?	-1.4794724	-1.6961015	-1.29938	?	?	-1.4178647	?	?	?	?	?	?	?	?	?	?	?	?	?	?	?	?
?	1.4288869	-1.721582	1.6554542	-1.874127	?	1.3272725	-1.4209758	?	1.5350504	-2.038983	1.5560602	?	-1.676249	?	-1.6741455	?	-1.6544135	?	?	?	-1.4260738	1.6746411	1.73358	?	-1.4703907	?	?	1.3159543	2.0404525	?	?	?	1.3517134	?	1.8166692	?	?	?	?	?	?	?	?	?	?	?	?	?	?
?	1.5385115	-1.5865602	1.5745656	-1.5019119	?	?	-2.390055	?	1.4984964	-1.6471535	1.3926908	?	-1.5381751	?	-1.4641949	?	-1.9064378	?	?	?	?	?	1.3719934	?	-1.90583	?	?	1.28351	1.7206402	?	?	?	1.8137516	?	1.4475613	?	?	?	?	?	?	?	?	?	?	?	?	?	?
?	-1.7394592	1.9180865	-1.7893066	1.3959386	?	?	1.8052819	?	-1.3727555	2.0032873	-1.3292032	?	1.9688629	?	1.6188068	?	1.7016646	?	?	?	?	-1.4509907	-1.7645626	?	1.6102749	?	?	-1.4509646	-2.0579026	-1.812947	?	?	-1.5469168	?	-1.5804838	?	?	?	?	?	?	-1.3064374	?	1.485537	?	?	?	?	?
?	?	-1.502856	1.5387539	?	-1.3756915	?	-1.8414247	?	1.3885387	-1.6040739	1.3147784	?	?	1.258687	-1.9273353	?	-1.9406623	?	?	1.2791716	?	1.760438	1.5851336	?	-1.7024492	?	?	?	1.5673622	1.389656	?	?	1.3640802	?	1.5472152	?	?	?	?	?	?	1.3246518	?	-1.3273156	?	?	?	?	?
?	-1.6412255	1.8249696	-1.6523092	?	?	-1.282214	2.128943	?	-1.5342815	1.9364653	-1.2922844	?	?	?	1.4503951	?	1.6723683	?	?	?	1.4076658	-1.4130262	-1.724562	?	1.5704875	?	?	?	-1.4215864	-1.4067894	?	?	-1.3300244	?	-1.5211923	?	?	?	?	?	?	-1.6443472	?	?	?	?	?	?	?
?	-1.3517818	1.8622282	-1.5628867	1.5151685	?	-1.4096242	1.602357	?	-1.3950889	1.9064543	-1.4112583	?	1.5042894	-1.5606531	1.4066721	?	1.4736362	?	?	-1.3150476	2.202872	-1.5719796	-1.588299	?	1.5531639	?	?	?	-1.6296464	-1.2885451	?	?	-1.5178341	?	-1.432833	?	?	?	?	?	?	-1.4999044	?	?	?	?	?	?	?
?	1.5330219	-1.8419133	1.689627	-1.6479248	?	?	-1.4655695	?	1.2625638	-1.9663615	1.3072098	?	-1.3542482	?	-1.5802298	?	-1.7671795	?	?	?	?	1.8021916	1.8336977	?	-1.6227453	?	?	1.3827171	1.6097214	?	?	?	1.3329649	?	1.6366386	?	?	?	?	?	?	1.5558226	?	?	1.2584909	?	?	?	?
?	-1.5568168	1.7544144	-1.5485644	?	?	-1.3226225	1.6383579	?	-1.5385613	1.9428679	-1.4984661	?	1.3990273	-1.3346286	1.5450566	?	2.0416143	?	?	?	?	-1.5313563	-1.5613027	?	1.5999743	?	?	-1.536379	-1.6627592	?	?	?	?	?	-1.6351604	?	?	?	1.3628055	?	?	-1.3953142	?	?	-1.2920152	?	?	?	?
?	1.8183115	-1.7446295	1.5765961	-1.4932624	?	1.3528513	-2.006202	?	1.3933033	-1.9697205	1.3507459	?	?	?	-1.3336197	?	-1.6993235	?	?	?	-1.4694116	1.7517312	1.6344794	?	-1.8041046	?	?	?	1.6394176	1.3198391	?	?	1.9346962	?	1.3631809	?	?	?	?	?	?	1.4574332	?	?	?	?	?	?	?
?	-1.6228139	1.7973392	-1.5386007	?	?	-1.3298337	1.7630665	?	-1.3523991	1.8124278	-1.2805277	?	1.806701	-1.4816343	1.4666817	?	1.8567096	?	?	?	1.4010472	-1.651662	-1.5143037	?	1.5187377	?	?	-1.4245809	-1.5853207	?	?	?	-1.4652892	?	-1.576599	?	?	?	1.4192115	?	?	?	?	1.4351434	?	?	?	?	?
?	-1.5569015	1.7640313	-1.930329	?	?	?	1.4432306	?	-1.4030415	2.0346959	-1.3628752	?	?	?	1.386384	?	1.9324466	?	?	?	?	-1.6640981	-1.6375722	?	1.6849763	0.96356636	?	-1.5682086	-1.9417262	-1.4387609	?	?	-1.5532156	?	-1.4485418	?	?	?	?	?	?	-1.7149656	?	?	?	?	?	?	?
?	1.5167552	-1.6053666	1.7114189	?	?	1.5161289	-1.6708568	?	1.5001975	-1.8004273	?	?	-1.5208942	?	-1.4025769	?	-1.788325	?	?	?	-1.3538747	1.4348469	1.5479401	?	-1.6528456	?	?	1.2936507	1.8718106	?	?	?	1.5157902	?	1.7243377	?	1.263046	?	?	?	?	1.3265542	?	?	?	?	?	?	?
?	1.5217468	-1.7316785	1.7388932	-1.4203577	?	1.261833	-1.5140781	?	1.4645716	-2.1564934	1.2796426	?	?	1.4895386	-1.2200037	?	-1.7030377	?	?	?	-1.3667823	1.7648739	1.475751	?	-1.4674718	?	?	1.4997259	1.6916867	?	?	?	1.3549051	?	1.584392	?	?	?	?	?	?	?	?	-1.4739418	?	?	?	?	?
?	1.527625	-1.6069171	2.0348346	-1.6133896	?	?	-1.8495935	?	1.466905	-1.948909	?	?	-1.501031	?	?	?	-1.4676538	?	?	?	?	1.6835935	1.5078721	?	-1.5558491	?	?	1.3356975	1.681923	?	?	?	1.4718451	?	1.5770841	?	?	?	-1.3258928	?	?	1.2772774	?	?	?	?	?	?	?
?	-1.6570833	1.6169858	-1.7892581	1.4139347	?	?	1.9979234	?	-1.6112608	1.4245088	-1.4996825	?	1.6196314	-1.3046768	1.447746	?	1.4961164	?	?	-1.3161144	1.3117287	-1.5035123	-1.8619484	?	1.3736843	?	?	-1.3859644	-1.8140829	-1.3251816	?	?	-1.3508191	?	-1.6411765	?	?	?	?	?	?	-1.5199077	?	?	?	?	?	?	?
?	-1.67878	1.8716645	-1.5913571	1.388405	?	?	1.5065932	?	-1.4950324	2.2788978	?	?	1.5086001	?	1.5672375	-1.2796873	1.7851064	?	?	?	?	-1.4966649	-1.8427126	?	1.7592938	?	?	-1.3974348	-1.7593168	?	?	?	-1.3864989	?	-1.5736012	?	?	?	?	?	?	?	?	?	?	?	?	?	?
?	1.5241174	-1.7705532	1.8385502	-1.9272023	?	1.2726227	-1.8462541	?	1.4071841	-1.6915859	1.3973854	?	-1.8903131	?	-1.7000123	?	-1.8391191	?	?	?	?	1.4687352	1.8260036	?	-1.6668353	?	?	1.397315	1.8745908	1.6391879	?	?	1.3960631	?	1.4042765	?	?	?	?	?	?	1.2834696	?	?	?	?	1.2707069	?	?
?	-1.5076113	1.9810989	-1.7711506	1.4714761	?	?	2.009555	?	?	1.6984063	-1.3748741	?	1.5573622	?	?	?	1.8889937	?	?	?	1.4617877	-1.6440423	-2.0959103	?	1.3182856	?	?	?	-1.8205297	-1.2576895	?	?	-1.5827701	?	-1.474007	?	?	?	?	?	?	-1.3002237	?	1.3675799	?	?	?	?	1.3308045
?	1.4288086	-1.9954166	1.681461	-1.8523576	?	?	-1.4577591	?	1.4705813	-1.8126081	1.4143536	?	-1.3892176	1.4022008	-1.3264414	?	-1.9039167	?	?	?	-1.5712724	1.9093395	1.6878657	?	-1.5820857	?	?	1.5912856	1.5280814	1.31478	?	?	1.2946475	?	1.5412263	?	?	?	-1.5188227	?	?	1.7060295	?	?	?	?	?	?	?
?	-1.6147863	1.8128147	-2.0897467	1.406912	?	?	1.5728773	?	-1.4213549	1.9976026	-1.3767768	?	?	?	1.4525888	?	1.4813397	?	?	?	1.4584519	-1.9952154	-1.8069175	?	1.4831829	?	?	?	-1.312395	?	?	?	-1.3745599	?	-1.4237372	?	?	?	?	?	?	-1.595222	?	?	?	?	?	?	?
?	1.482829	-1.4804105	1.4958521	-1.4589255	?	1.4836663	-1.556569	?	1.5788857	-1.5439912	?	?	-1.7108386	?	-1.3348637	1.2884638	-1.5910649	?	?	?	?	1.4846232	1.7519319	?	-2.0555847	?	?	1.329079	1.8719708	1.6589342	?	?	1.5281044	?	1.5432059	?	?	?	?	?	?	1.3208865	?	?	?	?	?	?	?
?	-1.4611388	1.8789722	-1.7101855	?	?	?	1.386004	?	-1.3907062	1.5839239	-1.3054495	?	1.8334552	?	1.3606813	?	1.858086	?	?	-1.2962123	1.40597	-1.6918846	-1.7072229	?	1.609904	?	?	?	-1.9275756	?	?	?	-1.6173615	?	-1.6731842	?	?	?	1.3896189	?	?	-1.4569387	?	?	?	?	?	?	?
?	?	-1.9537035	1.6045762	-1.532124	?	?	-1.5812836	?	1.5586308	-1.6757092	1.4280231	?	?	?	-1.6622506	?	-1.8620999	?	?	?	?	1.5256572	1.66347	?	-1.7866579	?	?	1.5096965	1.7717705	?	?	?	1.3325938	?	1.3236121	?	?	?	?	?	?	1.2939843	?	?	?	?	?	?	?
?	-1.3228995	1.5562083	-1.8966911	2.2168508	?	?	1.4223404	?	-1.5781199	1.8398182	-1.4617791	?	1.4977217	-1.445225	1.487663	?	1.7247171	?	?	?	?	?	-1.848941	?	1.6114945	1.0193992	?	-1.5830805	-1.9151796	-1.19314	?	?	-1.5661588	-1.1250757	-1.4580699	?	-1.2936413	?	1.385631	?	?	-1.2633232	?	?	?	?	?	?	?
?	-1.6660511	1.6088585	-1.6777625	?	?	?	1.6930746	?	-1.391961	1.579352	-1.2691199	?	1.8062093	?	1.4383494	?	1.8088777	?	?	-1.3015022	?	-1.6888044	-1.4539592	?	1.8498453	?	?	-1.4398433	-1.7947693	?	?	?	-1.270026	?	-1.678737	?	?	?	?	?	?	?	?	?	?	?	?	?	?
?	-1.4650161	1.9149814	-1.7768097	?	?	-1.3099159	1.6974553	?	-1.6002562	2.1575303	-1.4461324	?	1.4064739	?	1.3683759	?	1.7948955	?	1.3435565	?	?	-1.4720604	-1.6230303	?	1.550357	?	?	-1.3053186	-1.7369797	?	?	?	-1.5391539	?	-1.2946633	?	?	?	?	?	?	?	?	?	?	?	?	?	?
?	1.5013132	-1.9848258	1.9338006	-2.0948362	?	1.2807934	-1.6569418	?	?	-1.7410141	1.3938037	?	-1.3299028	1.3929001	-1.4307371	?	-1.8293834	?	?	?	?	1.6841353	1.9731065	?	-1.3981365	?	?	?	1.7627258	?	?	?	1.6239821	?	1.2612897	?	?	?	?	?	?	1.3077815	?	?	?	?	?	?	-1.3109171
?	1.629193	-1.8556955	1.570245	-1.4682881	?	1.3250666	-1.5470028	?	1.3915182	-1.8034947	1.340521	?	?	?	-1.330308	?	-1.9639903	?	?	?	?	1.3343806	1.5418777	?	-1.4419025	?	?	1.2648131	1.8473905	?	?	?	1.2980957	?	1.3912244	?	?	?	?	?	?	1.5068272	?	?	?	?	?	?	?
?	1.4858949	-1.6921598	1.7076027	-2.1688545	?	?	-1.417732	?	1.4794923	-1.3653487	1.4039528	?	-1.4251822	?	?	?	-1.6646835	?	?	1.3339494	-1.5393186	1.8073394	1.6501735	?	-1.580454	?	?	1.3202521	1.7708462	?	?	?	1.3988656	?	1.5445551	?	1.3343327	?	?	?	?	?	?	?	?	?	?	?	?
?	-1.4290541	2.1425319	-1.4988091	?	?	?	2.2331958	?	-1.470173	2.424359	-1.3157581	?	1.9694922	?	1.5264902	?	1.8407592	?	?	?	?	-1.983625	-1.5849513	?	1.6557846	?	?	-1.6899855	-1.4784894	?	?	?	-1.5738853	?	-1.4047865	?	?	?	1.4162675	?	?	-1.4878175	?	?	?	?	?	?	?
?	1.6425884	-1.5794768	1.712651	-1.5604306	?	?	-2.0212743	?	1.4331784	-2.0107613	1.4194708	?	-1.6251857	?	-1.4336487	?	-1.5493335	?	?	1.316312	?	1.4132375	1.9552367	?	?	?	?	1.3333226	1.5564675	1.6543392	?	?	1.5990572	?	1.8491757	?	?	?	?	?	?	1.3599538	?	?	?	?	?	?	?
?	-1.6738693	1.7898339	-1.4377271	1.8543315	?	?	1.6724374	?	?	2.369236	-1.3248273	?	?	?	1.8209741	?	1.9731114	?	?	?	?	-1.4152311	-1.277712	?	1.4813919	?	?	-1.2641965	-1.789282	-1.4539356	?	?	-1.5163041	?	-1.4869378	?	?	?	1.3742464	?	?	-1.3463051	?	?	?	?	?	?	?
?	1.6526757	-1.7614322	1.8108807	?	?	?	-1.5425764	?	1.450993	-2.1609898	1.291138	?	-1.4592626	1.2763911	-1.6353436	?	-1.9483832	?	?	?	?	1.8202096	1.807739	?	-1.4270023	?	?	?	1.595896	?	?	?	1.3181624	?	1.7877659	?	?	?	?	?	?	1.3857279	?	-1.4482466	?	?	?	?	?
?	-1.5238854	1.8746876	-1.7228558	1.562308	?	?	1.4876081	?	?	2.400572	-1.4562606	?	2.4692237	?	?	?	2.2649949	?	?	-1.2706094	?	-1.7130399	-1.581851	?	1.7149225	?	?	-1.383146	-1.611849	-1.3026029	?	?	-1.3482804	?	-1.5337937	?	?	?	1.3903651	?	?	-1.5199854	?	?	?	?	?	?	?
?	1.6527344	-1.9770142	1.7151003	-1.5315664	?	1.2690809	?	?	1.6079878	-2.7962441	1.320922	?	-1.713287	?	?	?	-1.4979067	?	?	?	-1.4794426	1.5512564	1.8177931	?	-1.4966333	?	?	1.6152747	2.1092336	1.2667207	?	?	1.5420979	?	1.4185983	?	1.2752705	?	?	?	?	1.6404157	?	?	?	?	?	?	?
?	-1.4958849	1.8194526	-1.8083363	1.5719528	?	?	1.693141	?	-1.4655586	1.7848879	-1.3500751	?	1.6490464	?	?	-1.3240607	1.4772321	?	?	?	1.3234924	-1.7762417	-1.7629083	?	1.4651141	?	?	-1.6300887	-1.6764241	?	?	?	-1.3984077	?	-1.4007235	?	?	?	?	?	?	-1.5785377	?	1.3955103	?	?	?	?	?
?	-1.6459086	1.5909139	-1.8014138	?	?	?	1.8146602	?	?	1.842656	-1.3730005	?	1.4474692	?	1.4652473	?	1.7701757	?	?	?	?	-1.5086019	-1.6332446	?	1.9576274	?	?	-1.3330456	-1.8446245	-1.3625903	?	?	-1.5812913	?	-1.5635589	?	?	?	?	?	?	?	?	1.3305749	?	?	?	?	?
?	1.5141772	-1.7580171	1.4800603	-1.455878	?	?	-1.9506614	?	1.5425435	-2.1205666	1.3183967	?	-1.5024481	?	-1.5206095	?	-1.7513393	?	?	?	?	1.387867	1.7773329	?	-1.7418518	?	?	1.4202348	1.8675512	1.4355166	?	?	1.3993694	?	1.292412	?	?	?	?	?	?	?	?	?	?	?	?	?	?
?	1.4792554	-1.7114367	1.6779041	?	?	1.3835205	-2.1846602	?	1.3534669	-1.5110744	1.3479227	?	-1.6603884	1.3868883	-1.489985	?	-1.3954166	?	?	1.2737584	-1.5577754	1.5930272	1.6499971	?	-1.5678098	?	?	1.4855402	1.7238184	?	?	?	1.5272698	?	1.402574	?	?	?	?	?	?	1.435363	?	-1.3833662	?	?	?	?	?
?	-1.4538631	1.9160606	-1.5873622	1.427346	?	?	1.8711048	?	-1.4295456	1.7407323	-1.4063386	?	1.4622288	?	?	?	1.8153191	?	?	?	1.5538653	-1.9391192	-1.9769782	?	1.685716	?	?	?	-1.3610297	?	?	?	-1.5253272	?	-1.3275915	?	?	?	?	?	?	-1.2750202	?	?	?	?	?	?	?
?	1.4728742	-1.9356494	1.628176	?	?	?	-1.7625029	?	1.5196029	-1.8931355	1.3830702	?	-1.3225421	?	-1.555836	?	-1.9357624	?	?	?	-1.3624513	1.7658439	1.5675704	?	-1.4590622	?	?	1.3189126	1.6677672	?	?	?	1.3957266	?	1.4625597	?	?	?	?	?	?	?	?	?	?	?	?	?	?
?	1.7171333	-2.0102453	1.5697695	?	?	1.27433	-1.8404379	?	1.3975072	-1.4888376	1.4062976	?	-1.494528	1.4845775	-1.4312187	?	-1.5708991	?	?	?	-1.4159116	1.7251592	1.8314278	?	-1.5705504	?	?	1.4368513	1.4742275	?	?	?	1.6370506	?	1.4134104	?	?	?	?	?	?	1.6396087	?	?	?	?	?	?	?
?	-1.831325	1.7229816	-1.5350584	1.4505723	?	?	1.5192931	?	-1.6578306	1.65546	-1.3319457	?	1.6510675	?	?	?	1.508478	?	?	?	?	-1.5035956	-2.037093	?	1.8042856	?	?	-1.6905087	-1.8973986	-1.4245346	?	?	-1.7399452	?	-1.3208206	?	?	?	?	?	?	?	?	?	?	?	?	?	?
?	-1.4391109	1.7818725	-1.7141757	1.7942278	?	?	1.898599	?	-1.4374236	1.9964029	-1.3976976	?	1.5029968	-1.2501136	1.4821134	?	1.5951724	?	?	?	1.3341813	-1.8026738	-1.7112068	?	1.6005287	?	?	-1.311932	-1.5957204	?	?	?	-1.5000894	?	-1.7142421	?	?	?	?	?	?	?	?	?	?	?	?	?	?
?	-1.3675108	1.933531	-1.597719	1.3352815	?	?	1.5018375	?	-1.451831	2.0483127	-1.4055997	?	1.6904924	?	1.6320552	?	1.6171651	?	?	?	?	-1.4863036	-1.5437828	?	1.5279305	?	?	-1.5933326	-1.7307794	?	?	?	-1.548541	?	-1.451349	?	?	?	?	?	?	-1.608942	?	1.3563253	-1.2910786	?	?	?	?
?	?	-1.8336294	1.7994007	-1.3636377	?	1.2754748	-1.5760297	?	1.551064	-2.058527	1.3828119	?	-1.4924794	1.3660829	-1.4793091	?	-1.614098	?	?	?	?	1.4933083	1.4793445	?	-1.6904324	?	?	1.336653	1.6132529	1.4195393	?	?	1.7325336	?	1.7368265	?	?	?	?	?	?	1.2671281	?	?	?	?	?	?	?
?	-1.4031107	1.9854304	-1.6780227	1.5781475	?	-1.4997137	1.4762897	?	-1.3528099	2.203231	-1.3110895	?	1.5179659	-1.3477217	1.5071156	?	1.6973984	?	?	?	1.370299	-1.4346144	-1.465552	?	1.5679471	?	?	-1.3999068	-1.7441058	?	?	?	-1.4466784	?	-1.7020378	?	?	?	?	?	?	-1.3764112	?	?	?	?	?	?	?
?	?	-1.7707201	1.4409412	?	?	?	-1.6339036	?	1.3745222	-1.4556098	1.2905232	?	-1.9031633	?	-1.4175483	?	-1.7317927	?	?	?	?	1.5692902	1.735295	?	-1.5519432	?	?	?	1.6711841	1.3473345	?	?	1.3451802	?	1.5110685	?	?	?	?	?	?	1.4138175	?	?	?	?	?	?	?
?	-1.4919716	1.8505363	-1.7379588	1.6674573	?	-1.3908256	1.7546103	?	-1.4749664	1.9820969	-1.3155085	?	1.6630979	-1.3128291	?	?	1.6062956	?	?	?	1.3386898	-1.482464	-1.7315353	?	1.993146	?	?	-1.3348912	-1.5596058	?	?	?	-1.6346965	?	-1.6618197	?	?	?	1.4951605	?	?	-1.470951	?	1.3597555	?	?	?	?	?
?	-1.4495484	1.8318676	-1.742721	1.511346	?	?	1.4220563	?	?	1.5555724	-1.4629079	?	1.601655	?	2.0128865	?	1.5260352	?	?	?	1.4277315	-1.536043	-1.8590664	?	1.7840351	?	?	?	-1.6513768	?	?	?	-1.4793943	?	-1.7615546	?	?	?	?	?	?	-1.3279914	?	?	?	?	?	?	?
?	-1.4617555	1.6971391	-1.7210668	1.3849964	?	-1.2673315	1.6837155	?	-1.7032682	1.7930855	-1.4639335	?	?	?	1.5433387	?	1.8321608	?	?	-1.284663	1.3335462	-1.7279725	-1.6963462	?	1.7967769	?	?	-1.41251	-1.6066207	?	?	?	-1.5803013	?	-1.3991523	?	?	?	?	?	?	?	?	1.422942	?	?	?	?	?
?	1.6971432	-1.6132295	2.069987	-1.3486216	?	1.3925639	-2.2991915	?	1.3486736	-1.6062778	1.5016444	?	-1.3856907	?	-1.4128006	?	-1.6993088	?	?	?	?	1.7804163	1.6067785	?	-1.6255788	?	?	1.4150329	1.53409	?	?	?	1.6766175	?	?	?	?	?	-1.3609802	?	?	1.4713985	?	?	?	?	?	?	-1.423304
?	1.5017915	-1.7128539	1.8264644	-1.5910988	?	?	-1.6437606	?	1.6026176	-1.8491117	?	?	-1.4006923	?	-1.5159801	?	-1.9978437	?	?	?	?	1.6542553	1.8519057	?	?	?	?	?	1.7553134	?	?	?	1.3101608	?	1.5718745	?	?	?	?	?	?	1.4483552	?	?	1.2677279	?	?	?	?
?	-1.463641	1.6672086	-1.7553047	1.4536256	?	-1.5401137	2.0429304	?	-1.3801322	2.0851874	-1.4868014	?	1.6278101	?	1.5663706	?	1.5136504	?	?	-1.3545798	?	-1.6608449	-1.5322926	?	1.4335048	?	?	?	-1.9637816	-1.315503	?	?	-1.4941363	?	-1.5614082	?	?	?	?	?	?	-1.4789793	?	?	-1.2953079	?	?	?	?
?	-1.396309	1.7161912	-1.7001846	1.4869754	?	-1.390335	1.8639288	?	-1.5905627	2.2426245	-1.4494499	?	1.7739692	-1.4795315	1.664258	?	1.5784708	?	?	?	1.4364969	-1.7492115	-1.7571204	?	1.4012071	?	?	-1.4551024	-1.7459605	-1.3462381	?	?	-1.612271	?	-1.5293077	?	?	?	?	?	?	?	?	1.3478602	-1.3246443	?	?	?	?
?	1.5296551	-1.7517358	1.5491663	-1.3907053	?	1.2946687	-1.5209329	?	1.3503162	-1.4466865	1.3390065	?	-1.447062	1.3636152	-1.6579702	?	?	?	?	?	-1.4228276	1.5364478	1.5227209	?	-1.620512	?	?	?	1.5587648	1.2925887	?	?	1.5615674	?	1.606911	?	?	?	-1.3496182	?	?	1.3547719	?	?	?	?	?	?	?
?	1.6934117	-1.9388132	1.898486	-1.6559134	?	?	-1.9061583	?	1.4785416	-2.065292	1.3346268	?	-1.3766849	1.2878625	?	?	-2.1249413	?	?	?	?	1.6988279	1.678585	?	-1.9053911	?	?	1.5831923	1.6517161	?	?	?	1.4808706	?	1.5751321	?	?	?	?	?	?	1.4114113	?	?	?	?	?	?	?
?	-1.6407417	1.9019554	-1.7930254	1.534132	?	-1.3046235	1.5914767	?	-1.4479327	1.9260374	-1.3139641	?	1.6922582	?	1.5453218	?	?	?	?	?	?	-1.6655433	-1.6899897	?	1.5427971	?	?	-1.3407898	-1.528052	?	?	?	-1.6465179	?	-1.4835156	?	?	?	?	?	?	?	?	?	?	?	?	?	?
?	-1.6003402	1.5779676	-1.7123458	1.3471756	?	?	1.3885225	?	-1.5514258	1.5753152	-1.339371	?	1.7701106	?	?	?	1.714426	?	?	?	1.4431171	-1.4325553	-1.6521498	?	1.7322009	?	?	-1.6252509	-1.5959718	-1.4725353	?	?	-1.5247858	?	-1.6286589	?	-1.2531157	?	?	?	?	-1.4514406	?	?	?	?	?	?	?
?	1.6026244	-1.7820648	1.740531	-1.5418736	?	1.2570347	-1.4249132	?	1.4144083	-1.7643532	1.35422	?	-1.5610312	?	-1.7078904	?	-1.645416	?	?	?	-1.4162414	1.6738256	1.5295362	?	-1.752003	?	?	1.3697517	1.6854577	?	?	?	1.5720886	?	1.4821336	?	?	?	-1.4169612	?	?	1.3519796	?	?	?	?	?	?	?
?	1.6450491	-1.8728651	1.7840552	-1.4718511	?	?	-1.7537947	?	1.5599091	-1.6018566	1.3466998	?	-1.6787752	?	-1.549467	?	-1.499811	?	?	1.3243302	?	1.6306089	1.9169921	?	-1.4170157	?	?	?	1.805388	?	?	?	1.3566858	?	1.3290106	?	?	?	-1.3442832	?	?	1.3911982	?	?	?	?	?	?	?
?	-1.3523479	1.9662231	-1.7508166	2.0846913	?	?	1.7071986	?	-1.4281135	1.8168598	-1.2918967	?	1.552716	-1.3443915	2.0737925	?	1.6927202	?	?	?	1.3991073	-1.4811496	-1.6857144	?	1.5898083	?	?	-1.3488951	-1.6165432	-1.3222333	?	?	?	?	-1.4708912	?	?	?	?	?	?	-1.3298297	?	?	?	?	?	?	1.4335182
?	1.5803719	-1.7651297	1.4907669	-1.5783244	?	?	-1.8594971	?	1.4139938	-1.6411127	1.36009	?	?	?	-1.7410828	?	-1.9565775	?	?	?	-1.4112576	1.6187581	1.7927566	?	-1.5236516	?	?	1.3410057	1.7558739	?	?	?	1.5033804	?	1.4297234	?	?	?	?	?	?	?	?	?	?	?	?	?	?
?	-1.3017057	2.0912004	-1.9088925	1.6801085	?	-1.3392293	1.469351	?	-1.3742037	2.5113103	-1.4436082	?	1.5605251	-1.290749	1.4197319	?	1.8164786	?	?	?	?	-1.5681527	-1.7421863	?	1.6179509	?	?	-1.3376287	-1.6715316	?	?	?	-1.5138776	?	-1.4738889	?	?	?	?	?	?	-1.5301486	?	?	?	?	?	?	?
?	-1.6646613	1.6626797	-1.7419933	1.6760073	?	?	1.7644489	?	?	2.2298906	-1.4977695	?	1.5172564	?	?	?	1.6572114	?	?	?	?	-1.5663092	-1.8875389	?	1.5288563	?	?	-1.3750159	-1.8300045	-1.4394051	?	?	?	?	-2.0021498	?	?	?	?	?	?	-1.7028837	?	?	?	?	-1.3398651	?	?
?	-1.3711205	1.8674076	-1.7344344	1.6062413	?	?	1.6821767	?	-1.4749584	1.6277672	?	?	1.4600009	?	?	?	1.8978789	?	?	?	?	-1.6298487	-1.5474755	?	1.4919481	?	?	?	-1.7957668	?	?	?	-1.5913155	?	-1.5766789	?	?	?	?	?	?	-1.4035845	?	?	?	?	?	?	?
?	1.5358794	-2.074669	1.6046065	-1.4195163	?	?	-1.5468153	?	1.284127	-1.8932287	1.3201833	?	-1.5019661	1.276491	-1.4298217	?	-1.8972876	?	?	?	?	1.7624536	1.7461156	?	-1.5694622	?	?	1.4226818	1.6491739	1.2583942	?	?	1.2554328	?	1.698349	?	?	?	?	?	?	1.5642319	?	?	?	?	?	?	?
?	1.2876174	-2.15139	1.8736783	-1.8511368	?	?	-1.567507	?	1.5564609	-1.7049675	1.3737491	?	-1.3944286	1.3327835	-1.358887	?	-1.769327	?	?	?	-1.5474573	1.3164152	2.1270304	?	-1.3177587	?	?	?	1.8504717	1.6549306	?	?	1.5232131	?	1.5124636	?	?	?	?	?	?	?	?	?	?	?	?	?	?
?	-1.5594417	2.2699394	-1.4624592	1.3130312	?	-1.3263762	1.657471	?	?	2.1808078	-1.3902755	?	1.9015783	-1.389889	1.7055038	?	1.636574	?	?	?	?	-1.5878353	-1.7994937	?	1.4019408	?	?	-1.2646313	-1.6952183	?	?	?	-1.5431353	?	-1.6306645	?	?	?	?	?	?	?	?	?	?	?	?	?	?
?	1.6062843	-1.9252155	1.5707445	-1.4022909	?	1.4567571	-1.3668089	?	1.541678	-1.7462847	?	?	-1.9294571	?	?	?	-1.7579229	?	?	?	?	1.6294844	1.5484525	?	-1.8138113	?	?	1.2930439	1.6725926	?	?	?	1.5053539	?	1.5256796	?	1.2830181	?	?	?	?	1.297704	?	?	?	?	?	?	?
?	-1.8182167	2.077526	-1.8612971	1.4900805	?	-1.3967612	?	?	-1.2678399	1.8472186	?	?	1.610265	-1.3164057	1.5354854	?	1.4701908	?	?	?	?	-1.768098	-1.624784	?	1.4605056	?	?	-1.7249119	-1.7856245	?	?	?	-1.7654294	?	-1.8496132	?	?	?	?	?	?	-1.3697548	?	?	-1.2687472	?	?	?	?
?	-1.9363046	1.9577612	-1.5797552	1.6600695	?	?	1.7537307	?	-1.3506675	1.4685229	-1.3812567	?	1.6427422	?	1.4006895	?	1.8498985	?	?	?	1.3593248	-1.4294568	-1.7677187	?	1.9566523	?	?	?	-1.6842043	?	?	?	-1.6298605	?	?	?	?	?	?	?	?	?	?	?	?	?	?	?	?
?	-1.6512028	2.0276635	-1.6421033	2.8491092	?	?	1.5936707	?	-1.4038905	1.7494284	-1.3134223	?	1.7706681	-1.4171946	1.5517355	?	2.778083	?	?	?	1.4997387	-1.8147799	-1.9650114	?	1.6729696	?	?	?	-1.6033083	?	?	?	-1.4788214	?	-1.4927813	?	-1.3205308	?	1.329165	?	?	-1.458315	?	1.4738902	?	?	?	?	1.3385909
?	1.630986	-1.586758	1.6402446	-2.288963	?	?	-1.6607684	?	1.4143015	-1.6159075	1.4495445	?	-1.6572431	?	-1.5501429	?	?	?	?	?	-1.4171506	1.3524542	1.8500758	?	-1.708212	?	?	1.2919502	1.878604	1.4125867	?	?	1.5495632	?	1.3288943	?	?	?	?	?	?	1.4479299	?	?	?	?	?	?	?
?	-1.7509347	2.0779321	-1.6698312	1.832526	?	-1.355676	?	?	-1.5324125	1.7958143	?	?	1.3614438	?	1.4396117	?	1.5416143	?	?	?	1.5488479	-1.7036629	-1.7812275	?	1.359421	?	?	-1.3336475	-1.6790333	-1.4350989	?	?	-1.6143541	?	?	?	?	?	?	?	?	-1.4255472	?	1.3642823	?	?	?	?	?
?	1.3230256	-2.0071583	1.7576083	-1.7826059	?	?	-1.4777317	?	1.2557781	-1.7026727	1.4365779	?	-1.5128428	1.3089886	-1.3038565	?	-2.308575	?	?	1.2678552	-1.5472941	1.5214014	1.6828039	?	-1.4166588	?	?	1.4619327	1.7010803	?	?	?	1.4565787	?	1.4688835	?	?	?	?	?	?	?	?	?	?	?	?	?	-1.3528297
?	-1.4784467	1.9544655	-1.8126746	1.4116905	?	?	2.7808902	?	?	1.716419	-1.3774842	?	1.5482751	?	1.5490055	?	1.7857116	?	?	?	?	-1.6498208	-1.8213062	?	1.5088649	?	?	-1.4917252	-1.6655306	?	?	?	-1.6046675	?	-1.745719	?	?	?	?	?	?	-1.3058742	?	1.3889343	-1.2781165	?	?	?	1.3174195
?	1.521305	-1.7255628	1.5895666	-1.5199455	?	1.2839926	-1.898018	?	1.4126328	-1.8975013	1.2946299	?	-1.4116594	1.3818865	-1.5526763	?	-1.741067	?	?	?	?	1.8677549	1.4894134	?	-1.4452789	?	?	1.3806943	1.6999738	1.259746	?	?	1.6610576	?	1.6913688	?	?	?	?	?	?	1.5052433	?	?	?	?	?	?	?
?	-1.9328936	1.7126708	-1.7706959	1.6689891	?	-1.3247906	1.3757832	?	-1.2698625	1.3918635	-1.2613853	?	1.3499128	-1.320482	1.4879485	?	1.64368	?	?	-1.2857037	?	-1.8170141	-1.7451364	?	1.5994973	?	?	-1.6796803	-1.7754879	-1.4242345	?	?	-1.3435334	?	-1.4538801	?	?	?	?	?	?	-1.5429286	?	?	?	?	?	?	?
?	1.6078225	-1.7882595	1.9237103	-1.4863601	?	?	-1.4414831	?	1.5288739	-1.4806515	1.2566483	?	-1.5251081	?	?	?	-1.5829263	?	?	?	-1.540182	1.7755883	1.7673044	?	-1.5781227	?	?	1.3706814	1.8417304	?	?	?	1.5472798	?	1.4901277	?	?	?	?	?	?	1.3388276	?	?	?	?	?	?	-1.3242632
?	1.5482435	-1.7500452	1.7712016	-1.4689837	?	?	-1.9345492	?	1.4351988	-1.6644498	1.3936775	?	-1.516971	?	-1.5339692	?	-1.4649445	?	?	?	-1.3714198	1.7225977	1.9536618	?	-1.480736	?	?	1.3761153	1.7373544	1.2933042	?	?	1.5153685	?	1.362419	?	?	?	?	?	?	?	?	?	?	?	?	?	?
?	1.6242502	-1.7248732	1.8251898	-1.5400726	?	?	-1.4951395	?	?	-1.9385496	1.4742608	?	-1.4009205	?	-1.5652704	?	-1.717824	?	?	1.3701499	-1.6437452	1.6124599	1.8722471	?	-1.4813131	?	?	1.4348463	1.5639045	1.4730363	?	?	1.53278	?	1.4498316	?	?	?	-1.4149108	?	?	1.2961715	?	?	?	?	?	?	?
?	-1.7564625	1.6581086	-1.7997954	1.3041837	?	?	1.6769782	?	-1.3912336	1.8087261	-1.3942089	?	1.3282393	?	?	?	1.6316339	?	?	?	1.5531298	-1.3169727	-1.581468	?	1.8645151	?	?	?	-1.7105118	?	?	?	-1.3424038	?	-1.5480657	?	?	?	?	?	?	-1.4474095	?	?	?	?	?	?	?
?	?	2.2336268	?	1.432901	?	?	1.9377145	?	-1.439303	2.255556	-1.4690349	?	1.5497348	?	1.4830981	?	1.6427147	?	?	?	1.4934882	-1.773496	-1.868693	?	1.4763509	?	?	-1.4001433	-1.6972436	?	?	?	-1.7109898	?	?	?	-1.3159201	?	?	?	?	?	?	1.3113848	?	?	?	?	?
?	-1.748151	1.8129894	-1.5635809	1.5639317	?	?	1.9868704	?	-1.5495669	1.7429651	-1.3912562	?	1.678605	-1.665965	1.3320363	?	1.7677486	?	?	?	?	-1.481633	-1.8751069	?	1.4295201	?	?	?	-1.6821482	?	?	?	-1.6486022	?	-1.5491596	?	?	?	1.3322299	?	?	-1.454663	?	?	?	?	?	?	1.3976946
?	1.312921	-1.8869865	1.6150776	-1.5908484	?	?	-1.980358	?	1.3785253	-1.7266815	1.4140745	?	?	?	-1.3436028	?	-1.9294579	?	?	?	?	1.4785318	1.7421511	?	-1.637134	?	?	1.2597195	1.7661095	1.4607736	?	?	1.6384935	?	1.257223	?	?	?	?	?	?	1.4015368	?	-1.3818588	?	?	?	?	?
?	-1.5592865	2.1098547	-1.7973686	1.412977	?	?	1.7199581	?	-1.4884475	1.7133641	-1.2974992	?	1.4841849	?	?	?	1.8600615	?	?	?	?	-1.8115376	-1.840286	?	1.7832218	?	?	-1.3744643	-1.8614522	?	?	?	-1.4903363	?	-1.4742248	?	?	?	?	?	?	?	?	?	?	?	?	?	?
?	1.5110737	-1.9767069	1.8400798	-1.4898303	?	?	-1.5427821	?	1.4935956	-1.6621536	1.3412133	?	-1.9246328	?	-2.1134098	?	-1.738278	?	?	?	-1.4467509	1.3770353	1.7736714	?	-1.5316671	?	?	1.4290881	1.6498966	2.0049808	?	?	1.4965409	?	?	?	?	?	?	?	?	1.2646775	?	?	?	?	?	?	?
?	-1.898793	1.6627588	-1.6276491	1.5130576	?	?	1.5935107	?	-1.508349	1.6586146	-1.381811	?	1.3603302	?	1.4657519	?	1.4940469	?	?	?	1.4864398	-1.8649247	-1.7017939	?	1.4725047	?	?	-1.6182421	-1.8627045	-1.3601471	?	?	-1.3651006	?	-1.631339	?	?	1.3163018	?	?	?	?	?	?	?	?	?	?	?
?	1.6611068	-1.8043643	1.936654	?	?	?	-1.4112902	?	1.4283324	-1.9650478	1.4303228	?	-1.5881392	1.3961171	-1.454277	?	-2.0001023	?	?	?	?	1.5513889	1.9863878	1.0988758	-1.5494802	-0.96649176	?	1.4072266	1.7899011	1.6879772	?	?	1.4252493	?	1.5585072	?	1.2696646	-1.002394	-1.2025867	?	?	1.3399879	?	-1.3346786	?	?	?	?	?
?	-1.4883854	1.7969353	-1.8180542	?	?	?	1.6390469	?	-1.2965021	1.5698218	-1.298893	?	1.4570094	-1.3584515	1.6080643	?	1.9231188	?	?	?	?	-1.3978364	-1.4744993	?	1.8604393	?	?	?	-1.9168609	?	?	?	-1.6574495	?	-1.4869356	?	?	?	?	?	?	?	?	?	?	?	?	?	?
?	1.3254247	-1.8089931	1.9372313	-1.3478926	?	1.3291715	-1.4881747	?	?	-1.7154307	1.500127	?	-1.3975438	?	-1.326353	?	-1.892613	?	-1.342981	?	?	1.7350869	1.5617133	?	-1.4658308	?	?	1.4101799	1.7114013	1.5110012	?	?	1.4513752	?	?	?	?	?	?	?	?	1.338129	?	?	?	?	?	?	?
[truncated: 1,361 more columns]
