# Supplementary material for: Gene set enrichment meta-learning analysis: next- generation sequencing versus microarrays
Source: BMC Bioinformatics. 2010 Apr 8;11:176. doi: 10.1186/1471-2105-11-176 (PMC3098055; doi:10.1186/1471-2105-11-176)
Supplement: Additional file 3 — GSE-MLA ODT results archive. Comma separated values (CSV) files containing results of GSE-MLA for ODT data sets. [file 1471-2105-11-176-S3.zip › nextGeneResults_GSEMLA_ODT_vs_AFX2.csv]

DEATHPATHWAY	MRNA_PROCESSING	LE_MYELIN_DN	MRNA_PROCESSING_REACTOME	ATP_SYNTHESIS	ROSS_CBF	AGUIRRE_PANCREAS_CHR12	CCR3PATHWAY	TRYPTOPHAN_METABOLISM	ELECTRON_TRANSPORTER_ACTIVITY	PGC1APATHWAY	HUMAN_MITODB_6_2002	CITRATE_CYCLE_TCA_CYCLE	ST_WNT_CA2_CYCLIC_GMP_PATHWAY	KENNY_WNT_UP	TYPE_III_SECRETION_SYSTEM	TGF_BETA_SIGNALING_PATHWAY	CALCINEURINPATHWAY	AGUIRRE_PANCREAS_CHR9	GLYCEROPHOSPHOLIPID_METABOLISM	ICHIBA_GVHD	NITROGEN_METABOLISM	JISON_SICKLE_CELL	TARTE_PC	BYSTROM_IL5_DN	ST_DIFFERENTIATION_PATHWAY_IN_PC12_CELLS	CORDERO_KRAS_KD_VS_CONTROL_DN	TNFR1PATHWAY	OVARIAN_INFERTILITY_GENES	SHEPARD_CRASH_AND_BURN_MUT_VS_WT_UP	INTRINSICPATHWAY	RARRXRPATHWAY	ECMPATHWAY	BRENTANI_IMMUNE_FUNCTION	HOX_GENES	ZHAN_TONSIL_PCBC	KREBS_TCA_CYCLE	ELECTRON_TRANSPORT_CHAIN	RASPATHWAY	ROSS_PML_RAR	ST_TUMOR_NECROSIS_FACTOR_PATHWAY	GLEEVECPATHWAY	ZUCCHI_EPITHELIAL_DN	SA_PTEN_PATHWAY	KERATINOCYTEPATHWAY	CELL_MOTILITY	CHEMICALPATHWAY	BRENTANI_CYTOSKELETON	PASSERINI_APOPTOSIS	LEE_CIP_DN
?	-1.7007549	?	-1.6728774	?	?	?	?	?	?	2.6637332	?	?	?	?	?	?	2.0191548	?	?	?	?	?	-1.5784814	?	1.4950464	?	?	?	-1.5242082	?	?	?	?	?	?	?	-1.5193273	?	?	?	?	-1.5992863	?	?	?	?	?	?	?
?	1.8450603	-1.9210685	1.6631868	-1.3931249	?	?	-1.7994665	?	?	-1.7194597	?	?	?	1.4598695	?	?	-2.4275262	?	?	?	?	?	1.8997557	?	-1.522138	?	?	1.3689865	1.6539276	?	?	?	?	?	1.8316025	?	1.3798368	?	?	1.4088814	?	1.4718091	?	?	1.6316671	?	?	?	?
?	?	?	1.5453539	?	?	?	?	?	?	-2.4932787	?	?	?	?	?	?	?	?	?	?	?	?	1.5733963	?	-1.4946135	?	?	?	1.6444755	?	?	?	?	?	?	?	?	?	?	?	?	1.5882233	?	?	?	?	?	?	?
?	-1.6195549	?	-1.5193113	?	?	-1.5070149	?	?	?	1.6021941	?	?	?	?	?	?	1.5294644	?	?	?	?	?	-1.5735186	?	?	?	?	?	?	?	?	?	?	?	?	?	-1.5339292	?	?	?	?	-1.5154546	?	?	-1.5315722	?	?	?	?
?	1.5612767	?	1.5462815	?	?	?	?	?	?	-1.9361526	?	?	?	?	?	?	?	1.262743	?	1.2082841	?	?	1.5172354	?	-1.3747123	?	?	?	1.5633084	?	?	?	?	?	?	?	1.5280739	?	?	?	?	1.4531732	?	?	1.4896559	?	1.4974924	?	?
?	?	-1.8730191	1.3245972	?	?	?	-1.6330917	?	?	-1.7312782	?	?	-1.7804021	?	-1.4666413	?	?	?	?	1.4645344	?	?	1.6301874	?	-1.5252142	?	?	?	1.6881156	1.4826552	?	?	?	1.376602	1.6282388	?	?	?	?	?	?	?	?	-1.4746215	1.6051737	?	?	?	?
?	-1.6855416	1.4677231	-1.397808	1.3362447	?	?	1.4997462	?	-1.3725513	1.9648	?	?	1.713084	?	?	?	1.7015358	?	?	?	?	?	-1.4156708	?	1.3436041	?	?	?	-1.8762162	-1.5472386	?	?	?	?	-1.456182	?	-1.415187	?	?	?	?	?	?	?	-1.8693451	?	?	?	1.3496675
?	1.601869	?	1.5994359	?	?	1.2895911	?	?	1.4071827	-1.6278095	1.6023328	?	?	?	?	?	-1.8911909	?	?	?	?	?	1.6648884	?	-1.5318968	?	?	1.449177	1.6818645	?	?	?	?	?	1.4362688	?	1.5280385	?	?	?	?	1.8468721	?	?	1.3834028	?	?	?	?
?	-1.6915263	?	-1.8221744	?	?	?	?	?	?	?	?	?	?	?	?	?	?	?	?	?	?	?	-1.5200038	?	1.7039196	?	?	?	?	?	?	?	?	?	?	?	-1.5704104	?	?	?	?	-1.5402371	?	?	?	?	?	?	?
?	?	1.840532	?	?	?	?	1.519072	?	?	1.7018154	?	?	?	?	?	?	1.7240732	?	?	?	?	?	?	?	1.9585667	?	?	-1.4025638	-1.9118539	-1.3948976	?	?	?	?	-1.5899897	?	?	?	?	?	?	?	1.4552767	?	-1.3667774	?	?	?	1.5090195
?	1.4583638	-1.6454935	1.3732815	-1.4656969	?	?	?	?	?	-1.725051	?	?	-1.5348094	?	?	?	-1.6478397	?	?	?	?	?	?	?	-1.7369381	?	?	?	1.5086553	?	?	?	?	?	1.7369556	?	?	?	?	?	?	1.4375614	?	?	1.7423387	?	?	?	?
?	-1.5242558	?	?	?	?	?	?	?	?	?	-1.2876658	?	?	-1.3648003	?	?	?	?	?	?	?	?	?	?	?	?	?	?	?	?	?	?	?	?	?	?	-1.5339701	?	?	?	?	-1.5230584	?	?	?	?	?	?	?
?	1.839618	-2.0272653	1.8448004	?	?	1.5923289	-1.5463054	?	?	-2.154511	1.4195429	?	?	1.4940392	?	?	-1.8111588	?	?	?	?	?	1.5322354	?	?	?	?	?	1.7588164	?	?	?	?	?	1.5089773	?	1.4364307	?	?	?	?	1.5400563	?	?	1.5615433	?	?	?	?
?	?	-1.8892866	?	?	?	?	-1.6257207	?	?	-1.4419404	?	?	?	?	-1.4952255	?	-1.5965395	?	?	1.4104805	?	?	1.4747082	?	-1.8193972	?	?	?	1.7466211	1.8763496	?	?	?	?	?	?	?	?	?	?	?	?	?	?	?	?	?	?	?
?	?	1.8690397	-1.6981814	?	?	?	?	?	?	1.7756541	?	?	1.509335	?	?	?	1.5148153	?	?	?	1.4084738	?	-1.9081485	?	1.738134	?	?	?	-1.5979953	?	?	?	?	?	-1.3997453	?	?	?	?	?	?	-1.7265567	?	?	-1.5732301	?	?	?	1.4469482
?	1.5223453	-1.5372428	1.8567284	?	?	?	?	?	?	?	1.4352539	?	-1.5075107	?	?	?	-2.0274172	?	?	?	?	?	1.527238	?	-1.7427106	?	?	?	1.4276524	?	?	?	?	?	1.4875411	?	1.6802952	?	?	?	?	1.7680308	?	?	1.5918905	?	1.4879961	?	?
?	-1.5958298	1.291226	-1.6684207	?	?	-1.4001256	?	?	-1.5763324	2.6094892	-1.4054581	?	?	?	?	?	2.1274147	?	?	?	?	?	-1.5465394	?	1.4131256	?	?	?	-1.4552331	?	?	?	?	?	-1.6174386	?	-1.5763928	?	?	?	?	-1.4643296	?	?	-1.4991603	?	?	?	1.3155147
?	?	?	?	?	?	?	?	?	?	-3.0045562	?	?	?	?	?	?	-1.3561567	?	?	?	?	?	1.4821688	?	-1.8031458	1.501383	?	?	?	?	?	?	?	?	?	?	?	?	?	?	?	?	?	?	?	?	?	?	?
?	1.4158593	?	1.6901226	-0.9785723	?	?	?	?	1.3949274	-2.727701	1.4949358	?	-2.013804	1.4186614	?	?	-2.5231392	?	?	?	?	?	1.4227911	1.3401113	-1.802326	?	?	?	1.4354566	?	?	?	?	?	1.3832803	?	1.4879175	?	?	?	?	1.6177028	?	?	1.7324202	?	?	?	-1.4713018
?	-1.5510645	?	-1.7035859	?	?	?	?	?	?	1.9109757	-1.5055163	?	?	?	?	?	1.8213046	-1.519373	?	?	?	?	-1.5986881	?	1.5651089	?	?	?	-1.6173718	?	?	?	?	?	?	?	-1.6309724	?	?	?	?	-1.5711819	?	?	?	?	?	?	?
?	-1.585015	1.5591161	-1.7320392	1.3930386	?	?	?	?	-1.5204166	1.4427252	?	?	1.3438817	-1.4601039	?	?	1.7392085	-1.5379255	?	?	?	?	-1.5705522	?	1.8259289	?	?	?	-1.6846868	?	?	?	?	?	-1.5909019	?	-1.4911673	?	?	?	?	-1.5975827	?	?	-1.4665034	?	?	?	?
?	-1.734451	?	-1.4107008	?	?	?	?	?	?	2.261121	?	?	?	?	?	?	2.2760637	?	?	?	?	-1.496516	?	?	1.4799019	?	?	?	?	?	?	?	?	?	-1.4422513	?	-1.5392411	?	?	?	?	-1.5918218	?	?	-1.5562203	?	?	?	?
?	1.7959735	?	1.6927724	?	?	?	-1.4431024	?	?	-1.5948668	?	?	?	1.6238284	-1.4938017	?	-2.0950024	?	?	?	?	?	1.6925881	?	-2.2110848	?	?	?	1.73505	?	?	?	?	?	?	?	1.6337932	?	?	?	?	?	?	?	?	?	?	?	?
?	?	?	1.7803382	?	?	?	?	?	?	?	1.4411182	1.4461855	-0.9932493	1.3401539	?	1.306366	-2.2552242	1.6156417	?	?	?	?	?	?	?	1.3277246	?	?	?	?	?	?	?	?	?	?	1.5691906	?	?	?	?	1.7344234	?	?	?	?	?	?	?
?	-1.5893142	1.4870725	-1.6690218	?	?	-1.3734092	1.5026377	?	-1.6481022	1.6311783	-1.455899	?	1.6555697	-1.3304588	?	?	1.7287174	?	?	?	?	?	-1.5710549	?	1.7029794	?	?	?	-1.8584256	-1.3400503	?	?	?	?	-1.5843319	?	?	?	?	?	?	-1.3717539	?	?	-1.4599864	?	?	?	?
?	?	-2.1120706	1.4924704	-1.9228605	?	?	-1.5452603	?	?	-1.6089818	?	?	-1.875517	?	-1.1974994	?	-1.7570853	1.2243128	-1.1482472	1.029404	?	?	1.5807263	?	-1.5722734	?	?	?	?	1.7146649	?	?	?	?	1.5628037	?	?	?	?	?	?	?	?	?	1.5705651	?	?	?	-1.4642022
?	-1.384147	1.6402903	-1.38491	?	?	?	1.5944488	?	?	1.7328513	-1.3739061	?	1.5049912	?	?	?	2.0225074	?	?	-1.4773332	?	?	-1.7185782	?	1.8903757	?	?	?	-1.6604955	?	?	?	?	?	-1.4155978	?	?	?	?	?	?	-1.4844353	?	?	-1.4255875	?	?	?	?
?	1.8332036	?	1.5862855	?	?	1.3607651	?	?	1.5048343	-1.9680284	1.6363845	?	-1.7738479	?	?	?	-2.1316788	?	?	?	?	1.3889694	1.5104009	?	-2.5604448	?	?	?	1.4998528	1.5506396	?	?	?	?	1.3406261	?	1.6101599	?	?	?	?	1.9091542	?	?	1.6556274	?	?	?	-1.5404779
?	?	?	?	?	?	?	?	?	?	2.1454613	-1.5212241	?	1.7095636	?	?	?	2.647534	?	?	?	?	?	-1.7453876	?	?	?	?	?	-1.7244377	?	?	?	?	?	?	?	-1.4112976	?	?	?	?	-1.4451823	?	?	-1.5993997	?	-1.4642572	?	?
?	1.3640712	-1.8822124	1.3692762	?	?	?	-1.5945883	?	?	-1.7226534	?	?	?	?	?	?	-1.9212235	?	?	?	?	?	1.6688511	?	-1.7950975	?	?	?	1.8305105	1.4401083	?	?	?	?	1.6144686	?	?	?	?	?	?	1.4871677	?	?	1.7694039	?	?	?	?
?	?	1.8158364	-1.3183612	?	?	?	1.4768734	?	?	1.6287022	?	?	1.379517	?	1.3963355	?	1.8576792	?	?	-1.4886918	?	?	-1.7846966	?	1.8651104	?	?	?	-1.5829085	-1.6119227	?	?	?	?	-1.6673625	?	?	?	?	?	?	-1.6169978	?	?	-1.4986922	?	-1.4316242	?	?
?	?	-1.571117	1.7284559	-1.6147661	?	?	-1.6129107	?	?	-1.6881573	1.3227278	?	-1.4809084	?	-1.9173865	?	-1.7082385	?	?	?	?	?	1.7242135	?	-1.4853873	?	?	?	2.1593091	1.501064	?	?	?	?	1.93107	?	?	?	?	?	?	1.5067297	?	?	1.4343275	?	?	?	?
?	1.8330272	?	1.5577731	?	?	1.3731349	?	?	?	-2.1240923	1.518004	?	?	1.4119825	?	?	-2.450184	?	?	?	?	?	1.6511264	?	?	?	?	?	1.5751351	?	?	?	?	?	1.3768771	?	1.65603	?	?	?	?	1.3959507	?	?	1.4762598	?	?	?	?
?	1.5387334	?	1.5682735	?	?	?	?	?	?	?	1.349213	?	?	1.553058	?	1.4155912	-1.4485143	1.6296631	?	?	?	?	?	?	?	1.5017674	?	?	?	?	?	?	?	?	?	?	?	?	?	?	?	1.5735912	?	?	?	?	?	?	?
?	?	1.5910634	-1.5947005	?	?	-1.5698686	?	?	?	1.8175681	?	?	?	-1.5260803	?	?	?	?	?	?	?	?	-1.5505176	?	1.4928321	?	?	?	-1.8076217	?	?	?	?	?	-1.5686436	?	-1.6047802	?	?	?	?	-1.5886133	?	?	?	?	?	?	1.4436647
?	?	1.8100874	-1.6872771	?	?	?	1.4813381	?	?	2.033953	-1.5126711	?	?	-1.3469951	?	?	2.2117484	-1.3725294	?	?	?	?	-1.4746709	?	1.5163952	?	?	?	-1.530558	?	?	?	?	?	-1.5328622	?	?	?	?	?	?	?	?	?	-1.4808196	?	?	?	?
?	-1.6606133	1.5663489	-1.9196671	?	?	?	?	?	?	1.8468789	-1.6338115	?	1.4014689	?	?	?	1.3864439	?	?	?	?	?	-1.7009223	?	1.9948634	?	?	?	-1.5476849	?	?	?	?	?	?	?	-1.5842052	?	?	?	?	-1.5000988	?	?	-1.4810535	?	?	?	1.747972
?	1.5635115	-1.5863458	1.5790145	?	?	?	?	?	?	-2.1179793	1.4948764	?	?	1.6030549	?	?	-2.0127254	?	?	?	?	?	1.458414	?	-1.4879074	?	?	?	?	?	?	?	?	?	1.4174305	?	1.509655	?	?	?	?	1.8034457	?	?	?	?	?	?	-1.3224932
?	-1.4905463	1.7087313	-1.6723425	?	?	?	?	?	?	2.1515958	-1.441201	?	1.2851899	?	?	?	1.5448059	?	?	?	?	-1.2997504	-1.6136403	?	1.4132113	-1.2896377	?	?	-1.6771238	-1.2002729	?	?	?	?	-1.5076362	?	-1.5430927	?	?	?	?	-1.8491539	?	?	-1.5752208	?	?	?	?
?	1.5577554	?	1.596433	?	?	1.4440027	?	?	1.4487475	-2.9160795	1.463006	?	-1.3685988	?	?	?	-1.4388013	?	?	?	?	?	1.5318835	?	?	1.474734	?	?	1.662941	?	?	?	?	?	1.5259413	?	1.5709114	?	?	?	?	1.5485824	?	?	1.6628177	?	1.4862528	?	?
?	-1.7307936	1.5120978	-1.4125727	?	?	?	?	?	?	2.068432	-1.4093735	?	?	?	?	?	1.7565792	-1.4427747	?	?	?	?	-1.5332341	?	1.7390565	?	?	?	-1.6819073	?	?	?	?	?	?	?	-1.4832318	?	?	?	?	-1.5348016	?	?	-1.4796822	-1.4666842	?	?	?
?	1.6423578	?	1.4537283	?	?	?	1.429258	?	1.3408995	-1.6789631	1.4061904	?	-1.4546684	1.5220916	?	?	-1.2288629	?	?	?	?	?	1.67064	?	?	1.3884226	?	?	1.3344567	1.2443014	?	1.2795559	1.4269983	?	1.3425866	?	1.6471106	?	?	?	?	1.7114508	?	?	1.3708302	?	?	?	?
?	-1.5302868	1.6815246	-1.3546364	?	?	?	1.8222957	?	?	1.6444783	?	?	1.7789042	-1.3231167	?	?	1.7051117	?	?	?	?	?	-1.3974143	?	1.6521616	?	?	?	-1.8556099	?	?	?	?	?	-1.4907547	?	?	?	?	?	?	?	?	?	-1.8571348	?	?	?	?
?	1.77184	-1.4895464	1.6748288	?	?	?	?	?	?	?	1.5537025	?	-1.4788654	1.3956586	?	?	-2.3155515	?	?	?	?	?	?	?	-1.909528	?	?	?	1.6292164	?	?	?	?	?	?	?	1.6124432	?	?	?	?	1.5132095	?	?	?	?	?	?	?
?	?	-1.4746464	?	?	?	?	?	?	?	-1.8605027	?	?	-1.5113899	?	?	?	-1.6604847	?	?	?	?	?	?	?	-1.8598102	?	?	?	?	?	?	?	?	?	1.573601	?	1.5562621	?	?	?	?	1.5938106	?	?	1.571067	?	?	?	?
?	-2.0832324	1.4187449	-1.5970447	1.4850426	?	-1.4262416	1.4040043	?	-1.4583789	1.9203638	-1.5193638	?	1.6375179	?	?	?	1.5009663	?	?	?	?	?	-1.7305549	?	?	?	?	?	-1.7021434	-1.4681377	?	?	?	?	-1.5792441	?	-1.5891925	?	?	?	?	-1.4369221	?	?	?	?	?	?	?
?	-1.5286767	?	-1.5567582	?	?	?	?	?	?	?	-1.3848596	?	1.164342	-1.195526	?	-1.3886296	2.5361168	-1.219048	?	?	?	?	-1.4999374	?	2.0676363	-1.485831	?	?	-1.4472878	?	?	?	?	?	?	?	?	?	?	?	?	-1.6571615	?	?	-1.4893898	?	-1.3969854	?	?
?	1.3540255	-1.8684654	1.4134716	?	?	?	?	?	?	-2.3696642	1.4858128	?	?	?	?	?	-2.9386888	1.4603168	?	?	?	?	1.4538691	?	?	?	?	?	1.4844928	?	?	?	?	?	?	?	1.6115061	?	?	?	?	1.7650576	?	?	1.5507143	?	?	?	?
?	-1.4671578	1.5926143	-1.7467252	?	?	-1.3861097	?	?	?	1.8281592	-1.4012375	?	?	?	?	?	1.9585915	?	?	?	?	?	-1.8004059	?	1.5456982	?	?	?	-1.755624	?	?	?	?	?	-1.4211733	?	?	?	?	?	?	-1.3520607	?	?	-1.5551213	?	?	?	?
?	-1.5926366	?	-1.529745	0.6616173	?	-1.4042914	?	?	-1.4560478	?	-1.504799	?	?	-1.3473736	?	?	2.1243794	-1.51504	?	?	?	?	-1.6635454	-1.4234297	1.9309523	?	?	?	-1.5987734	?	?	?	?	?	-1.5086755	?	-1.4322596	?	?	?	?	-1.5142591	?	?	-1.5442507	?	?	?	?
?	1.5794075	-1.3917897	1.5917566	?	?	?	?	?	1.3316563	-2.630355	1.4329406	?	?	1.5029012	?	?	-1.8709252	1.430688	?	?	?	?	1.7788607	?	?	?	?	?	1.5451701	1.3759575	?	?	?	?	1.5282726	?	1.6248547	?	?	?	?	1.7303321	?	?	1.6553667	?	?	?	?
?	1.4326674	?	1.5260799	?	?	?	-1.6524996	?	1.3861983	-2.1725705	1.5198601	?	?	?	-1.8008193	?	-2.2177932	?	?	?	?	?	1.5293642	?	-1.4928029	?	?	?	1.5844219	?	?	?	?	?	?	?	?	?	?	?	?	1.8067285	?	?	1.498636	?	?	?	?
?	1.5469338	-1.7671447	1.4012896	?	?	1.3447815	-1.6278093	?	1.5530596	-1.4551989	1.3811394	?	?	1.4759995	?	?	-1.9916141	?	?	?	?	?	1.604871	?	-1.5014217	?	?	?	1.6471279	?	?	?	?	?	1.6620746	?	?	?	?	?	?	1.37219	?	?	1.4331701	?	?	?	?
?	-1.5242287	1.9035436	-1.4697036	1.5016745	?	?	?	?	-1.4614699	2.243633	?	?	1.479888	?	1.5210015	-1.4820349	2.9000876	?	?	?	?	?	-1.6153575	?	1.7481074	?	?	?	-1.5955275	?	?	?	?	?	-1.5131917	?	-1.5364008	?	?	?	?	-1.7202407	?	?	-1.6075674	?	?	?	?
?	1.6540805	-1.6262405	1.6405723	?	?	?	?	?	1.5058751	-2.4690304	1.5343238	?	-1.4822816	1.4579947	?	?	-1.9376597	1.4688854	?	?	?	?	1.5682657	?	-2.3848224	?	?	?	1.6012968	?	?	?	?	?	?	?	1.3807521	?	?	?	?	1.4958577	?	?	1.5591623	?	?	?	-1.4584388
?	-1.4752644	1.577716	-1.5413976	1.5305914	?	-1.375697	1.527616	?	?	2.0223799	-1.5421067	?	?	-1.3743244	?	?	1.8199216	?	?	?	?	?	-1.8381212	?	1.9026507	?	?	?	-1.6065611	?	?	?	?	?	-1.6748887	?	?	?	?	?	?	?	1.381373	?	?	?	?	?	?
?	?	-1.5379957	1.6857446	?	?	?	-1.7207245	?	?	-1.9605455	1.3558673	?	?	1.5483922	?	?	-1.737707	?	?	1.4231015	?	?	1.5019904	?	-1.4899261	?	?	?	?	1.577715	?	?	?	?	1.7009245	?	?	?	?	?	?	1.7388207	?	?	1.4065049	?	?	?	-1.4823699
?	1.7711319	-1.6848856	1.4725326	?	?	?	-1.7511148	?	?	-1.8277454	?	?	-1.6947834	1.6266844	?	?	-1.920822	?	?	?	?	?	1.7152219	?	-2.1778386	?	?	?	1.8418921	?	?	?	?	?	?	?	?	?	?	?	?	1.4457406	?	?	1.7946311	?	?	?	?
?	1.4693139	?	1.5102278	?	?	1.3711979	1.4688139	?	?	-2.5868518	?	?	?	?	?	?	-2.3304036	?	?	?	?	?	1.4008604	?	?	1.3119624	?	?	?	?	?	1.3429602	?	?	1.3903346	?	1.4003595	?	?	?	?	1.4406565	?	?	1.4626322	?	?	?	?
?	?	1.6286745	?	?	?	?	1.7481654	?	?	2.0285857	?	?	?	?	1.2981678	?	2.3153794	?	?	?	?	?	-1.5299535	?	1.709963	?	?	?	?	-1.3044163	?	?	?	?	?	?	?	?	?	?	?	-1.362407	?	?	-1.7455003	?	?	?	?
?	-1.8354895	?	-1.49588	?	?	?	?	?	-1.4888991	2.173865	-1.5395601	?	?	-1.3900626	?	?	1.5207344	?	?	?	?	?	-1.5872897	?	2.0674996	?	?	?	-1.6764753	?	?	?	?	?	-1.4855949	?	-1.5601416	?	?	?	?	-1.8538007	?	?	-1.3716016	?	-1.4471438	?	?
?	1.6894953	-1.7787184	1.9038975	?	?	?	-1.5393453	?	1.450992	-1.7445574	1.4498588	?	-1.5289907	1.9045029	?	?	-1.9250853	?	?	?	?	?	1.5613106	?	-2.102458	?	?	?	1.6357563	?	?	?	?	?	1.4202796	?	1.3946912	?	?	?	?	1.4084594	?	?	1.4388858	?	1.5391392	?	?
?	?	-1.9031733	?	?	?	?	-1.5122172	?	?	-1.7921872	?	?	-1.5939474	?	?	?	-1.7027662	?	?	?	?	?	?	?	-1.5101448	-1.1592578	?	?	1.91435	1.5267521	?	?	?	?	1.7585902	?	?	?	?	?	?	?	?	?	1.8912841	?	?	?	?
?	-1.4708294	?	-1.7600003	?	?	?	?	?	-1.525385	2.043904	-1.5550282	?	1.4845952	?	?	?	?	-1.3233628	?	?	?	?	-1.6796342	?	1.7048485	?	?	-1.6539778	-1.4599651	?	?	?	?	?	?	?	-1.3982508	?	?	?	?	-1.9486915	?	?	-1.5097039	?	?	?	?
?	-1.4590122	1.7582444	-1.8201207	?	?	?	?	?	-1.4848279	1.776567	?	?	1.5569165	?	1.4783541	?	1.7179378	?	?	-1.4550232	?	?	-1.717627	?	1.5131019	?	?	?	-1.862062	?	?	?	?	?	-1.4717346	?	?	?	?	?	?	?	?	?	-1.5086551	?	?	?	1.4353653
?	?	-1.6371118	?	-1.7818098	?	?	?	?	?	-1.8082741	?	?	?	?	-1.6368359	?	?	?	?	?	?	?	?	?	?	?	?	?	?	1.540151	?	?	?	?	?	?	?	?	?	?	?	?	?	?	?	?	?	?	?
?	1.6125962	?	1.7144215	?	?	1.659597	-1.7998613	?	?	-1.9377137	?	?	-1.5985119	?	-1.949109	?	-1.6136432	?	?	?	?	?	1.6514723	?	-1.5850191	?	?	?	1.5069381	?	?	?	?	?	?	?	1.5705224	?	?	?	?	1.3722363	?	?	1.476423	?	?	?	?
?	-1.5201445	?	-1.4953715	?	?	-1.6796373	?	?	-1.5855703	1.7056196	?	?	?	?	?	?	1.7566855	?	?	?	?	?	?	?	1.4404106	?	?	?	-1.592316	?	?	?	?	?	?	?	-1.5280664	?	?	?	?	-1.653931	?	?	?	?	?	?	?
?	-1.6571699	?	-1.576503	1.324756	?	?	1.4389458	?	-1.3789686	2.251302	-1.3661356	?	1.332558	?	1.3732353	?	2.1510875	?	?	?	?	?	-1.4844522	?	2.182045	?	?	?	-1.8531865	?	?	?	?	?	-1.5384616	?	-1.4626603	?	?	?	?	-1.4849012	?	?	-1.4104531	?	?	?	?
?	?	-1.8901539	1.4316096	-1.6349509	?	?	-1.6403784	?	1.12461	-1.5365264	?	?	?	?	-1.6215913	?	-1.3963459	?	?	1.356121	?	?	1.6164196	?	-1.903897	?	?	?	1.6628008	?	?	?	?	?	1.5018492	?	?	?	?	?	?	1.420913	?	?	1.6246176	?	?	?	?
?	-1.3680341	?	-1.3885857	?	?	?	?	?	-1.42042	?	-1.5680743	?	1.3746787	-1.4587764	?	?	2.2364354	?	?	?	?	?	-1.4544244	?	2.0611167	?	?	?	-1.5587752	?	?	?	?	?	-1.4927421	?	-1.5719509	?	?	?	?	-1.9333599	?	?	?	?	?	?	1.6042747
?	1.4644659	-1.6233782	1.5686681	?	?	1.5113033	?	?	?	-2.2748275	1.4058511	?	-1.6816858	?	?	?	-1.5986464	?	?	?	?	?	1.5217847	1.4142892	-1.7148404	?	?	?	1.4639183	?	?	?	?	?	1.3949877	?	1.5459926	?	?	?	?	2.0568395	?	?	1.425176	?	?	?	?
?	1.6572951	?	1.3463827	?	?	?	1.3831035	?	?	-2.7362	?	?	?	1.5032836	?	?	-1.8499731	?	?	?	?	?	1.7409111	?	-1.3341473	1.3584274	?	?	1.3862951	?	?	?	?	?	1.384876	?	1.4554497	?	?	?	?	1.4529307	?	?	1.463198	?	?	?	?
?	1.4219294	?	1.5508337	?	?	?	?	?	?	?	1.2401819	1.2562978	-1.0662799	1.3294325	?	1.254971	-2.4539292	1.2784916	?	1.2075615	?	?	?	?	-1.5796835	?	?	?	1.3929929	?	?	?	?	?	?	?	?	?	?	?	?	1.7540122	?	?	1.3866217	?	?	?	?
?	?	1.5656257	?	1.5156137	?	?	?	?	?	1.7814839	?	?	1.5357937	?	1.435852	?	1.7910401	?	?	?	?	?	?	?	?	?	?	?	-2.0227616	-1.6291361	?	?	?	?	?	?	1.525793	?	?	?	?	?	?	?	?	?	?	1.1929395	?
?	-1.5925195	?	-1.660049	?	?	?	?	?	?	2.3292649	-1.4875112	?	?	?	?	?	1.6344067	?	?	?	?	?	-1.5281695	?	1.563783	-1.3622252	?	?	-1.513865	?	?	?	?	?	?	?	-1.4502428	?	?	?	-1.4012858	-1.6007406	?	?	-1.5176638	?	?	?	?
?	1.7265942	?	1.4934602	?	?	?	1.438356	?	?	-2.8426397	?	?	-1.6066417	?	?	?	-1.7008339	?	?	?	?	?	1.4512995	?	-1.286944	?	?	?	?	?	?	?	1.3609523	?	?	?	1.6631109	?	?	?	?	1.4026268	?	?	1.4763628	?	1.4608488	?	?
?	-1.5569955	?	-1.4774781	?	?	?	?	?	?	?	-1.3183173	?	?	-1.4451792	?	?	1.403975	-1.3773396	?	?	?	?	?	?	?	?	?	?	?	?	?	?	?	?	?	?	?	?	?	?	?	?	?	?	?	?	?	?	?
?	1.6316653	-1.928347	1.5628405	?	?	1.4341166	-1.3640467	?	?	-1.5778532	1.4281721	?	-1.401788	?	-1.4377264	?	-2.1443002	?	?	?	?	1.388332	1.3932353	?	-1.4858755	?	?	?	1.4116402	?	?	?	?	?	1.4364313	?	1.6525604	?	?	?	?	1.7034264	?	?	1.5604652	1.1639504	1.3852618	-1.3107438	-0.895844
?	1.4767125	?	1.3937228	?	?	?	?	?	?	-1.9222032	?	?	?	?	?	?	-1.8951213	?	?	?	?	?	?	?	-1.4633808	?	?	1.6218002	?	?	?	?	?	?	?	?	?	?	?	?	?	1.5578948	?	?	?	1.6525594	?	?	?
?	1.4936943	-1.3709677	1.4541222	?	?	?	?	?	?	-1.7104073	1.520904	?	-1.6720325	?	?	?	-1.7893622	1.5571588	?	?	?	?	1.4706076	?	-1.8182995	?	?	?	1.4411808	?	?	?	?	?	?	?	1.4611382	?	?	?	?	?	?	?	1.5592166	?	?	?	?
?	-1.7335547	1.5163399	-1.5753466	?	?	-1.5123463	?	?	-1.5265695	1.5583295	-1.5108366	?	1.5792813	-1.4823925	?	?	1.6266497	?	?	?	?	?	-1.4806137	?	1.7322631	-1.3814842	?	?	-1.5006026	?	?	?	?	?	-1.6674857	?	-1.5072417	?	?	?	?	-1.542992	?	?	-1.558754	?	?	?	1.4984658
?	1.6442683	-1.6425822	1.5163732	?	?	1.3707967	?	?	?	-2.0674748	?	?	-1.3841456	1.5265095	-1.3250268	?	-2.134265	1.4703714	?	?	?	1.4046534	1.6584599	?	-2.6218035	?	?	?	1.4322734	?	?	?	1.3655157	?	1.3750263	?	1.4213915	?	?	?	?	1.4900957	?	?	1.7173998	?	?	?	-1.5403922
?	-1.6404749	?	-1.960721	1.42451	?	?	?	?	?	?	-1.5374252	?	1.3503817	-1.408046	1.3215204	?	1.9652711	-1.3415316	?	-1.3048334	?	?	?	?	1.8031573	?	?	?	-1.72185	?	?	?	-1.3792558	?	-1.4344118	?	?	?	?	?	?	-1.6404811	?	?	-1.5124552	?	?	?	?
?	1.5178872	?	1.7562768	?	?	1.3136182	?	?	1.4344575	-2.1297865	1.7868171	?	-1.4184787	?	?	?	-2.013426	?	?	?	?	?	1.6118617	?	-1.3644338	1.3718984	?	?	1.7718343	?	?	?	?	?	1.4350611	?	1.5107856	?	?	?	?	1.8685452	?	?	1.702597	?	?	?	?
?	?	1.5941805	-1.3356601	?	?	?	1.5823314	?	?	1.4682631	?	1.2078737	1.7151935	-1.0511504	1.5601509	?	1.9866686	?	?	?	?	?	-1.4277742	?	1.5126429	?	?	?	-1.7137305	-1.5030168	?	?	?	?	-1.5918733	?	?	?	?	?	?	-2.241882	?	?	-1.4686544	?	?	?	?
?	1.5230108	?	1.4845077	?	?	?	?	?	?	-2.3112512	1.5735236	?	-1.3831096	1.4226537	?	?	-1.6525698	1.4378589	?	?	?	?	1.3952144	?	-1.7441404	?	?	?	1.3974047	?	?	?	1.4109184	?	1.3802328	?	1.453625	?	?	?	?	2.102685	?	?	1.5005862	1.4639788	?	?	?
?	-1.6215827	?	-1.7173915	1.3808086	?	?	?	?	?	1.7712525	?	?	?	?	?	?	1.6763322	?	?	?	?	?	-1.62619	?	?	?	?	?	-1.6448067	?	?	?	?	?	-1.4454516	?	?	?	?	?	?	-1.5244238	?	?	-1.6663796	?	?	?	1.3947163
?	-1.5614219	?	-1.542493	?	?	?	?	?	?	2.236368	?	?	?	?	?	?	2.199165	?	?	?	?	?	-1.4247736	?	1.4593232	?	?	?	?	?	?	?	?	?	?	?	-1.5271983	?	?	?	-1.4129518	?	?	?	-1.5906126	?	-1.5364258	?	?
?	?	?	-1.5268586	?	?	-1.501833	?	?	?	?	?	?	?	?	?	?	1.8314506	?	?	?	?	?	?	?	2.2000089	?	?	-1.5758866	-1.5221027	?	?	?	?	?	-1.5633374	?	?	?	?	?	?	?	?	?	?	?	?	?	1.5414306
?	1.6471059	-1.6049836	1.5941706	?	?	?	-1.4207132	?	?	-2.5497282	1.4561749	?	?	1.4347132	?	?	-3.1152794	?	?	?	?	?	1.5907054	?	-1.6398078	?	?	?	1.6236928	1.4398364	?	?	?	?	1.4705839	?	?	?	?	?	?	1.5847559	?	?	1.5957835	?	?	?	?
?	1.5083028	?	1.4558798	?	?	?	-1.4060373	?	?	?	1.4720136	?	-1.3848493	?	?	?	-2.199475	1.3784885	?	?	?	?	1.8495927	?	-1.6327499	?	?	?	1.6279709	?	?	?	?	?	1.7907643	?	1.6025004	?	?	?	?	1.4893314	?	?	1.4592981	?	?	?	-1.4509515
?	1.5972035	-1.546005	1.7733461	?	?	?	?	?	?	-2.0374258	?	?	?	?	?	?	-2.2189138	?	?	?	?	?	1.6428987	?	-1.8652453	?	?	?	?	1.5063064	?	?	?	?	?	?	1.7381802	?	?	?	?	1.8530462	?	?	?	?	?	?	-1.5808551
?	-1.5653908	1.490094	-1.5884327	?	?	?	?	?	-1.4060203	2.7280545	-1.5951319	?	1.3610107	?	?	?	2.513084	?	?	?	?	?	-1.6050218	?	1.7328664	-1.4933797	?	?	-1.4400672	?	?	?	?	?	-1.6546257	?	-1.509652	?	?	?	?	-1.4681795	?	?	-1.596847	?	?	?	1.2996931
?	1.4340854	-1.8014299	1.6038566	?	?	?	?	?	?	-2.4314425	1.466273	?	?	?	?	?	-1.9759735	1.5557984	?	?	?	?	1.572016	?	-1.917789	?	?	?	1.4738239	?	?	?	?	?	?	?	1.7002568	?	?	?	?	?	?	?	1.6516894	?	1.4809895	?	?
?	-1.5840932	1.723545	-1.5068609	?	?	?	1.780475	?	-1.4647784	1.5248713	-1.3874342	?	1.5175424	?	?	?	1.721214	?	?	?	?	?	?	?	1.7421058	?	?	?	-1.6448647	?	?	?	?	?	-1.7021127	?	-1.5666063	?	?	?	?	-1.7396326	?	?	?	?	?	?	1.3965123
?	1.7149602	?	1.4831239	?	?	?	?	?	?	-2.5406098	?	?	?	?	?	?	-2.2832732	?	?	?	?	?	?	?	?	?	?	?	?	?	?	?	?	?	?	?	1.5775411	?	?	?	?	1.6753043	?	?	?	?	?	?	?
?	-1.5701292	1.5255307	-1.7425615	?	?	?	?	?	?	1.4762801	?	?	1.3695357	?	1.3819798	?	?	?	?	?	?	?	-1.7159812	?	1.8426579	?	?	?	-1.7250395	?	?	?	?	?	-1.4080609	?	-1.6397521	?	?	?	?	-1.4385184	?	?	-1.5580002	?	?	?	1.3309757
?	1.7551205	?	1.6101592	?	?	1.485763	?	?	1.4592692	-1.5759989	1.4458219	?	?	1.4474996	?	?	-1.9942893	?	?	?	?	?	?	?	-1.5147033	?	?	?	1.5374224	?	?	?	?	?	1.8287107	?	1.4909793	?	?	?	?	?	?	?	1.3898307	?	?	?	?
?	?	1.6089504	?	?	?	?	1.6595267	?	?	1.6655626	?	?	1.5918853	?	1.4957098	?	1.5857495	?	?	?	?	?	-1.7908643	?	1.7890599	?	?	?	?	-1.5333716	?	1.0841228	?	?	-1.2635396	?	?	?	?	?	?	?	?	?	-1.7049203	?	?	?	1.4848357
?	1.8013637	-1.7956369	2.0529695	-1.6048489	?	1.39888	-1.4408017	?	1.5316623	-1.9243404	1.392106	?	-1.5596943	1.237321	?	?	-2.061737	?	?	?	?	1.6284088	2.0139832	?	-1.9449525	?	?	1.3062296	1.6596527	1.4202886	?	?	1.5147817	?	1.4000326	?	?	?	?	?	?	1.6393441	?	-1.4084651	1.3008561	?	?	?	?
?	-1.7897552	1.6951171	-2.0219567	1.3608189	?	-1.2639304	1.7781508	?	-1.332978	1.9667993	-1.388473	?	1.7925063	-1.3486259	1.3629311	?	1.5590389	?	?	?	?	-1.7700261	-2.3068228	?	1.6155016	?	?	?	-1.8754572	?	?	?	-1.4526194	?	-1.309335	?	?	?	?	?	?	-1.5237305	?	1.6270951	?	?	?	?	?
?	-1.7052478	1.824628	-1.7039181	1.5908356	?	?	1.3295285	?	-1.6017448	2.2377088	-1.3339474	?	1.649069	-1.2971702	1.6994987	?	1.9632435	?	?	?	?	-1.5835348	-1.9124966	?	1.4270089	?	?	-1.5589911	-1.7453996	-1.4774022	?	?	-1.3758177	?	-1.3864709	?	?	?	?	?	?	-1.4626738	?	1.3132352	?	?	?	?	?
?	1.8417082	-1.8313451	1.4620317	-1.5227036	?	?	-1.7547795	?	1.4211012	-1.736707	1.3835522	?	-1.4691664	1.2912306	-1.5168047	?	-2.097206	?	?	?	-1.592119	1.852016	1.7626275	?	-1.5332793	?	?	?	1.983852	?	?	?	1.5658962	?	1.3498014	?	?	?	?	?	?	1.3653152	?	?	1.3451617	?	?	?	-1.4222234
?	-1.5769695	1.9154906	-1.7043655	1.3713615	?	?	1.9157672	?	-1.6273876	2.0870745	-1.3436693	?	1.6586332	-1.3463415	1.5354182	?	1.5780259	?	?	?	?	-1.609748	-1.8433784	?	1.9511268	?	?	?	-1.8995159	?	?	?	-1.3611677	?	-1.4088192	?	?	?	?	?	?	-1.3003975	?	?	?	?	?	?	?
?	-1.6131095	1.7083646	-1.7452006	1.3689619	?	?	1.5980382	?	-1.6281537	1.893169	-1.397904	?	1.4781648	-1.2893298	1.3961296	-1.2507504	2.15722	?	?	?	1.3453838	-2.0832617	-2.022186	?	1.6628985	?	?	-1.3430572	-1.7221062	-1.5276841	?	-1.1917119	-1.6947098	?	-1.7164905	?	?	?	1.2932717	?	?	?	?	?	-1.41604	?	?	?	?
?	1.6824274	-1.6875079	1.9826547	-1.5786382	?	?	-1.7900614	?	1.5882542	-1.9601884	1.3644855	?	-1.5840285	1.382996	?	?	-1.6546317	?	?	?	-1.4902071	2.0385852	1.7734542	?	-1.5646161	?	?	?	1.9464881	1.3683884	?	?	1.4034548	?	1.6829209	?	?	?	?	?	?	1.3158207	?	?	?	?	?	?	?
?	-1.2855848	2.2010074	-1.8197422	1.400588	?	?	2.0460763	?	-1.2799625	2.1226728	-1.4867891	?	1.8509939	-1.299534	1.6725413	?	1.6495823	?	?	?	1.3228941	-1.801577	-1.6645584	?	1.4597225	?	?	-1.2679987	-1.7697124	-1.3147688	?	?	-1.503648	?	-1.4899138	?	?	?	?	?	?	-1.4213599	?	?	-1.2515926	?	?	?	?
?	1.6548536	-2.012262	1.7255327	-1.3872195	?	1.3241475	-2.109827	?	1.4526038	-1.9981532	1.3574834	?	-1.3735203	?	?	?	-1.6356889	?	?	?	?	1.873737	2.0035741	?	-1.6613007	?	?	1.3009622	1.6311505	1.5851312	?	?	1.769488	?	1.4536095	?	?	?	?	?	?	?	?	-1.4452995	?	?	?	?	?
?	1.9800059	-2.1219175	1.8379891	?	?	?	-1.8287476	?	1.4345816	-1.9656227	1.4585285	?	-1.4822354	1.2698541	?	?	-1.7718067	?	?	?	?	1.7847934	1.8644001	?	-1.5994012	?	?	?	1.5209436	1.637066	?	?	1.3941185	?	1.3153561	?	?	?	?	?	?	1.2995788	?	-1.4381287	1.2700189	?	?	?	-1.5243309
?	-1.5213606	1.7997217	-1.8265666	1.3935639	?	-1.3821675	1.6070172	?	-1.4325864	1.4090204	-1.2747736	?	1.4593129	-1.3567308	1.3859866	?	1.7967317	?	?	?	?	-1.7969338	-1.8254488	?	1.5171068	?	?	-1.3403928	-1.7307233	?	?	?	-1.566941	?	-1.5250779	?	?	?	?	?	?	-1.7073048	?	1.4113817	-1.2570658	?	?	?	?
?	1.733023	-1.9724956	1.5731001	-1.8197399	?	1.3032734	-2.0316017	?	1.4510716	-1.5337464	1.4481395	?	-1.3727784	?	-1.3376931	?	-1.8828677	?	?	?	-1.4062446	1.6701455	1.6899674	?	-1.7175046	?	?	1.2537245	1.5968649	1.3127232	?	?	?	?	1.5018494	?	?	?	-1.228801	?	?	1.4211847	?	-1.3780074	?	?	?	?	?
?	-1.6968926	1.8123006	-1.5551424	?	?	-1.5203093	1.5654374	?	-1.3191034	2.3266277	-1.441039	?	1.3420612	-1.3507848	1.5626076	-1.3295631	1.8455013	?	?	?	1.4353831	-1.3107708	-1.8120446	?	1.6231581	?	?	?	-1.7753415	?	?	?	-1.6097547	?	-1.5517063	?	?	?	?	?	?	?	?	?	?	?	?	?	?
?	-1.5741961	1.6956018	-1.9158127	1.5645313	?	-1.3862408	1.7601157	?	-1.286135	1.7666492	-1.2875794	?	1.3803103	-1.2676142	1.3605436	?	2.2288845	?	?	?	?	-1.7003416	-1.9085366	?	1.6437353	?	?	-1.3100163	-2.1925604	-1.26281	?	?	-1.6163133	?	-1.5083002	?	?	?	?	?	?	-1.484775	?	?	-1.2881393	?	?	?	1.3099732
?	1.969461	-1.4851922	1.9628859	-1.5056922	?	1.3890105	-1.4762943	?	1.5108825	-1.5527077	1.3750775	?	-1.636291	1.5226561	-1.413176	?	-2.1447601	?	?	?	?	1.7019161	1.5683233	?	-1.581651	?	?	?	2.0267377	1.5657302	?	?	1.3000759	?	1.8840853	?	?	?	?	?	?	1.4269094	?	?	1.3363718	?	?	?	?
?	-1.5088377	1.9169612	-1.8518667	1.345928	1.3165667	?	1.9060528	?	-1.5465935	2.0380344	-1.438835	?	?	-1.335075	?	?	1.9691657	?	?	?	?	-1.3216102	-1.7139148	?	1.5701021	?	?	-1.2725534	-1.6483033	?	?	?	-1.7100736	?	-1.7445148	?	?	?	?	?	?	-1.552287	?	?	?	?	?	?	?
?	1.918061	-1.7735875	1.7790644	-1.5377984	?	1.3261901	-1.663071	?	1.4104363	-1.7810689	1.3415881	?	-1.583429	1.2886299	-1.4215701	?	-1.5634282	?	?	1.2928252	-1.6473615	1.5962334	1.9894773	?	-1.4285636	?	?	1.2524811	2.0390491	1.47807	?	?	1.3842978	?	1.5843307	?	?	?	?	?	?	1.3640972	?	-1.5643166	1.2466727	?	?	?	-1.4263178
?	-1.6514574	1.5203718	-1.7597085	1.5251378	?	-1.3490559	1.536806	?	-1.3804042	1.8442379	-1.390155	?	1.3988036	-1.2829903	?	?	1.7218341	?	?	?	1.3678823	-1.6705657	-1.6450504	?	1.7997514	?	?	?	-1.697319	-1.4246393	?	?	-1.4190937	?	-1.4431027	?	?	?	?	?	?	-1.5559512	?	1.3290008	-1.2701178	?	?	?	?
?	-1.6871653	1.8849268	-1.7312992	1.6412832	?	-1.3261374	1.4942671	?	-1.4448497	1.8960402	-1.428621	?	1.6661512	?	1.4798007	?	1.6205778	?	?	?	?	-1.5033376	-1.7795538	?	1.6799488	?	?	?	-1.7045555	?	?	?	-1.3566784	?	-1.3820498	?	?	?	?	?	?	-1.3276091	?	?	-1.2629584	?	?	?	1.3090906
?	1.7694584	-1.9751307	1.84122	-1.5711987	?	1.4584024	-1.6238923	?	1.3897347	-1.7647203	1.4289497	?	-1.5966344	1.2956703	-1.7674806	?	-1.7086651	?	?	?	-1.3594338	1.6453165	2.0966833	?	-1.570818	?	?	?	1.799436	1.4251486	?	?	1.5904995	?	1.2905616	?	?	?	?	?	?	1.3104023	?	?	?	?	?	?	-1.3440626
?	1.7347683	-1.6253664	1.6028138	-1.506928	?	?	-1.7786353	?	1.4718636	-2.1497905	1.401897	?	-1.5834577	?	-1.3812808	?	-1.8772495	?	?	?	?	1.539815	1.5298553	?	-1.4278995	?	?	1.358781	1.6782304	1.3583151	?	?	1.6276556	?	1.5616533	?	1.2370867	?	?	?	?	1.4814229	?	?	?	?	?	?	-1.3752458
?	1.527607	-1.9106338	1.7630913	-2.095643	?	?	-1.6385572	?	1.4158437	-2.283317	1.4254858	?	-1.590838	?	-1.530725	?	-2.123228	?	?	?	?	1.655886	1.7454125	?	-1.7715682	?	?	1.2857051	1.7985518	?	?	?	1.4955162	?	1.5264148	?	1.4321055	?	?	?	?	?	?	?	?	?	1.2929026	?	?
?	-1.6050862	1.4462689	-1.8007048	?	?	?	1.6974531	?	-1.3436002	2.1892605	-1.3306407	?	1.824392	-1.2907646	1.4360565	?	2.2433784	?	?	-1.2406682	?	-1.6157169	-1.776809	?	1.63489	?	?	-1.3955727	-1.575573	-1.3997823	?	?	-1.4943748	?	-1.6450626	?	?	?	?	?	?	-1.3494562	?	?	-1.3306144	?	?	?	?
?	-1.6680421	1.9571722	-1.6536024	1.4669416	?	?	1.4943678	?	-1.568932	2.111243	-1.5143257	?	?	-1.2909261	?	?	1.3973755	?	?	?	?	-1.5544684	-1.8119317	?	1.6545968	?	?	?	-1.8308663	-1.5444256	?	?	-1.4151554	?	-1.6925831	?	?	?	?	?	?	-1.5730648	?	?	-1.3318844	?	?	?	?
?	1.5860063	-1.8821367	1.732051	-1.3155458	?	1.2886478	-1.7114916	?	1.5368454	-1.9093921	1.2612607	?	-1.4337032	1.5561961	-1.2891518	?	-2.469305	?	?	?	?	1.6523519	1.8065861	?	-1.661964	?	?	?	2.0111332	?	?	?	1.6967915	?	1.6129568	?	?	?	-1.4214221	?	?	1.6052955	?	-1.5016495	?	?	?	?	-1.3155056
?	-1.6298153	2.0778472	-1.9662544	?	?	?	1.3700377	?	-1.3407003	1.8579868	-1.4001628	?	1.4335837	-1.3044329	1.324324	-1.3366954	2.088751	?	?	?	?	-1.6877527	-1.7269337	?	1.421019	?	?	-1.7129496	-1.9314417	-1.2958168	?	?	-1.3356798	?	-1.3469514	?	?	?	?	?	?	-1.2666614	?	?	?	?	?	?	?
?	1.7642641	-2.0098555	1.9605289	-1.5266534	?	?	-1.7629976	?	1.6144725	-1.7239609	1.3372478	?	?	1.3955635	?	?	-1.8108574	?	?	?	?	1.6012233	1.5495269	?	-1.8097285	?	?	?	1.7754637	?	?	?	1.3193917	?	1.5523494	?	?	?	?	?	?	1.5074545	?	?	1.2444254	?	?	?	?
?	-1.5172712	1.8801993	-1.3574686	1.3463454	?	?	1.7699641	?	-1.379989	2.0100229	-1.5191625	?	1.5277573	-1.4440829	1.3497353	-1.2901198	1.6523854	?	?	?	1.6797463	-1.5874008	-1.6892263	?	?	1.0248849	?	?	-1.666761	-1.3771619	?	?	-1.5039445	?	-1.6561826	?	?	?	?	?	?	-1.566714	?	?	?	?	?	?	?
?	1.7426955	-2.025428	1.884515	?	?	1.4484527	-1.486611	?	1.3827274	-1.60873	1.4258003	?	?	1.5985277	-1.6820998	?	-1.7508584	?	?	?	?	1.4953804	1.8508798	?	-1.6375241	?	?	?	1.8989033	?	?	?	1.755481	?	1.5343632	?	?	?	-1.4116818	?	?	1.3950315	?	-1.7061116	?	?	?	?	?
?	-1.5089971	1.8270881	-1.6171893	1.5602093	?	?	2.103352	?	-1.5299885	2.1931298	-1.3461434	?	1.5652848	-1.4403852	1.4839149	?	1.809758	?	?	?	?	-1.6774796	-1.7902081	?	1.3886766	?	?	?	-1.9658414	?	?	?	-1.41683	?	-1.3773267	?	?	?	?	?	?	-1.5430846	?	1.4057022	?	?	?	?	1.3320708
?	1.4850091	-1.7977064	1.8007671	-1.8127681	?	?	-2.0211148	?	1.4628341	-1.7208347	1.3307935	?	-1.5451905	1.4115629	-1.3357152	?	-2.063712	?	?	?	-1.5258155	1.66574	2.067941	?	-1.6585481	?	?	1.3153555	1.9698027	1.3289578	?	?	1.4410162	?	1.5517496	?	?	?	?	?	?	1.4033871	?	?	?	?	?	?	?
?	-1.4560375	2.139457	-1.9709413	1.5613745	?	-1.4020681	1.5182014	?	-1.3486296	2.2724626	-1.3382233	?	1.7328552	-1.3010745	1.4314898	?	2.0875635	?	?	?	?	-1.5820658	-1.6853846	?	1.7433817	?	?	-1.3478627	-1.7355404	?	?	?	-1.6872189	?	-1.401444	?	?	?	1.4746482	?	?	-1.2683375	?	1.3584306	-1.3079014	?	?	?	?
?	-1.9860053	1.6526101	-1.7717094	1.6628474	?	-1.3369045	1.868331	?	-1.496759	1.9546225	-1.3896955	?	1.7635322	-1.5040787	?	?	2.2368817	?	?	?	?	-1.5761743	-2.0260828	?	1.6488314	?	?	?	-1.6000295	-1.4329939	?	?	-1.5863264	?	?	?	?	?	?	?	?	-1.3786381	?	?	?	?	?	?	1.4381567
?	-1.5844148	2.0952098	-1.7350284	1.7011714	?	?	1.7097152	?	?	1.610609	-1.4353522	?	1.3577489	-1.5899777	1.3375927	?	1.6994212	?	?	?	1.4404609	-1.4807211	-1.6394167	?	1.607085	?	?	-1.3130953	-1.6625212	?	?	?	-1.4272212	?	-1.4038807	?	?	?	?	?	?	-1.8418854	?	?	-1.2933856	?	?	?	1.384256
?	1.5181049	-1.7013304	1.6250376	?	?	?	-1.5572964	?	1.4812244	-2.0239282	1.3660544	?	?	1.4407957	?	?	-1.7176349	?	?	?	?	1.9068525	2.0825374	?	-1.9434661	?	?	1.3969367	1.8469119	?	?	?	?	?	1.4169633	?	?	?	?	?	?	1.4048256	?	-1.3689655	1.357263	?	?	?	?
?	1.572049	-1.666456	1.7370597	?	?	?	-3.2697587	?	1.532073	-1.8403343	1.3999457	?	-1.4621942	?	-2.0269434	?	-1.7292627	?	?	?	-1.4624604	1.8644799	1.6671169	?	-1.4445714	?	?	?	1.7586137	1.4864542	?	?	1.291207	?	1.5625119	?	?	?	?	?	?	1.5055598	?	?	1.3328984	?	?	?	?
?	1.7042701	-1.5886252	1.866066	-1.6360967	?	1.2845696	-1.6482624	?	1.44965	-1.740229	1.3488784	?	?	1.2801148	-1.5738276	?	-2.0024745	?	?	?	-1.4015372	1.9154456	1.9383447	?	?	?	?	?	1.7515091	1.4250283	?	?	1.5056512	?	1.32868	?	1.2830786	?	?	?	?	1.2492054	?	?	?	?	?	?	?
?	-1.6167475	1.9373165	-1.8413008	?	?	-1.3958739	1.4336507	?	-1.3254801	1.6795857	?	?	1.5843098	-1.5128436	?	?	1.8919011	?	?	?	?	-1.7258455	-1.7475713	?	2.0757551	?	?	-1.3322127	-1.9500949	-1.3003938	?	?	-1.5796666	?	-1.5106894	?	?	?	?	?	?	-1.4389296	?	1.3248187	-1.3442692	?	?	?	1.5108558
?	1.5234885	-1.8933336	1.7134677	-1.5644695	?	1.3752778	-1.7883523	?	1.5852189	-1.8382796	1.3315861	?	-1.4584206	1.2919638	-1.4639839	?	-1.787697	?	?	?	-1.3046438	2.0753229	1.9685438	?	-1.5057495	?	?	1.2779174	1.8833612	1.284782	?	?	1.4043478	?	1.5217137	?	?	?	?	?	?	1.2393237	?	?	1.2680483	?	?	?	?
?	-1.7881883	1.5633194	-1.9770166	1.4642681	?	?	1.4674424	?	-1.5775136	1.795077	-1.354161	?	1.3400573	-1.3963753	1.400066	-1.2968252	2.240286	?	?	?	?	-1.534789	-1.8412056	?	1.5731255	?	?	-1.286654	-1.7247026	-1.5988424	?	?	-1.5772089	?	-1.6911126	?	?	?	?	?	?	-1.3252132	?	?	?	?	?	?	1.3132333
?	1.5100473	-1.8817627	1.732984	-1.934797	?	?	-1.5023307	?	1.4017183	-2.0461102	1.35944	?	-1.4423833	?	?	?	-2.1104598	?	?	?	?	1.9362167	1.9457699	?	-1.7379445	?	?	1.3047559	1.8668554	1.2497764	?	?	1.507396	?	1.3024132	?	1.316902	?	?	?	?	1.67029	?	?	1.2659998	?	?	?	?
?	-1.852885	1.8468806	-1.7058121	1.4983697	?	?	2.0664263	?	-1.3161663	1.8804662	-1.3853015	?	1.4474318	?	1.5501838	?	1.9543911	?	?	?	?	-1.6492893	-1.8244212	?	1.7777253	?	?	?	-1.6333388	-1.4974697	?	?	-1.3801808	?	-1.3075635	?	?	?	?	?	?	-1.4538791	?	?	?	?	?	?	?
?	1.8353568	-1.651528	1.8853011	?	-0.976398	1.2153264	-1.908934	?	1.5303313	-1.3629712	1.3929675	?	-1.4421209	1.2503192	?	?	-1.770819	?	?	?	?	1.6858847	1.7676189	?	-1.6792332	?	?	?	1.8555392	1.4735023	?	?	?	?	1.6285346	?	?	?	?	?	?	1.4128631	?	?	1.2577038	?	?	?	?
?	-1.658848	1.7408944	-1.7372495	1.4063387	?	-1.707859	1.6415825	?	-1.3850362	1.5241722	-1.4780571	?	2.4244473	?	1.8422796	?	2.2622135	?	?	?	?	-1.8602808	-1.9791626	?	1.7625161	?	?	?	-2.2263827	-1.6770046	?	?	-1.4175563	?	-1.3158784	?	?	?	1.4032665	?	?	-1.7771714	?	?	?	?	?	?	?
?	-1.5320666	1.7509608	-1.7187648	?	?	?	1.8672345	?	-1.4813375	1.5781063	-1.4231437	?	2.0228548	-1.5611309	1.365294	?	1.7974879	?	?	?	?	-1.7018198	-2.013734	?	1.6268307	?	?	-1.9016252	-1.7028248	?	?	?	-1.4374952	?	-1.3586439	?	?	?	1.3422586	?	?	-1.4873859	?	1.3729991	?	?	?	?	?
?	1.7033476	-1.7361264	1.6603132	-1.5054426	?	?	-1.4547386	?	1.5958408	-1.6968864	1.3848127	?	-1.397236	1.3532892	?	?	-2.372903	?	?	?	?	1.2833055	1.7584587	?	-1.7775987	?	?	?	1.6136161	?	?	?	1.8143938	?	1.3866824	?	?	?	?	?	?	1.6037853	?	?	?	?	?	?	?
?	1.5860019	-1.9534355	1.7513694	-1.5016501	?	1.3617594	-1.7313521	?	1.3845134	-2.1147554	1.4812241	?	-1.4491974	1.5200951	?	?	-2.1480696	?	?	?	-1.3893867	1.3876187	2.001955	?	-1.5059777	?	?	1.3081836	1.6686691	1.9499558	?	?	1.4137129	?	1.5433556	?	?	?	?	?	?	1.5287373	?	?	?	?	?	?	-1.657232
?	-1.5894601	1.5001814	-1.772043	1.4197851	?	?	1.5436003	?	-1.5347854	1.8726201	-1.3361653	?	1.5675174	-1.390413	1.506395	?	1.7792202	?	?	?	?	-1.5361049	-1.815351	?	1.4755446	?	?	-1.5077212	-1.5517628	?	?	?	-1.710482	?	-1.647544	?	?	?	?	?	?	-1.4452158	?	?	?	?	?	?	?
?	1.8701843	-1.5563693	1.7626847	-1.335174	?	1.2546118	?	?	1.4605553	-1.9370819	1.2742429	?	-1.4163469	?	?	?	-1.8595244	?	?	?	?	1.7827879	1.7511765	?	-1.6683427	?	?	?	1.560239	1.3348037	?	?	1.3529079	?	1.5343683	?	?	?	?	?	?	1.3500956	?	?	1.2449726	?	?	?	-1.3427998
?	1.8225586	-1.7568376	1.5987848	-1.6483091	?	1.3167617	-1.9225408	?	1.2417225	-1.6201032	1.3619255	?	-1.3560491	?	-1.4906331	1.3135589	-2.0281053	?	?	?	?	1.3820113	1.8135521	?	-1.3190359	?	?	1.3588711	1.8386185	?	?	?	1.6919008	?	1.5619997	?	?	?	?	?	?	1.516356	?	?	?	?	?	?	-1.4287171
?	-2.1646106	1.7197826	-2.0011356	1.4047294	?	-1.4855267	1.7607497	?	-1.4208941	1.9633561	-1.5438993	?	1.5313233	-1.8039951	1.4704003	?	1.6627471	?	?	?	?	-1.5479966	-1.8282298	?	1.8877547	?	?	-1.2798845	-1.7552724	-1.354351	?	?	-1.4207166	?	-1.4924374	?	-1.2687069	?	1.3516656	?	?	-1.4557904	?	?	?	?	?	?	?
?	-1.7158794	1.8143708	-1.9732822	1.4702141	?	-1.298742	1.5335249	?	-1.5928591	1.6019332	?	?	1.4342026	-1.2311816	1.4053786	?	1.8226128	?	0.94782734	-1.1842514	1.9215616	-1.5941632	-1.6376638	?	1.355069	?	?	-1.3242093	-1.7643386	-1.3054619	?	?	-1.7876897	?	-1.3459921	?	?	?	?	?	?	-1.2410915	?	?	?	?	?	?	1.4492793
?	-1.4200488	1.7382381	-1.8810166	1.4640399	?	?	1.6070049	?	-1.4438058	1.473938	-1.3613664	?	2.082081	-1.4157953	1.8383229	?	1.5323008	?	?	?	1.6482956	-1.6655762	-1.8204448	?	1.874103	?	?	-1.2712005	-1.8024793	-1.4768393	?	?	-1.3318598	?	-1.2626817	?	-1.3989353	?	?	?	?	-1.4279492	?	?	?	?	?	?	1.388109
?	1.5876578	-1.6992041	1.7269272	-1.3743939	?	?	-1.5971721	?	1.6326255	-1.661912	1.4632806	?	-1.3549979	1.398972	-1.472858	?	-1.6207614	?	?	?	-1.3765125	1.6510289	1.664843	?	-1.8411683	?	?	1.3201749	1.748443	1.4561586	?	?	1.4482583	?	1.3711029	?	?	?	?	?	?	1.488991	?	-1.3182826	?	?	?	?	?
?	-1.777007	1.8829043	-1.7185136	1.7576908	?	-1.6483606	1.6465089	?	-1.6502444	2.0772774	-1.3198152	?	1.7019019	-1.3909003	?	?	1.9119928	?	?	?	?	-1.4690671	-1.7421473	?	1.9236757	?	?	?	-1.4676241	-1.5218779	?	?	-1.3103473	?	-1.3812298	?	?	?	?	?	?	-1.3265686	?	1.3159772	-1.3643534	?	?	?	?
?	1.9416472	-1.8157916	1.655153	-1.7453188	?	1.4183788	-1.7659683	?	1.4543018	-2.0321796	1.4424672	?	?	1.3435369	-1.528462	?	-1.4089521	?	?	?	?	1.5476705	1.7036282	?	-1.7239457	?	?	1.4830455	1.5360507	1.2679073	?	?	1.6153817	?	1.4979403	?	1.2381171	?	?	?	?	1.3083104	?	?	?	?	?	?	-1.3137645
?	-1.4513751	1.865545	-1.7423137	?	?	-1.3900397	1.5632322	?	?	2.4792023	-1.4671631	?	1.7591721	?	1.6462132	?	2.4584491	?	?	?	?	-1.3085768	-1.8361372	?	1.4201093	?	?	-1.5254064	-1.9499067	-1.2862722	?	?	-1.8196343	?	-1.5329359	?	?	?	?	?	?	?	?	1.3671521	?	?	?	?	?
?	-1.7274928	1.4754827	-1.7975259	1.5719905	?	?	1.8852123	?	-1.4855919	2.0436583	-1.484671	?	1.5197039	?	1.3766694	?	1.8262743	?	?	?	?	-1.6028525	-1.958552	?	1.3945044	?	?	-1.3552482	-1.6982372	-1.4313773	?	?	-1.6783097	?	-1.4400849	?	?	?	?	?	?	?	?	1.3064758	?	?	?	?	1.3486271
?	-1.6157982	1.8735778	-1.7044843	1.3679796	?	-1.463087	2.0053117	?	-1.5459764	1.983767	-1.4924567	?	?	-1.6045433	?	?	2.0760982	?	?	?	1.4078096	-1.6453398	-1.6572096	?	1.6505609	?	?	-1.2954199	-1.7815915	-1.3830265	?	?	-1.652302	?	-1.3371576	?	?	?	?	?	?	-1.4689525	?	?	?	?	?	?	?
?	1.7043388	-1.8293977	1.6728476	-1.3151084	?	1.2686851	-1.7405943	?	1.5209781	-1.8501918	1.4043506	?	?	?	-1.3473225	?	-1.7915471	?	?	?	?	1.3997619	1.6748499	?	-1.6727785	?	?	?	1.9552051	?	?	?	1.52667	?	1.4548535	?	?	?	?	?	?	1.2889242	?	?	?	?	?	?	-1.3706979
?	1.3565321	-1.6710538	2.0746915	-1.539886	?	?	-1.8153634	?	1.3967798	-2.206574	1.3276114	?	-2.0043037	?	-1.4130418	?	-1.9368333	?	?	?	?	1.665178	1.5355787	?	-1.3786072	?	?	?	1.6883729	?	?	?	1.6057236	?	1.7951	?	?	?	?	?	?	1.5699633	?	-1.4035332	?	?	?	?	?
?	-1.696451	1.8999658	-1.6463592	1.9621369	?	?	1.7391337	?	-1.357093	1.7065641	-1.3774319	?	?	-1.4047246	?	?	1.4906169	?	?	?	?	-1.7262101	-1.7822412	?	1.5808941	?	?	?	-1.7710352	-1.3991679	?	?	-1.3362306	?	-1.9357619	?	?	?	?	?	?	-1.2477101	?	?	-1.4371468	?	?	?	?
?	-1.3573444	1.8774257	-1.5580944	?	?	-1.2949227	1.3817507	?	-1.3280439	1.727773	-1.4593352	?	2.0679395	-1.2798411	?	?	1.9774249	?	?	?	?	-2.1653967	-1.8759832	?	1.6416712	?	?	-1.3141071	-1.6018806	?	?	?	-1.5815927	?	-1.491106	?	-1.2382554	?	1.5283892	?	?	-1.506039	?	1.2969342	-1.3432007	?	?	?	1.3819604
?	1.5746665	-1.7767648	1.7067077	-1.9136674	?	1.2737827	-1.8262601	?	1.6004199	-2.022918	1.370928	?	-1.5926052	1.2842119	?	?	-2.0830789	?	?	?	?	1.6667354	1.6655837	?	-1.815255	?	?	1.354704	1.8336931	?	?	?	1.3328279	?	1.6271783	?	?	?	?	?	?	1.4436222	?	?	?	?	?	?	?
?	1.7032958	-1.8010424	1.7954239	-1.4802171	?	1.3449112	-1.8003575	?	1.3576066	-1.7359445	1.3301721	?	-1.3114917	1.5005527	-1.4041609	?	-1.7324855	?	?	?	-1.3636299	1.4611436	1.8617849	?	-1.776477	?	?	?	1.9531599	1.3140652	?	?	1.6829501	?	1.2700351	?	?	?	?	?	?	1.4251102	?	-1.3600239	?	?	?	?	?
?	-1.6287239	2.0381315	-1.9349144	1.428597	?	?	1.756862	?	-1.5873424	1.5929866	-1.2589302	?	1.4741054	-1.4997643	1.944025	?	1.9708965	?	1.3448544	?	?	-1.7040421	-2.1278756	?	1.5907701	?	?	?	-1.794906	-1.4223952	?	?	-1.3209877	?	-2.0848238	?	?	?	?	?	?	-1.4822683	?	?	-1.2922341	?	?	?	?
?	-1.8511046	1.7342685	-1.9628401	1.3563629	?	?	1.4833013	?	-1.3267548	2.0577428	-1.3851359	?	?	?	?	?	1.7735449	?	?	?	1.4774872	-1.7488917	-1.8507586	?	1.5618755	?	?	?	-1.885385	-1.3342563	?	?	-1.4884444	?	-1.7802349	?	-1.2762828	?	?	?	?	-1.4906961	?	1.6263764	?	?	?	?	?
?	1.4690541	-1.6480088	1.6351041	-1.4071417	?	1.3748994	-2.132193	?	1.6492342	-2.1666455	1.3879999	?	-1.5091366	?	-1.388281	?	-1.9364297	?	?	?	-1.446601	1.4218893	1.8477473	?	-1.7724631	?	?	1.360524	1.8381548	1.3603611	?	?	1.5427946	?	1.5700288	?	?	?	?	?	?	1.3978777	?	?	?	?	1.3719559	?	-1.450599
?	1.353114	-1.862241	1.9437463	-1.5562812	?	1.4044626	-2.1860938	?	1.342157	-1.6966219	1.432567	?	-1.4319019	1.2915763	-1.693967	?	-2.01379	?	?	?	?	1.7051932	1.5902426	?	-1.7333524	?	?	1.4576931	1.895173	?	?	?	1.3546107	?	1.4789071	?	?	?	?	?	?	1.4967858	?	?	?	?	?	?	-1.3181745
?	-1.7466387	1.8082016	-1.9323511	1.7583402	?	-1.277845	1.7510083	?	-1.4232129	1.7099637	-1.3012466	?	1.3055657	-1.2380854	1.4261086	?	1.8658124	?	?	?	1.7483443	-1.9304516	-1.6061578	?	1.7288228	?	?	?	-1.6487083	-1.3163011	?	-1.3207774	-1.6202921	?	-1.8333544	?	?	?	1.3101918	?	?	-1.4014148	?	?	?	?	?	?	1.3078635
?	1.6593275	-1.8394465	1.9718772	?	?	?	-1.994363	?	1.5112811	-1.7381854	1.3893169	?	-1.5370393	1.2852654	-1.817601	?	-1.7776718	?	?	?	?	1.4378996	1.8140423	?	-1.4766787	?	?	?	1.829732	1.5082414	?	?	1.5416358	?	1.5474044	?	?	?	-1.3253366	?	?	1.491328	?	?	?	?	?	?	-1.3247883
?	-2.006658	1.5653617	-2.0067527	1.3718957	?	-1.5367414	2.365207	?	-1.6255368	1.6219851	-1.4408436	?	1.380119	-1.3721203	1.4114933	?	2.0704014	?	?	?	?	-1.7523291	-1.7159189	?	2.0109997	?	?	-1.3696337	-2.2107368	?	?	?	-1.4340199	?	-1.5278589	?	?	?	?	?	?	-1.4184818	?	?	?	?	?	?	?
?	-1.5999322	1.7917454	-1.9457285	?	?	-1.465112	1.687098	?	-1.5646691	1.7575682	-1.3384559	?	?	-1.2714502	1.3065834	?	1.9577438	?	?	?	?	-1.8088113	-1.7773298	?	1.8623948	?	?	?	-1.7155334	?	?	?	-1.5931464	?	-1.3851635	?	-1.6055759	?	?	?	?	-1.4837853	?	1.3744992	?	?	?	?	1.3626238
?	-1.2333174	1.8422732	-1.6096752	1.4717957	?	-1.2368249	1.7033024	?	-1.4782896	1.5339994	-1.5703415	?	?	-1.3645436	1.490765	?	1.6359994	?	?	?	?	-1.5956963	-1.6132483	?	1.6799709	?	?	?	-1.8092864	?	?	?	-1.6179609	?	-1.4064287	?	?	?	1.3253498	?	?	?	?	1.512802	?	?	?	?	?
?	1.6793686	-1.9862014	1.8293654	-1.4726019	?	?	-1.5623533	?	1.4636663	-2.043929	1.2435001	?	-1.8430972	1.3368382	?	?	-1.6721156	?	?	?	?	1.6909664	1.7599399	?	-1.7487898	?	?	?	1.8907105	1.5127901	?	?	1.4410882	?	1.4830853	?	?	?	?	?	?	?	?	?	?	?	?	?	-1.3664595
?	1.6261951	-1.8821033	1.7210965	-1.682212	?	1.3140152	-1.5202496	?	1.4489875	-1.935105	1.2853622	?	-1.519869	1.478755	?	?	-1.889048	?	?	?	?	1.8583958	2.0370874	?	-1.6951301	?	?	?	1.9587209	1.4649521	?	?	1.3266522	?	1.9233966	?	?	?	?	?	?	1.3782785	?	-1.4053644	?	?	?	?	?
?	-1.645049	1.798182	-1.6072836	1.5870376	?	?	1.6666616	?	-1.3690131	1.6687573	-1.3133465	?	?	-1.3895375	?	?	1.5455334	?	?	?	1.4317396	-1.7206401	-1.7872423	?	1.640128	?	?	?	-1.7959696	-1.3960963	?	?	-1.4544814	?	-1.4641556	?	?	?	?	?	?	-1.3340101	?	?	-1.2634854	?	?	?	1.402543
?	1.608267	-1.9150867	1.5032461	-1.4463716	?	1.2730093	-1.5587434	?	1.4424715	-1.8853877	1.4909042	?	-1.4138839	1.412312	-1.3435713	1.2666881	-1.5804462	?	?	?	?	1.7854846	1.8921976	?	-2.116677	?	?	?	1.7481154	?	?	?	1.7181417	?	1.5193404	?	?	?	?	?	?	?	?	-1.6073191	1.2586858	?	?	?	?
?	-1.618805	1.6894197	-1.7079095	1.4890338	?	-1.2604123	1.7989732	?	-1.4022965	1.5982546	-1.2728331	?	2.7787323	-1.4927363	1.4624163	?	1.6797776	?	?	?	1.3748666	-1.641189	-1.9702029	?	1.9498645	?	?	?	-1.7220173	-1.366865	?	?	-1.5941507	?	-1.5198889	?	?	?	?	?	?	-1.4070088	?	1.3215369	?	?	?	?	1.4304692
?	-1.5961639	1.8687931	-1.7444873	1.5122929	?	-1.2952214	1.7078911	?	-1.4335917	1.812992	-1.3058491	?	1.5662954	-1.253215	1.4733924	-1.2321674	1.8155191	?	?	?	?	-1.5458727	-1.6812257	?	1.6707659	?	?	?	-1.7503402	-1.4557804	?	?	-1.5462363	?	-1.6051607	?	-1.3057913	?	?	?	?	-1.318052	?	?	?	?	?	?	?
?	?	1.8474069	-1.9074805	1.3618035	?	?	1.5923821	?	-1.3925428	1.5680655	-1.342931	?	1.4407076	?	1.4656444	?	2.364019	?	?	?	?	?	-1.6380479	?	1.3875052	?	?	?	-1.7577242	-1.8299013	?	?	-1.9834732	-1.0360494	-1.3770844	?	-1.1322094	?	0.94561684	?	?	-1.5656968	?	1.353649	-1.2881626	?	?	?	?
?	1.7059888	-1.884325	1.7045066	?	?	?	-1.782629	?	1.6472683	-2.0649061	1.4716027	?	-1.4068121	1.3788576	-1.4820076	?	-1.677768	?	?	?	?	?	1.7336684	1.1830169	-1.4263632	?	?	1.4759073	1.7683525	1.6480424	?	?	1.7397724	?	1.4028243	?	1.0617236	?	-1.2581533	?	?	1.4129298	?	?	?	?	?	?	?
?	-1.4592232	1.6457814	-1.6252422	1.4179778	?	-1.3570776	1.6705275	?	-1.4394377	2.0208921	-1.4136931	?	1.3698605	?	1.4681078	?	1.7824423	?	?	?	?	-1.7250228	-1.953236	?	1.6390998	?	?	-1.4921134	-1.880986	-1.4244545	?	?	-1.4469144	?	-1.566733	?	-1.2440718	?	?	?	?	-1.2598368	?	?	-1.2643969	?	?	?	?
?	1.6740327	-1.7840626	1.7927058	-1.3396127	?	1.3350686	-1.7048066	?	1.8112395	-1.9980395	1.2760066	?	?	1.2443064	-1.3475492	?	-1.5367658	?	?	?	?	1.645431	2.0545201	?	-1.3032444	?	?	1.3414805	1.9247575	1.2986848	?	?	1.4050928	?	1.4959735	?	?	?	?	?	?	1.3220996	?	?	1.2391005	?	?	?	-1.375906
?	-1.6442755	1.8272547	-1.7138186	?	?	-1.5110296	1.969769	?	-1.4573321	1.8496591	-1.3241655	?	?	-1.4768536	1.4593316	?	1.5600737	?	?	?	?	-1.6282984	-1.8874003	?	1.3355231	?	?	?	-1.796474	?	?	?	-1.6538678	?	-1.4536754	?	?	?	?	?	?	-1.4676033	?	1.4485573	-1.389299	?	-1.0648532	?	?
?	1.9322228	-1.6403313	1.9494711	-1.3207294	?	1.3846376	-1.5751235	?	?	-1.5499346	1.516724	?	-1.3144598	1.4442902	-1.5342221	?	-2.0380676	?	?	?	-1.5214965	1.8444195	1.7458462	?	-1.6303529	?	?	?	1.7842851	1.2554592	?	?	1.3290635	?	1.5759201	?	?	?	?	?	?	1.6954696	?	?	1.267842	?	?	?	-1.3103772
?	-1.7323698	1.5939187	-1.7027674	1.5691862	?	?	2.0649078	?	-1.5400383	2.2061424	-1.4070109	?	1.5603511	?	?	?	2.0025027	?	?	?	?	-1.6553911	-1.6910832	?	1.7443088	?	?	-1.2445107	-1.7301476	-1.5007437	?	?	-1.4218684	?	-1.342492	?	?	?	?	?	?	-1.4538083	?	?	-1.2517632	?	?	?	?
?	1.6589382	-1.9140407	1.8390898	-1.3146554	?	1.4280514	-2.1890993	?	1.5000683	-1.4338735	1.3684869	?	-1.5999906	1.4351386	?	?	-1.7991364	?	?	?	-1.4056334	1.6822094	1.7426115	?	-1.6933634	?	?	?	1.7324891	1.7219825	?	?	1.418915	?	1.7034658	?	1.3943886	?	?	?	?	1.3656466	?	-1.6834184	?	?	?	?	-1.3691233
?	1.4423211	-1.667759	1.6033111	-1.5310677	?	1.2715174	-1.8139727	?	1.4882762	-1.7378694	1.3892885	?	-1.7844034	1.4794892	-1.7930151	?	-1.59895	?	?	?	-1.3960642	?	1.6926587	?	-1.7633018	?	?	?	1.6630515	1.2565881	?	?	1.2889513	?	1.4317036	?	?	?	?	?	?	1.6425848	?	-1.3979616	?	?	?	?	?
?	1.6194766	-1.5845643	1.8777677	-1.3477002	?	1.3451818	-1.8178114	?	1.4570295	-2.038878	1.400092	?	-1.7566147	?	-1.4340189	1.2623523	-2.1658654	?	?	?	?	1.4331212	1.8267212	?	-1.7152134	?	?	?	1.7648083	1.3075377	?	?	1.5111688	?	1.5495011	?	?	?	?	?	?	1.4540567	?	?	?	?	?	?	?
?	-1.8159902	1.7114289	-1.6483752	1.3838943	?	?	2.0561953	?	-1.4108939	1.4822739	-1.4727691	?	1.4992667	?	1.6774454	?	1.9420031	?	?	?	1.374451	-1.8382134	-1.8112603	?	1.5871243	?	?	?	-1.9011698	-1.4422992	?	?	-1.6450847	?	-1.509108	?	?	?	?	?	?	-1.4083095	?	1.35556	-1.2701436	?	?	?	?
?	-1.4314582	1.8729464	-1.6497065	1.3558168	?	?	1.5009516	?	-1.481475	1.610733	-1.3436781	?	1.7637494	?	1.3533791	?	1.8089994	?	?	?	1.4909363	-1.6951036	-1.6518903	?	1.4998989	?	?	?	-1.7506924	-1.5448442	?	?	-1.42359	?	-1.5004364	?	?	?	?	?	?	?	?	?	-1.2694998	?	?	?	?
?	-1.4377766	2.0867252	-1.99647	?	?	?	1.6023788	?	-1.3604861	2.4055839	-1.3454078	?	1.5191277	-1.318314	?	?	1.8281574	?	1.2801566	?	?	-1.4407887	-1.494021	?	1.5723851	?	?	-1.3609908	-1.7624375	-1.451363	?	?	-1.4605794	?	-1.5041236	?	?	?	?	?	?	-1.4956939	?	?	?	?	?	?	?
?	1.9159385	-1.9613186	1.6160605	?	?	?	-1.8710523	?	1.3098161	-2.2479713	1.5815785	?	-1.3608782	1.3952061	?	?	-1.9705619	?	?	?	?	1.9599584	2.1005018	?	-1.579477	?	?	?	1.8746306	1.3801234	?	?	1.5337205	?	1.2681222	?	?	?	?	?	?	1.4714874	?	?	1.3442466	?	?	?	?
?	-1.7709483	1.6895622	-1.6528454	1.4391272	?	?	1.8445661	?	-1.6258572	1.7167845	-1.3493222	?	?	?	1.370517	?	2.0620642	?	?	?	1.8157905	-1.4947488	-1.5324551	?	1.438604	?	?	-1.2450002	-1.8504782	-1.3111979	?	?	-1.57997	?	-1.4295286	?	?	?	?	?	?	-1.7078348	?	?	?	?	?	?	?
?	1.3999587	-1.6944925	1.6796919	-1.3312185	?	?	-2.057495	?	1.5103316	-1.7830902	1.3036647	?	-1.5478408	1.3519447	-1.4102541	?	-1.8171897	?	?	?	-1.3864453	1.9705023	1.6585699	?	-1.4919379	?	?	1.4837452	1.6339897	1.3573323	?	1.3693697	1.3351343	?	1.3019125	?	?	?	?	?	?	1.5475262	?	-1.3688995	?	?	?	?	?
?	-1.5809495	1.9605337	-2.1278183	1.4413459	?	-1.2755029	1.4887173	?	-1.5160477	2.08407	-1.4409701	?	1.5653478	-1.418062	?	?	1.9183892	?	?	?	?	-1.6685905	-1.9036342	?	1.7336571	?	?	-1.416755	-1.7354211	-1.5085598	?	?	-1.5541092	?	-1.6467736	?	?	?	?	?	?	-1.6923512	?	1.386932	-1.3861916	?	?	?	1.3818598
?	1.5484532	-2.013339	1.7190821	-1.6760061	?	?	-1.831081	?	1.5979079	-1.8504617	1.3250245	?	?	?	-1.6981649	?	-1.9492232	?	?	?	?	1.6478204	1.7381581	?	-1.553323	?	?	?	1.8368175	?	?	?	1.9410055	?	1.3992265	?	?	?	?	?	?	1.4098873	?	?	?	?	?	?	-1.3453857
?	-1.7114099	1.788692	-1.9193811	1.3675933	?	-1.3824694	1.659244	?	-1.4599439	1.5897259	-1.4265832	?	1.6501877	-1.3710567	1.5906276	?	1.5586201	?	?	?	?	-1.7030692	-1.8817228	?	1.9667802	?	?	?	-1.7471561	-1.4799268	?	?	-1.2764082	?	-1.526896	?	-1.2859169	?	1.328102	?	?	-1.3062389	?	?	-1.2398798	?	?	?	?
?	1.6515535	-1.5608139	1.6950834	-1.3921558	?	?	-1.6199516	?	1.7324483	-1.8485199	1.4423083	?	?	1.4448011	-1.4752825	?	-1.6895558	?	?	?	?	1.6836008	1.657009	?	-1.7857909	?	?	?	1.8538371	?	?	?	1.6765311	?	1.7297423	?	?	?	?	?	?	1.390583	?	?	?	?	?	?	?
[truncated: 1,361 more columns]
