# Supplementary material for: Gene set enrichment meta-learning analysis: next- generation sequencing versus microarrays
Source: BMC Bioinformatics. 2010 Apr 8;11:176. doi: 10.1186/1471-2105-11-176 (PMC3098055; doi:10.1186/1471-2105-11-176)
Supplement: Additional file 3 — GSE-MLA ODT results archive. Comma separated values (CSV) files containing results of GSE-MLA for ODT data sets. [file 1471-2105-11-176-S3.zip › nextGeneResults_GSEMLA_ODT_vs_AFX3.csv]

DEATHPATHWAY	MRNA_PROCESSING	LE_MYELIN_DN	MRNA_PROCESSING_REACTOME	ATP_SYNTHESIS	ROSS_CBF	AGUIRRE_PANCREAS_CHR12	CCR3PATHWAY	TRYPTOPHAN_METABOLISM	ELECTRON_TRANSPORTER_ACTIVITY	PGC1APATHWAY	HUMAN_MITODB_6_2002	CITRATE_CYCLE_TCA_CYCLE	ST_WNT_CA2_CYCLIC_GMP_PATHWAY	KENNY_WNT_UP	TYPE_III_SECRETION_SYSTEM	TGF_BETA_SIGNALING_PATHWAY	CALCINEURINPATHWAY	AGUIRRE_PANCREAS_CHR9	GLYCEROPHOSPHOLIPID_METABOLISM	ICHIBA_GVHD	NITROGEN_METABOLISM	JISON_SICKLE_CELL	TARTE_PC	BYSTROM_IL5_DN	ST_DIFFERENTIATION_PATHWAY_IN_PC12_CELLS	CORDERO_KRAS_KD_VS_CONTROL_DN	TNFR1PATHWAY	OVARIAN_INFERTILITY_GENES	SHEPARD_CRASH_AND_BURN_MUT_VS_WT_UP	INTRINSICPATHWAY	RARRXRPATHWAY	ECMPATHWAY	BRENTANI_IMMUNE_FUNCTION	HOX_GENES	ZHAN_TONSIL_PCBC	KREBS_TCA_CYCLE	ELECTRON_TRANSPORT_CHAIN	RASPATHWAY	ROSS_PML_RAR	ST_TUMOR_NECROSIS_FACTOR_PATHWAY	GLEEVECPATHWAY	ZUCCHI_EPITHELIAL_DN	SA_PTEN_PATHWAY	KERATINOCYTEPATHWAY	CELL_MOTILITY	CHEMICALPATHWAY	BRENTANI_CYTOSKELETON	PASSERINI_APOPTOSIS	LEE_CIP_DN
?	-1.3832477	?	-1.654748	?	?	?	?	?	?	2.0847776	-1.5384866	?	?	?	?	?	3.3581338	-1.6103808	?	?	?	-1.3936042	-1.5841285	?	1.5979198	?	?	?	-1.5038884	?	?	?	?	?	?	?	-1.8440627	?	?	?	?	-1.4687608	?	?	-1.4598348	?	?	?	?
?	1.8558847	-1.8499606	1.5638138	?	?	1.5552489	?	?	?	-2.1791565	1.4096663	?	?	?	?	?	-2.1369703	?	?	?	?	?	1.4538069	?	?	?	?	1.3960235	1.8685682	1.5235726	?	?	?	?	1.3926175	?	?	?	?	?	?	1.5023838	?	?	1.448613	?	?	?	?
?	?	?	1.6196331	?	?	?	?	?	?	-1.7395629	?	?	?	1.3134644	?	?	-3.4099646	?	?	?	?	?	1.7989057	?	?	?	?	?	?	?	?	?	?	?	?	?	?	?	?	?	?	?	?	?	1.5268483	?	?	?	?
?	-1.3836043	?	-1.2882777	?	?	-1.647254	?	?	?	2.3428876	-1.3608979	?	1.2827466	-1.6015472	?	?	1.8980112	?	?	?	?	?	-1.4603428	?	1.8220234	?	?	?	?	?	?	?	?	?	-1.4605204	?	-1.4303768	?	?	?	?	-1.4155439	?	?	-1.4561518	?	-1.5090249	?	1.5733459
?	1.3731302	-1.4047436	1.6003277	?	?	?	?	?	?	-2.2697968	1.4493408	?	?	1.4808146	?	?	-2.7700896	?	?	?	?	?	1.4621819	?	-1.4087976	?	?	?	1.3693357	?	?	?	?	?	?	?	1.4702421	?	?	?	?	1.4927009	?	?	1.4504917	?	1.632989	?	?
?	1.518303	-1.8063992	1.5198038	-1.629993	?	?	-1.9674695	?	?	?	?	?	?	?	-1.6520511	?	-1.9833944	?	?	1.2966115	?	?	1.8707178	?	-1.4325314	?	?	?	1.8530045	1.586524	?	?	?	?	1.5948659	?	?	?	?	?	?	1.3896481	?	?	1.5894402	?	?	-1.050819	?
?	-1.5192904	?	-1.4864659	?	?	?	1.5713379	?	?	1.9621676	?	?	1.6250058	?	?	?	1.8746843	?	?	-1.3596454	?	?	-1.4562477	?	1.593872	?	?	-1.5275059	-1.4602064	-1.587118	?	?	?	?	-1.4240628	?	?	?	?	?	?	-1.3351816	?	?	-1.4662262	?	-1.3499569	?	?
?	1.5765785	-1.6818048	1.3929822	?	?	?	?	?	?	-1.8514446	1.5094286	?	?	?	?	?	-1.5599262	?	?	?	?	?	1.850043	?	-1.681714	?	?	?	1.5701151	?	?	?	?	?	?	?	?	?	?	?	?	1.6548105	?	?	1.4877654	?	?	?	-1.3238274
?	-1.6560817	?	-1.5296017	?	?	?	?	?	?	2.0661032	-1.499685	?	?	-1.6287479	?	-1.4508811	1.3815444	?	?	-1.2013801	?	?	-1.4188638	?	?	-1.5565491	?	?	-1.4825116	?	?	?	?	?	?	?	-1.5123677	?	?	?	?	-1.8344209	?	?	-1.407485	?	-1.4711348	?	?
?	?	1.8497777	?	?	?	?	?	?	?	2.1666367	?	?	?	?	1.4748931	?	1.7463709	?	?	?	?	?	?	?	?	?	?	?	-1.6283661	-1.4816587	?	?	?	?	-1.6453228	1.4739769	?	?	?	?	?	?	?	?	-1.6015751	?	1.4656714	?	?
?	1.3838234	-1.705591	?	?	?	?	-1.6041453	?	?	-1.8709346	?	?	-1.538973	?	?	?	-1.9264318	?	?	?	?	?	2.006727	?	-1.787371	?	?	?	2.1782625	1.4635202	?	?	?	?	1.4912444	?	?	?	?	?	?	?	?	?	1.6578146	?	?	?	?
?	?	?	?	?	?	?	?	?	?	1.2411312	?	?	?	?	?	?	?	?	?	?	?	?	?	?	?	-1.2796209	?	?	?	?	?	?	?	?	?	?	-1.4976401	?	?	?	?	?	?	?	-1.6005348	?	?	?	?
?	1.7715341	-1.8213301	1.8189329	?	?	?	-1.5203271	?	?	-1.7314545	?	?	-1.7322644	?	?	?	-2.3263237	?	?	?	?	?	?	?	-1.7397431	?	?	?	1.4882464	?	?	?	?	?	?	?	1.4219556	?	?	?	?	1.8425069	?	-1.7459189	1.5579033	1.157887	1.3615061	?	-0.9790915
1.3268145	?	-2.0200741	1.31064	-1.6991575	?	?	-1.6831284	?	?	-1.6460891	?	?	?	?	?	?	-1.8977484	?	?	1.3885893	?	?	1.5647542	?	?	?	?	?	1.7406567	1.6896443	?	?	?	?	1.4096997	?	?	?	?	?	?	1.2431182	?	?	1.6951065	?	?	?	?
?	-1.6240621	1.65087	-1.4718227	?	?	?	?	?	?	1.978804	-1.3176811	?	?	?	?	?	2.1566234	?	?	?	?	?	-1.4520043	?	1.7719954	?	?	?	-1.778807	-1.7098404	?	?	?	?	?	?	?	?	?	?	?	-1.3385231	?	?	-1.7848514	?	?	?	?
?	1.4542723	-1.5642762	1.8712512	?	?	?	?	?	?	-2.651177	?	?	-1.3942261	1.4397883	-1.3548014	?	-1.6790844	?	?	?	?	?	1.4513564	?	-1.3872854	?	?	?	1.6021816	?	?	?	?	?	1.5986837	?	1.4069333	?	?	?	?	?	?	?	1.6640159	?	1.498005	?	?
?	-1.5008632	1.482546	-1.5136317	?	?	-1.7137878	?	?	-1.3972332	4.0367093	-1.6086009	?	1.5112046	-1.384674	?	-1.365812	1.4132619	?	?	?	?	?	-1.4876177	?	1.9305398	?	?	?	-1.466982	-1.3545793	?	?	?	?	-1.6910025	?	-1.8578656	?	?	?	?	-1.96286	?	?	?	?	?	?	?
?	1.4772618	?	1.5440438	?	?	?	?	?	?	-2.693896	?	?	?	?	?	?	?	1.3524532	?	?	?	?	?	?	?	1.4462494	?	?	?	?	?	?	?	?	?	?	?	?	?	?	?	?	?	?	1.5044463	?	?	?	?
?	1.8762342	?	1.5511982	?	?	?	?	?	?	-2.1119647	?	?	?	?	?	1.3388709	-1.406199	1.2743475	?	?	?	?	1.7996502	?	?	?	?	?	1.5207827	?	?	?	?	?	1.529819	?	1.565435	?	?	?	?	1.8945098	?	?	?	?	?	?	?
?	-1.7365752	?	-1.4938971	?	?	-1.3861694	?	?	-1.4178915	?	-1.5298197	?	1.2907184	-1.6179581	?	?	1.8354777	-1.2574315	?	?	?	?	-1.5041845	?	2.287925	?	?	?	-1.3961368	?	?	?	?	?	?	?	-1.7317913	?	?	?	?	-1.6119512	?	?	-1.5192926	?	?	?	?
?	?	1.5555218	-1.461259	?	?	?	?	?	?	1.7450153	?	?	1.5496088	?	?	-1.4790304	1.7604563	?	?	?	?	?	-1.4894959	?	1.9450712	?	?	?	?	?	?	?	?	?	-1.6618181	?	?	?	?	?	?	-1.5411456	?	?	?	?	-1.6073095	?	?
?	-1.511792	?	-1.522851	?	?	?	?	?	?	?	-1.3359338	?	1.1936876	?	?	-1.4385984	?	?	?	?	?	?	-1.5082445	?	1.6206015	?	?	?	?	?	?	?	?	?	?	?	?	?	?	?	?	?	?	?	-1.583247	?	?	?	?
?	1.506596	-1.744722	1.6280727	?	?	?	?	?	1.3826892	-1.8399633	1.4885881	?	-1.6902282	1.4248917	?	?	-1.9073718	?	?	?	?	?	1.7659688	?	-1.5593064	?	?	?	1.5615618	?	?	?	?	?	?	?	1.4450668	?	?	?	?	?	?	?	1.5663812	?	?	?	?
?	1.4316477	?	1.3703927	?	?	1.36761	?	?	?	-2.557668	1.3752824	?	?	1.4001986	?	?	-1.620244	1.3573891	?	?	?	?	1.403327	1.4370804	?	1.2985308	?	?	1.358553	?	?	?	?	?	1.3483952	?	1.6559899	?	?	?	?	1.7587062	?	?	1.3532481	?	?	?	?
?	?	1.6073623	-1.6117787	?	?	-1.4410627	1.4190395	?	-1.4858329	1.5590281	-1.6024189	?	1.5928047	-1.4073799	1.4971547	?	1.8118529	-1.5115993	?	?	?	?	-2.0841968	?	1.6424363	?	?	?	-1.5964329	-1.3177953	?	?	?	?	-1.4528829	?	-1.448101	?	?	?	?	-1.3858473	?	?	-1.6005427	?	-1.4751513	?	1.4021497
?	?	-1.9216946	?	?	?	?	?	?	?	-1.9273806	?	?	-1.657372	?	?	?	-1.7366453	?	?	?	?	?	1.4572862	?	-2.293812	?	?	?	1.5604117	1.5605501	?	?	?	?	1.4248719	?	?	?	?	?	?	1.3657418	?	?	1.4454854	?	?	?	?
?	-1.4464978	?	-2.0695481	1.1116353	?	?	1.8012757	?	-1.433891	1.9830173	?	?	1.5554477	-1.3558375	?	?	2.4123652	?	?	?	?	?	-1.8372071	?	1.6105933	?	?	?	-1.6700383	-1.5394804	?	?	?	?	?	?	-1.425258	?	?	?	?	-1.3872623	?	?	-1.5125982	-1.3875072	-1.3701111	?	?
?	1.6338865	-1.3930489	1.4687355	?	?	?	?	?	?	-1.7486933	1.6128501	?	-1.3924127	1.5326835	?	?	-2.004293	?	?	?	?	?	1.5566187	?	?	?	?	?	1.503068	?	?	?	?	?	1.4783406	?	1.6740627	?	?	?	?	2.0033145	?	?	1.8050348	?	?	?	?
?	-1.6584452	1.5149732	-1.6460514	?	?	-1.4294792	1.3049636	?	?	2.9930449	-1.3648667	?	?	?	?	?	?	?	?	-1.3912052	?	?	-1.420784	?	1.9419334	?	?	?	-1.5330511	?	?	?	?	?	-1.4070251	?	-1.4760582	?	?	?	?	-1.4685355	?	?	-1.5350897	?	?	?	?
?	?	-1.8581784	?	-1.787838	?	?	-1.5587957	?	?	-2.0727713	?	?	?	1.7431897	-1.4016019	?	-1.7611972	?	?	?	?	?	1.6361083	?	-1.6367062	?	?	?	1.8689238	1.3944145	?	?	?	?	1.4399875	?	?	?	?	?	?	1.3435711	?	?	1.4828105	?	?	?	?
?	-1.4037498	1.3761605	-1.6913396	1.549925	?	?	1.6476007	?	?	1.7718914	?	?	1.387396	-1.4024272	1.4691685	?	2.0180836	?	?	?	?	?	?	?	1.3086463	0.960627	?	?	-1.6668825	?	?	?	?	?	-1.545651	?	?	?	?	?	?	-1.5236553	?	?	-1.870961	?	?	?	?
?	1.3568946	-1.5189387	1.6753231	?	?	?	-2.0072732	?	?	?	?	?	?	?	?	?	-1.8773599	?	?	1.3214703	?	?	1.3834851	?	-1.8061919	?	?	?	1.8210703	?	?	?	?	?	1.816511	?	?	?	?	?	?	1.7215716	?	?	1.5344286	?	?	?	?
?	?	?	1.7462049	?	?	1.6434364	?	?	1.3624629	-2.158827	?	?	-1.3194705	?	?	?	-1.4763666	?	?	?	?	?	1.4323303	?	-1.4812925	?	?	1.3807327	1.6400334	?	?	?	?	?	1.5022117	?	1.4500054	?	?	?	?	?	?	?	1.4920001	?	?	?	?
?	1.5359253	?	1.5423869	?	?	?	?	?	?	-2.143103	?	?	?	1.6658963	?	?	-2.3078396	?	?	?	?	?	1.501037	?	-2.1917915	?	?	?	?	?	?	?	?	?	?	?	?	?	?	?	?	1.580936	?	?	?	?	?	?	?
?	-1.6126156	?	-1.6182941	?	?	?	?	?	?	2.229123	-1.5286492	?	1.7963325	-1.5144324	?	?	3.1320055	?	?	?	?	?	-1.7110349	?	1.518881	?	?	?	-1.7680668	?	?	?	?	?	?	?	-1.636386	?	?	?	?	-1.5165856	?	?	-1.4179939	-1.4317225	?	?	1.7722166
?	-1.4339964	?	-1.5282397	1.058899	?	-1.4009196	1.5632046	?	-1.4712504	1.9161644	-1.3842604	?	1.4176613	?	1.3899486	?	1.5335802	?	?	?	?	?	-1.456126	?	1.995572	?	?	?	-1.560319	?	?	?	?	?	-1.3885696	?	?	?	?	?	?	?	?	?	-1.5794166	?	?	?	?
?	-1.7351345	?	-1.8263015	?	?	?	?	?	-1.4110075	2.124354	-1.648246	?	1.3381768	-1.4648491	?	?	2.4695065	?	?	?	?	?	-1.7875738	?	1.7718797	?	?	?	-1.5170962	?	?	?	?	?	?	?	-1.6121464	?	?	?	?	-1.6219143	?	?	-1.4718965	?	?	?	?
?	1.5529754	?	1.5481201	?	?	1.4190587	?	?	?	-2.1206152	1.4152786	?	-2.158525	?	?	?	-1.8050716	?	?	?	?	?	1.6306549	?	-1.6473771	?	?	?	?	?	?	?	?	?	1.5376228	?	1.478404	?	?	?	?	?	?	?	1.5507518	?	1.3925915	?	-1.4899431
?	-1.6625763	1.4308215	-1.4668545	?	?	?	?	?	-1.4480054	1.5401118	-1.4133656	?	?	?	?	?	2.9058323	?	?	?	?	?	-1.5086111	?	2.0716622	?	?	?	-1.5217825	?	?	?	?	?	-1.6676881	?	?	?	?	?	?	-1.6365582	?	?	-1.3840495	?	?	?	1.4293677
?	1.6142546	?	1.6795281	?	?	?	?	?	?	?	1.4929298	?	-0.9603855	?	?	?	-1.3895088	?	?	?	?	?	1.6270263	?	?	1.4000902	?	?	1.4396288	?	?	?	?	?	?	?	1.5434073	?	?	?	?	1.788033	?	?	1.6120828	?	?	?	-1.3618913
?	-1.9451568	1.389826	-1.507995	?	?	?	?	?	?	1.9411942	?	?	1.8224894	?	?	?	1.862507	-1.4815315	?	?	?	?	-1.5953652	?	1.5067272	?	?	?	-1.7641419	-1.4380686	?	?	?	?	-1.4822193	?	-1.4756173	?	?	?	?	-1.4829468	?	?	-1.606638	?	-1.474476	?	?
?	?	?	1.3832722	?	?	?	1.4597847	?	?	-1.9704349	?	?	?	?	?	?	-2.6213572	?	?	?	?	?	?	?	-1.6047767	?	?	?	?	?	?	?	?	?	?	?	?	?	?	?	?	?	?	?	1.4760947	?	?	?	-1.4199187
?	-1.4560874	1.8586237	-1.4827707	?	?	?	1.5860692	?	?	1.8653579	?	?	?	?	?	?	1.5041206	?	?	?	?	?	-2.0000522	?	?	?	?	?	-1.8460519	-1.5479751	?	?	?	?	?	?	?	?	?	?	?	-1.414427	?	?	-1.3180718	?	?	?	?
?	1.4438086	-1.3821439	1.5847303	?	?	?	?	?	1.3817003	-1.8900303	1.5538968	?	?	?	?	?	-1.3513294	1.3987348	?	?	?	?	1.6199032	?	-1.546106	?	?	?	1.3942387	?	?	?	?	?	1.3898703	?	1.6616724	?	?	?	?	1.8366917	?	?	1.5377052	?	?	?	-1.4902854
?	1.5661061	?	1.6978893	?	?	?	?	?	?	-1.5848591	1.396741	?	-1.5550705	?	?	?	-1.9388425	?	?	?	?	?	1.4319481	?	-2.1686764	?	?	?	1.4468318	1.4604405	?	?	1.3988756	?	1.5916032	?	?	?	?	?	?	?	?	?	1.6991155	1.381607	?	?	-1.5197372
?	-1.633156	2.0085683	-1.6566925	?	?	-1.4391218	?	?	-1.4021025	1.6278878	-1.5190874	?	1.4058391	?	1.4074056	?	2.132742	?	?	?	?	?	-1.6989379	?	1.5500195	?	?	?	-1.5135499	?	?	?	?	?	-1.3971099	?	-1.5269132	?	?	?	?	-1.9680293	?	?	-1.6423333	?	?	?	?
?	-1.5118724	?	-1.5052224	?	?	?	?	?	-1.3664501	?	-1.2725959	?	0.9431605	-1.4071926	?	-1.2621288	1.7318519	-1.3005686	?	-1.2633508	?	?	-1.4839426	?	1.9101655	?	?	?	-1.4138914	?	?	-1.3639069	?	?	?	?	?	?	?	?	?	-1.4817685	?	?	-1.5829498	?	-1.3915651	?	?
?	1.6407112	?	1.6600552	?	?	?	?	?	1.3524791	-1.6136086	1.703782	?	-1.5403014	?	?	?	-1.9893936	?	?	?	?	?	1.7230471	?	?	?	?	?	1.6665444	?	?	?	?	?	1.7333891	?	1.5735066	?	?	?	?	?	?	?	?	?	?	?	-1.4323595
?	-1.4689224	1.6062585	-1.7404778	?	?	?	?	?	?	1.593674	-1.4900972	?	1.6115211	?	1.7604992	?	2.1035366	?	?	?	?	?	-1.7081953	?	1.715889	?	?	?	-1.5375931	?	?	?	?	?	?	?	-1.5756185	?	?	?	?	-1.4585118	?	?	-1.6342348	?	?	?	?
?	-1.8640674	?	-1.4868014	0.8282972	?	-1.4986687	?	?	-1.3520006	1.9647795	-1.4705815	?	?	?	?	?	1.9872925	?	?	?	?	?	-1.5010635	?	2.0117297	?	?	?	-1.4843996	?	?	?	?	?	-1.3911108	?	-1.5056663	?	?	?	?	-1.7562793	?	?	-1.5130125	?	?	?	?
?	1.5664182	-1.7242738	1.7281934	?	?	?	?	?	?	-2.433528	1.4826167	?	-1.3895259	?	?	?	-1.6537731	?	?	?	?	?	1.4645418	?	-1.472228	?	?	?	1.7441044	?	?	?	?	?	1.5833334	?	1.4694319	?	?	?	?	1.6014485	?	?	1.5247049	?	?	?	?
?	1.5221499	?	1.5585682	-1.4284449	?	?	?	?	?	-1.9277697	?	?	?	1.3962897	?	?	-2.0322688	?	?	?	?	?	1.6452719	1.4567282	-1.7531159	?	?	?	1.6587254	1.650213	?	?	?	?	?	?	1.4530094	?	?	?	?	1.5664052	?	?	1.4850374	?	?	?	?
?	1.6615188	-1.5479852	1.702892	?	?	?	?	?	1.4477532	-1.8837464	1.506309	?	-1.7959157	?	?	?	-1.8802377	?	?	?	?	?	1.656123	?	-2.2150767	?	?	?	1.6745175	?	?	?	?	?	?	?	1.5636317	?	?	?	?	1.3253474	?	?	1.5290412	?	?	?	?
?	-1.3911426	1.356549	-1.3730485	?	?	?	?	?	?	1.6002026	?	?	1.5675293	?	1.3391136	?	2.2419884	-1.3848872	?	?	?	?	-1.5642647	?	2.1189501	?	?	?	-1.4219818	?	?	?	?	?	?	?	-1.4195108	?	?	?	?	-1.4470936	?	?	-1.6144406	?	?	?	1.4765569
?	1.7124958	?	1.5614406	?	?	?	?	?	?	-2.6769269	?	?	-1.5400115	?	?	?	-1.6296278	?	?	?	?	?	?	?	-1.6405213	?	?	?	?	?	?	?	?	?	?	?	1.7005963	?	?	?	?	1.5722808	?	?	?	?	?	?	?
?	-1.5056188	1.4613012	-1.6592867	?	?	?	1.6706176	?	-1.4941282	1.5930998	?	?	?	?	?	?	2.3916388	?	?	?	?	?	-1.4848839	?	1.4979993	?	?	?	-1.6961277	?	?	?	?	?	?	?	-1.5334622	?	?	?	?	-1.4377087	?	?	-1.5160328	?	?	?	?
?	1.6216779	-1.7206742	?	-1.4249117	?	?	?	?	1.6205548	-1.9713299	1.3397266	?	-1.448255	?	?	?	?	?	?	1.3651869	?	?	1.567463	?	-1.566258	?	?	?	?	?	?	?	?	?	1.8988193	?	?	?	?	?	?	?	?	?	1.6508603	?	1.3554995	?	-1.5757831
?	?	-1.5449803	1.5362421	?	?	?	-1.6796988	?	?	-1.5561817	?	?	-1.5184631	1.479809	?	?	-1.9203922	1.3287231	?	?	?	?	1.8826127	?	?	?	?	?	2.0315826	1.5213991	?	?	?	?	1.5191159	?	?	?	?	?	?	?	?	?	1.6360841	?	?	?	-1.5009464
?	1.5292587	?	1.541769	?	?	?	1.4465489	?	?	-2.1082792	?	?	?	?	?	?	?	1.2741108	?	?	?	?	1.4543909	?	?	?	?	?	?	?	?	?	?	?	?	?	?	?	?	?	?	1.857242	?	?	1.4495834	?	?	?	?
?	?	1.851817	?	?	?	?	1.5646657	?	?	1.9733036	?	?	?	?	1.6036538	?	1.849719	?	?	?	?	?	-1.488757	?	1.5946007	?	?	?	?	?	?	?	?	?	-1.5471731	?	1.4857436	?	?	?	?	?	?	1.4624949	-1.6280569	?	?	?	?
?	-1.7264298	1.5132293	-1.6715789	?	?	?	?	?	-1.5223243	1.958237	-1.5166781	?	?	?	1.4215512	?	2.3954175	-1.4953151	?	?	?	?	-1.7166451	?	1.3692358	?	?	?	-1.4971762	?	?	?	?	?	-1.4961696	?	-1.4621975	?	?	?	?	-1.4034144	?	?	-1.5526313	?	-1.3683871	?	?
?	1.7066852	-1.5778043	1.6747574	-1.5757831	?	1.3636631	?	?	1.4814383	-1.7753167	1.4960309	?	?	1.4636618	-1.379359	?	-1.519351	1.4707767	?	?	?	?	1.5903031	?	-2.1840556	?	?	?	1.6898795	1.3700969	?	?	?	?	1.7654122	?	1.4786065	?	?	?	?	1.6525913	?	?	1.477981	?	?	?	?
?	?	-1.8675362	?	-1.5953364	?	?	-1.9312469	?	?	-1.5411971	?	?	?	1.5927749	?	?	-1.661515	?	?	?	?	?	1.8487412	?	-2.0007575	?	?	?	1.6488992	?	?	?	?	?	?	?	?	?	?	?	?	1.378301	?	?	1.471162	?	?	?	?
?	-2.1645992	?	-1.6631974	?	?	?	?	?	-1.3918241	1.7369453	-1.5077958	?	1.5186747	-1.3822187	1.4930948	-1.3660332	1.7309035	-1.3489541	?	?	?	?	-1.4305085	?	1.8879827	?	?	?	-1.5991848	?	?	?	?	?	-1.5218756	?	-1.5427313	?	?	?	?	-1.5266683	?	?	-1.9153285	?	?	?	?
?	-1.8511688	1.985285	-1.4341494	1.6955961	?	?	?	?	?	1.9560533	?	?	1.483902	?	?	?	1.715483	?	?	?	?	?	-1.4304931	?	1.7844386	?	?	?	-1.8220935	-1.426676	?	?	?	?	-1.538176	?	?	?	?	?	?	-1.5447601	?	?	-1.5572579	?	?	?	?
?	?	-1.7299488	?	-1.326414	?	?	-1.5581161	?	?	-1.864043	?	?	?	?	?	?	-1.7332546	?	?	?	?	?	?	?	?	?	?	?	?	1.2092434	?	?	?	?	1.522219	?	?	?	?	?	?	?	?	?	?	?	?	-1.2872767	?
?	1.6182488	-1.4987357	1.8222259	?	?	?	-1.7677552	?	1.6047322	-2.1282327	1.3554915	?	-1.9898789	1.5147543	-1.7192582	?	-1.6605326	?	?	?	?	?	1.6410068	?	-1.7186092	?	?	?	1.8738378	?	?	?	1.3841658	?	1.435526	?	?	?	?	?	?	1.4803259	?	?	1.451904	?	?	?	?
?	?	?	-1.7774282	?	?	?	?	?	?	?	-1.4537588	?	1.2003536	-1.5378064	?	?	2.3066008	?	?	?	?	?	?	?	1.8019503	?	?	?	?	?	?	?	?	?	?	?	-1.5075065	?	?	?	?	-1.5815994	?	?	?	?	?	?	1.5681068
?	-1.5765358	1.610918	-1.6611885	?	?	?	?	?	-1.4593512	1.6983771	-1.3809967	?	?	?	?	?	2.0262036	?	?	?	?	?	-1.7768403	?	1.7631434	?	?	?	-1.5654033	-1.4265301	?	?	?	?	-1.3997838	?	-1.639887	?	?	?	?	-1.7446965	?	?	-1.5415348	-1.4112169	?	?	1.6236122
1.313703	1.3323315	-1.5423634	?	-1.5291953	?	?	-1.7852235	?	?	-1.8347	?	?	?	?	?	?	-1.5949627	?	?	?	?	?	1.5543703	?	-2.408847	?	?	?	1.7267876	1.3270937	?	?	?	?	1.4468224	?	?	?	?	?	?	1.4762292	?	?	1.6297431	?	?	?	?
?	-1.9348652	1.4632488	-1.6995921	?	?	?	?	?	?	2.0419464	?	?	?	?	?	?	1.8044624	?	?	?	?	?	?	?	1.7077733	?	?	?	-1.7093073	?	?	?	?	?	-1.5450454	?	-1.6851286	?	?	?	?	-1.6350565	?	?	-1.6462115	?	?	?	1.5883106
?	?	-1.5261056	1.8188844	?	?	1.3751206	?	?	?	-2.372527	?	?	?	1.49368	?	?	-1.9779987	?	?	?	?	?	1.5540524	?	-1.4406487	?	?	?	1.4586437	?	?	?	?	?	?	?	1.5944426	?	?	?	?	1.5262387	?	?	1.463426	1.4695123	?	?	?
?	1.4830552	?	1.4884883	?	?	?	?	?	?	?	1.3444167	1.2931821	-1.1762037	1.39608	?	?	-1.7112614	?	?	?	?	?	1.5963646	?	-1.39085	?	?	?	1.3822284	?	?	?	?	?	?	1.4089742	?	?	?	?	?	1.5213263	?	?	?	?	1.3881048	?	?
?	?	?	1.442285	?	?	?	?	?	?	-2.334715	?	?	?	?	?	?	?	1.4407684	?	?	?	?	1.8078378	?	-1.4122684	?	?	?	?	?	?	?	?	?	1.5509254	?	1.5819914	?	?	?	?	1.5725124	?	?	1.6522728	?	?	?	?
?	?	1.725766	?	1.5687841	?	?	1.5697532	?	?	1.9194348	?	?	?	?	1.6253533	?	1.8144683	?	?	?	?	?	?	?	?	?	?	?	?	-2.4356678	-0.9965034	?	?	?	-1.3896375	1.4745164	?	?	?	?	?	?	?	?	-1.4486878	?	?	?	?
?	-1.5292683	?	-1.5875857	?	?	?	?	?	?	2.1610038	-1.5439323	?	1.3540996	?	?	?	1.5211973	?	?	?	?	?	-1.4697303	?	2.2781124	?	?	?	-1.544842	?	?	?	?	?	-1.4212338	?	-1.7640165	?	?	?	?	-1.8271948	?	?	-1.4945619	?	?	?	?
?	1.8631406	?	?	?	?	?	?	?	?	-2.168432	?	?	?	?	?	?	-1.7369298	?	?	?	?	?	?	?	-1.5764478	?	?	?	?	?	?	?	?	?	1.6087985	?	?	?	?	?	?	1.580173	?	?	1.4808484	?	?	?	?
?	-1.6869743	?	?	?	?	?	?	?	?	1.4224008	?	?	?	?	?	?	1.8398066	?	?	?	?	?	?	?	?	?	?	?	?	?	?	?	?	?	?	?	?	?	?	?	?	-1.6331526	?	?	-1.5482519	?	?	?	?
?	2.006092	-1.7775103	1.6938114	?	?	1.5856464	?	?	1.3995682	-1.7813774	1.4314513	?	-1.4220418	?	-1.6010314	?	-1.8412061	1.398324	?	1.4403516	?	?	1.6353507	?	-1.7766677	?	?	?	1.6005489	?	?	?	?	?	1.5152084	?	1.5494775	?	?	?	?	1.3935748	?	?	1.5059996	1.5170962	?	?	-1.3449069
?	1.5362529	?	1.4920974	?	?	1.4582458	?	?	?	-1.848792	?	?	?	?	?	?	-2.511774	1.3671592	?	?	?	?	1.4992036	?	?	1.2590991	?	?	1.3739043	?	?	?	?	?	?	1.3304696	?	?	?	?	?	1.5358973	?	?	1.4971999	?	1.4002852	?	?
?	1.6885607	-1.5363066	1.4559997	?	?	?	?	?	1.3654726	-2.2821481	?	?	?	1.3811474	?	?	-2.5000396	?	?	?	?	1.362058	1.3906235	?	-1.7292008	?	?	?	1.6006075	1.411363	?	?	?	?	1.528663	?	1.4407029	?	?	?	?	1.5674521	?	?	1.5686108	?	?	?	?
?	-1.4665965	1.4837521	-1.4978708	?	?	?	?	?	-1.5422103	1.7229223	-1.5969158	?	1.4307207	?	?	?	2.0836942	?	?	?	?	?	-1.5368149	?	1.3796291	?	?	?	-1.5149562	?	?	?	?	?	-1.4909331	?	-1.5121208	?	?	?	?	-1.5395988	?	?	-1.6403723	?	-1.4293407	?	?
?	1.7138467	-1.3624985	1.5887191	?	?	1.3880597	-1.0235986	?	1.3032318	-2.2465208	1.4199383	?	?	1.4106562	?	?	-1.963585	?	?	?	?	?	1.5494305	?	-1.5660787	?	?	?	1.5581862	1.4015664	?	?	?	?	1.3711804	?	1.4435638	?	?	?	?	1.8231586	?	?	1.494207	?	1.3688829	?	-1.8183755
?	-1.3681101	?	-1.7204188	?	?	-1.3605108	?	?	?	2.2032735	-1.5690331	?	?	-1.5613705	1.4243332	?	1.880057	?	?	?	?	?	-1.3844752	?	1.3839128	?	?	?	-1.5624086	?	?	?	?	?	-1.4842036	?	-1.59342	?	?	-1.476882	?	-1.5412036	?	?	-1.9145999	-1.4991983	-1.3700879	?	?
?	1.6795486	?	1.7287891	?	?	?	?	?	1.4300349	-1.5640578	1.5103165	?	-1.3105372	?	?	?	-1.8298728	1.3758415	?	?	?	?	1.4932996	?	-1.3460764	?	?	?	1.659749	?	?	?	?	?	1.5741701	?	1.7070119	?	?	?	?	1.6794536	?	?	1.4454467	?	1.410947	?	-1.3498832
?	?	1.6287168	?	?	?	?	1.6141222	?	?	1.5818132	?	?	?	?	1.4900763	?	1.6202714	?	?	?	?	?	-1.8051301	?	1.7893214	?	?	?	-1.4061589	?	?	?	?	?	-1.7140225	?	?	?	?	?	?	?	?	?	?	?	?	?	?
?	1.4992561	-1.3901547	1.3864363	-1.3804704	?	?	?	?	1.4491585	-2.4317367	1.5136077	?	-1.5753683	1.5418072	?	?	-2.1349084	1.2889923	?	1.2639933	?	?	1.4781199	?	?	?	?	?	?	?	?	?	?	?	1.388477	?	1.5121597	?	?	?	?	1.4648435	?	?	1.4816322	?	?	?	?
?	-1.7756928	1.9258175	-1.4492892	1.7134918	?	?	1.4461595	?	-1.4092437	1.7984027	-1.4525123	?	1.5060445	?	?	?	2.0498347	?	?	-1.4303149	?	?	-1.7622181	?	1.6905187	?	?	?	-1.5110492	-1.4580852	?	?	-1.432518	?	-1.5339041	?	?	?	?	?	?	-1.6454545	?	?	-1.7146744	?	-1.3128585	?	1.3001366
?	?	?	-1.6426705	?	?	?	?	?	?	3.0713954	?	?	?	?	?	?	1.7848974	?	?	?	?	?	?	?	?	-1.347545	?	?	?	?	?	?	?	?	?	?	-1.6451718	?	?	?	?	?	?	?	?	?	?	?	?
?	-1.7345917	?	-1.4197347	?	?	-1.5120765	?	?	?	2.8613245	?	?	?	?	?	?	2.392299	?	?	?	?	?	-1.5914208	?	1.8926207	-1.4996859	?	-1.4183712	-1.46201	?	?	?	?	?	?	?	-1.5851226	?	?	?	?	-1.5954616	?	?	-1.5285848	?	?	?	1.5210897
?	1.7516093	-1.7489841	1.4263581	?	?	?	?	?	?	-1.7966497	1.4454234	?	?	1.4682909	?	?	-1.8618655	?	?	?	?	?	1.4624517	?	-1.7746601	?	?	?	1.707657	?	?	?	?	?	?	?	1.6660542	?	?	?	?	1.3857205	?	?	1.4431638	?	1.4884095	?	?
?	1.6036543	-1.3589981	1.6154846	?	?	?	-1.4311591	?	?	?	1.3793122	?	-1.3979031	1.2975576	-1.0235313	?	-1.4262317	1.1741462	?	1.2563971	-0.8381622	?	1.610231	?	-2.5981214	?	?	?	1.7514365	?	?	?	?	?	1.7102072	?	1.7445443	?	?	?	?	1.9962975	?	?	1.3869368	?	?	?	-1.5213494
?	1.7406895	-1.5533441	1.6695216	?	?	1.5272712	?	?	1.533084	-2.0679798	1.6281556	?	?	?	?	?	-2.4043639	1.7046635	?	?	?	?	2.1605117	?	-2.0345442	?	?	?	1.6501979	?	?	?	?	?	1.5620759	?	1.6014102	?	?	?	?	?	?	?	1.3835347	?	?	?	-1.5707729
?	?	?	?	?	?	?	?	?	?	2.8051987	?	?	?	-1.5905007	?	?	1.6249694	?	?	?	?	?	?	?	2.3874922	?	?	?	?	?	?	?	?	?	?	?	-1.593024	?	?	?	?	-1.566413	?	?	?	?	?	?	?
?	1.5116302	-1.4230068	1.7228614	?	?	?	?	?	?	-2.0814342	1.5816171	?	-1.3424453	1.4302742	?	?	-1.8753024	1.1844512	-0.7670056	1.230946	?	?	1.7307217	?	-1.6582257	?	?	?	?	1.4580038	?	?	?	?	1.3805373	?	1.6686261	?	?	?	?	1.9367728	?	?	1.3774765	?	?	?	?
?	-1.4355775	?	-1.4706143	?	?	?	1.4694867	?	-1.5846953	1.7752141	-1.5429715	?	1.6062237	?	?	?	1.6160607	?	?	?	?	?	-1.5900475	?	1.6459737	?	?	?	-1.926703	?	?	?	?	?	?	?	-1.3921062	?	?	?	?	-1.5948646	?	?	?	?	?	?	?
?	1.5413398	?	1.557904	?	?	?	?	?	?	-1.2699531	?	?	?	?	?	?	-2.4771693	?	?	?	?	?	1.6667107	?	-1.3496537	?	?	?	?	?	?	?	?	?	?	?	1.6624937	?	?	?	?	1.509424	?	?	?	?	?	?	?
?	-1.5102566	1.7703041	-1.7891053	?	?	-1.6777909	?	?	-1.4655085	1.9595681	-1.5282804	?	?	?	?	?	2.4293385	-1.4298872	?	-1.2062266	?	?	-1.6349765	?	?	?	?	?	-1.4834495	?	?	?	?	?	-1.5119301	?	-1.5723224	?	?	?	?	-1.6139574	?	?	-1.568914	?	?	?	?
?	1.441673	?	1.8901892	?	?	?	-1.663177	?	?	-1.6437413	1.6271782	?	?	1.4217949	?	?	-1.598052	1.4736949	?	?	?	?	1.9300637	?	-1.5814127	?	?	?	1.6527122	?	?	?	?	?	?	?	1.5593109	?	?	?	?	1.3935311	?	?	1.5883087	?	?	?	-1.47818
-1.3250556	-1.2939348	1.7794199	?	1.7280924	?	?	1.5867665	?	?	1.6942507	?	?	1.5659834	?	?	?	1.9124573	?	?	?	?	?	?	?	1.7153217	?	?	-1.4087187	?	-1.3528721	?	1.2345235	?	?	-1.4807849	?	?	?	?	?	?	-1.5289435	?	?	-1.7466614	?	?	?	1.4925103
?	1.4296329	-1.9388001	1.7580296	-1.5274837	?	?	-1.7367955	?	1.5362188	-2.2600343	1.4207495	?	-1.6275443	1.3072065	-1.4432454	?	-1.5170065	?	-1.312792	?	?	1.79596	1.4250736	?	-1.547632	?	?	?	1.861712	?	?	?	1.6144559	?	1.5022653	?	?	?	-1.3254545	?	?	?	?	-1.3907348	1.4492203	?	?	?	?
?	-1.5305996	1.7664589	-1.884493	?	?	-1.344011	2.2051194	?	-1.4248849	1.5286136	-1.4827306	?	1.4049429	-1.4429389	1.5856946	?	1.5934876	?	?	?	1.5004057	-1.3379081	-1.60602	?	1.5594141	?	?	-1.3870529	-1.8605831	-1.3792495	?	?	-1.5714656	?	-1.3113307	?	-1.32357	?	?	?	?	-1.4360176	?	1.4172071	-1.4203508	?	?	?	?
?	-1.84665	1.8151047	-1.6083858	1.6780446	?	-1.5301281	1.9816967	?	-1.3906271	1.7165062	-1.2732848	?	1.360015	-1.4121348	1.4242316	?	1.8350984	?	?	?	?	-1.7956634	-1.7576641	?	1.5264616	?	?	-1.1037395	-1.855777	-1.1225667	?	?	-1.5324535	?	-1.4761753	?	-1.3212086	?	1.3101913	?	?	-1.299948	?	?	?	?	?	?	1.3205543
?	1.3030853	-1.8061669	2.0989265	?	?	?	-1.540677	?	1.5360539	-1.8162422	1.4155828	?	-1.8996439	1.32828	-1.3187826	?	-1.599657	?	?	?	?	1.5405	1.7942306	?	-1.5254868	?	?	?	1.6902602	?	?	?	1.5580987	?	1.3756871	?	?	?	?	?	?	?	?	?	1.2998468	?	?	?	-1.3262897
?	-1.6459525	1.4522938	-1.7690642	1.3166245	?	?	1.6987007	?	-1.4700296	1.7077674	-1.4634157	?	1.3659464	-1.3406564	?	?	1.8707508	?	?	?	1.3779013	-1.9438922	-1.9611365	?	1.3932967	?	?	?	-1.8700426	-1.3282174	?	?	-1.3323697	?	-1.4407902	?	?	?	?	?	?	-1.6006747	?	?	-1.3438761	?	?	?	?
?	-1.903464	1.5702393	-1.8958142	1.5935532	?	?	1.6865305	?	-1.5470893	1.9474912	-1.4020551	?	1.6016911	?	1.439116	?	1.7816396	?	?	?	?	-1.3247707	-1.6659839	?	1.4175112	?	?	-1.2472551	-1.6272258	-1.5460886	?	?	-1.5472105	?	-1.8301669	?	?	?	?	?	?	-1.2549881	?	1.4837979	?	?	?	?	?
?	1.943071	-1.936466	1.5448065	-1.6360571	?	?	-1.4516013	?	1.5038013	-1.8133721	1.4764475	?	-1.5753677	1.2667917	-1.6419581	?	-1.703611	?	?	?	-1.4543748	1.8651702	1.979939	?	-1.7164788	?	?	1.3838973	1.7311589	?	?	?	1.5582175	?	1.5122249	?	?	?	?	?	?	1.5299864	?	?	?	?	?	?	?
?	-1.7166575	1.643242	-1.7062746	?	?	-1.2597964	1.5224501	?	-1.5838189	1.9148885	-1.4587594	?	1.6638517	-1.2926155	1.6950479	?	2.0484867	?	?	?	1.4838691	-1.9112031	-1.872151	?	1.7282114	?	?	?	-1.6242994	-1.2621828	?	?	-1.3272537	?	-1.5773861	?	?	?	?	?	?	-1.5226252	?	?	?	?	?	?	?
?	1.7806997	-1.8940939	1.9970229	?	?	1.3256246	-1.5056226	?	1.3790356	-2.0628173	1.479806	?	-1.4450407	1.4846082	?	?	-1.649058	?	?	?	-1.3750591	1.2674872	1.805209	?	-1.9435046	?	?	1.6235969	1.7612842	1.2722327	?	?	1.7023237	?	1.4413813	?	?	?	-1.3839535	?	?	1.3315873	?	-1.3725965	?	?	?	?	?
?	1.690812	-1.9375694	1.7531203	-1.6256855	?	?	-1.6600578	?	1.6166612	-1.6804719	1.3329074	?	-2.1162064	1.3693761	-1.5471283	?	-1.7017192	?	?	?	-1.3700575	1.5757555	1.5610224	?	-1.7546402	?	?	1.4254427	1.7004187	?	?	?	1.6034737	?	1.4223536	?	?	?	-1.3307763	?	?	1.2928343	?	-1.4101549	1.2563949	?	?	?	?
?	-2.1280549	1.6158634	-1.6458465	1.3682119	?	?	?	?	-1.4085982	1.871285	-1.4052931	?	1.8160969	-1.5749689	1.3644528	?	1.8766044	?	?	?	?	-1.6927655	-1.5250717	?	1.680329	?	?	?	-2.001629	?	?	?	-1.6539714	?	-1.4686308	?	?	?	1.322595	?	?	-1.3920218	?	?	-1.2510369	?	?	?	1.3833324
?	1.5359576	-1.6400777	1.7528403	?	?	1.2765731	-1.5666465	?	1.3509346	-1.9849355	1.474952	?	-1.485276	1.3673574	-1.5610276	?	-1.5771514	?	?	?	?	1.723786	1.9986068	?	-1.3635526	?	?	?	1.7042518	1.6903034	-1.3579684	?	1.5563071	?	1.264126	?	?	?	?	?	?	1.2573947	?	?	?	?	?	?	?
?	-1.7482866	1.8645406	-1.6556547	1.616049	?	-1.4412576	1.420096	?	-1.5147054	1.7376348	-1.3925242	?	1.5540127	?	1.4348121	?	1.7017627	?	?	?	1.3147041	-1.73816	-1.7766333	?	1.5041354	?	?	?	-1.9383968	?	?	?	-1.6139057	?	-1.3713855	?	-1.2930273	?	1.4836141	?	?	-1.3401134	?	?	?	?	?	?	1.359139
?	-1.8578169	1.8111293	-1.6290067	1.4593369	?	-1.2773856	1.7480091	?	-1.4486147	1.6940298	-1.3667004	?	1.5332521	-1.7157227	1.8982869	?	1.6572244	?	?	?	?	-1.7127573	-2.1874514	?	1.5270927	?	?	?	-1.4785392	-1.3034222	?	?	-1.5927489	?	-1.5908144	?	?	?	?	?	?	?	?	?	-1.2973924	?	?	?	?
?	1.7405494	-1.9149601	1.4667425	-1.6348922	?	1.3977355	-1.8668661	?	1.508014	-1.8839557	1.3844734	?	?	1.3040531	?	?	-2.1975462	?	?	1.3714111	?	1.6548564	1.8564812	?	-1.9372917	?	?	?	1.7385435	1.3392696	?	?	1.5640329	?	1.54653	?	?	?	?	?	?	1.4652523	?	-1.4368885	?	?	?	?	-1.6381724
?	-1.6415608	1.6542598	-1.5880997	1.586286	?	?	1.6949679	?	-1.6392606	1.6477923	-1.4261026	?	1.4581665	-1.3263544	1.4258413	?	2.3853605	?	?	?	1.3271015	-2.0730886	-1.8886704	?	1.815207	?	?	?	-1.8020831	?	?	?	-1.7158791	?	-1.3706547	?	?	?	?	?	?	-1.9121299	?	1.5439717	?	?	?	?	1.4826013
?	2.069185	-1.8750015	1.9756674	-1.3268671	?	1.2550712	-1.8229095	?	1.4389277	-1.9363054	1.4774603	?	-1.4888854	?	-1.3833594	?	-2.041929	?	?	?	?	1.8183393	1.7041296	?	?	?	?	?	1.8712257	1.4240716	?	?	1.5668132	?	1.7373761	?	1.2737002	?	?	?	?	?	?	-1.4936314	?	?	?	?	?
?	-1.3117838	1.7689949	-1.5464567	?	?	?	2.1769016	?	-1.5350912	1.8247708	-1.4578121	?	1.5761237	?	1.5768166	?	1.7737907	?	?	?	1.6498331	-1.8137064	-2.0870278	?	1.8029265	?	?	-1.308404	-1.6932323	?	?	?	-1.4382222	?	-1.4105648	?	-1.2507557	?	1.3322198	?	?	-1.3492155	?	?	?	?	?	?	?
?	-1.7922553	1.8755549	-1.593908	?	?	-1.2566224	1.6406153	?	-1.5114399	1.7913576	-1.4830848	?	1.3303633	-1.2765832	1.3567704	?	1.9124323	?	?	?	1.3682923	-1.6051117	-1.75733	?	1.6807289	?	?	?	-1.9264083	-1.4203918	?	?	-1.516851	?	-1.5998144	?	-1.3656906	?	?	?	?	-1.4636637	?	1.3792285	?	?	?	?	1.3770442
?	1.5479419	-1.696977	1.9165552	?	?	?	-1.5643122	?	1.4735446	-2.2617862	1.4504503	?	?	1.5247465	-1.412991	?	-1.7198192	?	?	?	?	1.5815827	1.6675802	?	-1.5596402	?	?	?	2.0201495	1.486585	?	?	1.3239613	?	1.6775223	?	?	?	?	?	?	1.3511896	?	?	1.3055216	?	?	?	-1.3752941
?	1.7814891	-1.5925561	1.9065177	-1.5129423	?	1.3573107	-1.6346945	?	1.5639881	-2.1235862	1.2766703	?	?	1.4888105	-1.323102	?	-1.4801975	?	?	?	?	1.5317074	1.712683	?	-1.939457	?	?	1.2797232	1.8318622	1.2981505	?	?	?	?	1.7994932	?	?	?	?	?	?	1.6949726	?	?	?	?	?	?	?
?	1.9061902	-1.5372487	2.0229437	-1.4282712	?	?	-1.6011089	?	1.6601036	-2.1012766	1.4529406	?	-1.3436002	1.3363259	-1.6049078	?	-1.7206123	?	?	?	?	1.4503512	1.5481222	?	-1.8845866	?	?	?	1.8120736	1.4851158	?	?	1.7332999	?	1.735703	?	1.294965	?	?	?	?	1.4085419	?	-1.3413187	?	?	?	?	?
?	-1.6925634	1.6117674	-1.9358102	1.4340782	?	-1.5588353	1.7703547	?	-1.4445463	1.7910143	-1.4631804	?	1.3525913	-1.5405166	?	?	2.084107	?	?	?	1.3601028	-1.674505	-1.491617	?	1.7765173	?	?	?	-1.719424	-1.679159	?	?	-1.7173957	?	-1.6657183	?	-1.3215423	?	?	?	?	-1.2880294	?	1.3233136	?	?	?	?	?
?	-1.6195993	2.0274239	-1.678475	1.4623784	?	-1.370319	1.9051965	?	-1.5620804	3.1104796	-1.4415178	?	1.7759997	-1.4998364	1.4027427	?	1.9193288	?	?	?	?	?	-1.8055147	?	1.492038	?	?	-1.5255535	-1.7974954	-1.4094689	?	-1.3217081	-1.444061	?	-1.3441209	?	-1.2757944	?	1.3618026	?	?	-1.4218435	?	1.5384418	-1.2658352	?	?	?	?
?	1.8984271	-1.8593146	2.0471175	?	?	1.2725708	-1.7250993	?	1.7138847	-1.8668321	1.4837136	?	-1.5861787	?	-1.347432	?	-1.8556492	?	?	?	?	1.5725015	1.4892232	?	-1.6382557	?	?	1.2831045	1.5879599	1.673975	?	?	1.541419	?	1.3119304	?	?	?	?	?	?	1.2802004	?	?	?	?	?	?	?
?	-1.811874	1.9804094	-1.6911082	1.4792883	?	?	1.4737096	?	-1.3680866	1.5916358	-1.3944337	?	1.4467322	-1.2605982	?	?	1.7379758	?	?	?	1.5134132	-1.4410611	-1.8593489	?	1.464601	?	?	?	-1.8983637	-1.276872	?	?	-1.7762686	?	-1.5644219	?	?	?	?	?	?	-1.3573186	?	1.3762741	?	?	?	?	?
?	1.8541098	-1.640579	1.9791582	-1.5011972	?	?	-1.7992864	?	1.5519608	-1.7800769	1.4474399	?	-1.5449712	?	-1.329704	?	-1.8923163	?	?	?	?	1.8670957	1.7870048	?	-1.6406149	?	?	?	1.8019925	?	?	?	1.4271908	?	1.2814155	?	?	?	?	?	?	1.3858223	?	-1.6789184	1.275265	?	?	?	?
?	-1.9306545	1.8780652	-1.6908786	1.8716432	?	?	1.6204946	?	-1.497769	2.2996051	-1.4388543	?	1.5139129	-1.3037826	?	?	2.001231	?	?	?	1.3979934	-1.7345707	-1.7184368	?	1.5583853	?	?	?	-1.7815309	-1.3339396	?	?	-1.2917153	-1.4672005	-1.7617011	?	?	?	?	?	?	-1.3887974	?	1.4852507	?	?	?	?	?
?	1.3251903	-1.9463462	1.8490535	-1.5763823	?	1.4354851	-1.7662551	?	1.59623	-1.8856368	1.3473716	?	-1.6574498	1.5665168	?	?	-1.7822306	?	?	?	?	1.6569583	1.7374984	?	-1.5696859	?	?	1.3399721	1.7553009	?	?	?	1.4785907	?	1.5953076	?	?	?	?	?	?	1.4019175	?	?	?	?	?	?	-1.3760164
?	-1.6712098	1.7785139	-1.7250543	?	?	?	1.4892275	?	-1.5377064	1.7844665	-1.4115144	?	1.66245	-1.3864424	1.8355647	?	1.8702201	?	?	?	?	-1.2907227	-1.8563306	?	1.6817638	?	?	?	-1.7312553	-1.5023181	?	?	-1.5730718	?	-1.576004	?	?	?	1.3915943	?	?	-1.2779732	?	1.3542694	-1.3458109	?	?	?	?
?	1.704671	-1.9092325	1.7304761	-1.4861938	?	?	-2.2700725	?	1.4452088	-1.7227353	1.5121529	?	?	1.3692449	?	?	-2.0772865	?	?	?	-1.6607932	1.2583768	1.8357354	?	-1.9048148	?	?	1.4411602	1.5943618	1.3523552	?	?	1.5211443	?	1.6599681	?	?	?	?	?	?	1.3434306	?	?	?	?	?	?	?
?	-1.4484231	1.5306807	-1.8749043	1.6186645	?	-1.4569923	1.8723842	?	-1.3035249	1.8222325	-1.4876319	?	1.4658772	?	1.4490045	?	1.601955	?	?	?	?	-1.4287452	-1.8204418	?	1.5807577	?	?	?	-1.7406332	-1.5683033	?	?	-1.4358634	?	-1.5846099	?	?	?	?	?	?	-1.3477023	?	?	?	?	?	?	?
?	-1.4944537	1.7624289	-1.6456324	1.59359	?	?	1.5646828	?	-1.6844311	2.5075614	-1.4160136	?	2.2023132	-1.4656968	?	?	1.4385899	?	?	?	?	-1.6952897	-1.637547	?	1.8765959	?	?	?	-1.7249066	-1.4470575	?	?	-1.4200488	?	-1.7742201	?	?	?	1.3681194	?	?	-1.3006482	?	?	?	?	?	?	?
?	-1.4619012	1.9675306	-1.8254889	1.5905455	?	?	1.8245155	?	-1.5104197	1.7387716	-1.4574316	?	1.6212617	-1.347599	?	?	2.6791844	?	?	?	1.4948177	-1.6747841	-1.8645374	?	1.9581178	?	?	-1.3538699	-1.7274966	-1.4151791	?	?	-1.5749131	?	-1.4537838	?	?	?	1.3043168	?	?	-1.3405131	?	?	-1.3068944	?	?	?	1.3332194
?	1.4923812	-1.7200695	1.7905312	-1.6740166	?	1.3545743	-1.6917559	?	1.3617494	-1.3799694	1.3921765	?	-1.7820328	1.3772563	-1.5486937	?	-2.0845287	?	-1.0043185	1.1630808	-1.001693	1.5876089	1.8683224	?	-1.5496303	?	?	?	1.7135882	?	?	?	1.4444045	?	1.5809333	?	?	?	-1.4287052	?	?	1.5019695	?	-1.4001491	?	?	?	?	?
?	1.5972981	-1.8818164	1.7636853	-1.5068779	?	?	-1.7113026	?	1.5372326	-1.8002969	1.3820186	?	?	1.3155384	-1.3900459	?	-1.7300012	?	?	?	?	1.3607179	1.6267445	?	-1.7831964	?	?	?	1.6832497	1.2618859	?	?	1.3110143	?	1.2792915	?	1.3816805	?	-1.4139136	?	?	1.3533677	?	?	?	?	?	?	?
?	1.9425933	-1.9588177	1.6507041	-1.5411237	?	?	-1.6481583	?	1.540354	-2.8981366	1.4927493	?	-1.368256	1.5871116	-1.344195	?	-1.7392924	?	?	?	?	1.5029972	1.7749724	?	-1.5793102	?	?	1.4233185	1.6906261	1.4836675	?	?	1.3709964	?	1.2735188	?	?	?	?	?	?	1.4045426	?	?	1.2758744	?	?	?	?
?	-1.8668195	2.1337147	-1.9248426	?	?	-1.3796204	1.8422178	?	-1.3611995	1.7849498	-1.4262483	?	1.4132819	-1.3295896	1.4401549	?	1.5058169	?	?	?	1.5114347	-1.8688847	-1.5872694	?	1.5055672	?	?	?	-1.6646678	-1.7796645	?	?	-1.5316572	?	-1.5897865	?	?	?	1.4214817	?	?	?	?	?	?	?	?	?	?
?	1.6613814	-1.9559315	1.8695214	-1.3982155	?	1.3133208	-1.8010644	?	1.3262001	-2.2454212	1.4646474	?	-1.4379711	1.372718	-1.5778899	?	-1.6869197	?	?	?	?	1.8348894	1.8195963	?	?	?	?	1.3188456	1.7003815	1.334169	?	?	1.3914374	?	1.6142783	?	?	?	?	?	?	1.3059167	?	-1.4745343	1.3934422	?	?	?	-1.4821093
?	-1.7259872	1.6134588	-1.8845565	1.3316396	?	-1.4664114	1.5225085	?	-1.5258739	1.5850627	-1.4582952	?	1.3336037	-1.5036196	1.338884	?	2.16663	?	?	?	?	-1.6425643	-1.7662181	?	1.5466473	?	?	?	-1.8480979	?	?	?	-1.5047305	?	-1.7220936	?	?	?	1.3756984	?	?	?	?	1.3100909	?	?	?	?	1.3560882
?	1.7576851	-2.143216	1.7989589	-1.5653976	?	1.346309	-1.5887004	?	1.4772501	-1.897321	1.4121455	?	-1.3884615	1.2702405	-1.6447178	?	-1.8245877	?	?	?	?	1.925428	1.9174168	?	-1.5034791	?	?	1.3334025	1.735928	1.6090767	?	?	1.4468883	?	1.5239016	?	?	?	?	?	?	1.4071068	?	-1.3306508	1.3424838	?	?	?	?
?	-1.7719033	1.9400965	-1.8135644	1.343709	?	-1.3331699	1.4761577	?	-1.5089247	1.7583857	-1.5255735	?	1.5197263	?	1.6869518	?	2.171914	?	?	?	?	-1.5228072	-1.6234148	?	1.5169889	?	?	?	-1.582606	?	?	?	-1.5541898	?	?	?	-1.3621349	?	?	?	?	-1.5125754	?	?	?	?	?	?	1.3698338
?	1.5458468	-1.7115737	1.682419	-1.3849269	?	1.5613987	?	?	1.630273	-2.0979078	1.4369881	?	-1.425447	?	?	?	-2.0882225	?	?	?	-1.4334428	1.5845579	1.944584	?	-1.3867296	?	?	?	2.1275134	?	?	?	1.5992922	?	1.6227016	?	?	?	-1.3116393	?	?	1.5710367	?	?	1.3445146	?	?	?	?
?	-1.7093624	1.8208183	-1.7569594	1.9402709	?	?	1.5247773	?	-1.4284323	1.811378	-1.4458947	?	1.6281031	-1.2994417	1.7900151	?	1.4335916	?	?	?	?	-1.8537282	-1.6885445	?	1.6210912	?	?	-1.4004412	-1.7426829	-1.2143033	?	?	-1.5517333	?	-1.6458838	?	-1.0475935	?	?	?	?	-1.4049355	?	?	?	?	?	?	?
?	-1.6097614	1.8103275	-1.8232147	?	?	?	1.8052516	?	-1.5849333	1.9731867	-1.343693	?	1.5749744	-1.4133881	1.4131521	?	1.6505526	?	?	?	?	-1.7116485	-1.8498998	?	1.712111	?	?	?	-1.5716689	?	?	?	-1.5991912	?	-1.6058357	?	?	?	?	?	?	-1.3557876	?	?	?	?	?	?	?
?	1.5837065	-1.6995713	1.7744374	-1.6572355	?	?	-1.6136832	?	1.6146715	-1.6344153	1.47633	?	?	?	?	?	-1.5221943	?	?	?	?	1.6686441	2.0996108	?	-1.4808289	?	?	?	1.7273762	1.3690903	?	?	1.2808	?	1.511109	?	?	?	?	?	?	1.4788179	?	?	?	?	?	?	-1.351318
?	1.6447673	-1.6205618	1.7122161	-1.7609003	?	?	-1.933535	?	1.4838371	-1.6411742	1.5471004	?	-1.3455342	?	-1.4203025	?	-1.8957708	?	?	?	?	1.4911005	1.9227574	?	-1.865243	?	?	?	1.7200431	1.2685558	?	?	1.5693347	?	1.3464324	?	?	?	?	?	?	1.5664648	?	-1.3636259	1.4932519	?	?	?	-1.3725975
?	-1.5866073	1.7202796	-1.7142547	1.3180562	?	?	?	?	-1.4972001	1.9250802	-1.480123	?	1.4300987	?	1.364066	?	1.7846721	?	?	?	?	-1.6829286	-1.9023995	?	1.6407858	?	?	-1.4011805	-1.8893467	?	?	?	-1.4822211	?	-1.7115295	?	?	?	1.3078908	?	?	-1.4207207	?	?	-1.2548283	?	?	?	1.316208
?	1.6800001	-1.930731	1.5762678	-1.5905311	?	1.3744876	-1.6070385	?	1.4082539	-2.1170967	1.2760241	?	-1.3419448	1.3972688	-1.6382502	?	-1.455108	?	?	?	-1.4246525	1.4002559	1.8397937	?	-2.172939	?	?	?	1.6376696	1.6045464	?	?	1.3570668	?	1.5123874	?	?	?	-1.3750408	?	?	1.5887381	?	?	1.6103293	?	?	?	?
?	1.5905899	-1.924052	1.704158	-1.650612	?	1.3165523	-1.5115539	?	1.5014036	-1.5224588	1.4514112	?	-1.392713	?	-1.3195853	?	-1.9977741	?	?	1.1912225	-1.5900966	1.5543019	1.7431073	?	-1.3297946	?	?	?	1.9655983	1.4128	?	?	1.4225179	?	1.5081681	?	?	?	?	?	?	1.7179494	?	?	?	?	?	?	?
?	-1.7353873	1.835229	-1.9975019	?	?	?	1.5496413	?	-1.6586189	1.830379	-1.2952036	?	1.6544371	-1.4566215	1.3358542	?	1.9141226	?	?	?	1.4502132	-1.6628397	-1.6877404	?	1.965447	?	?	?	-1.7639092	-1.4803435	?	?	-1.7028618	?	-1.7252464	?	-1.261426	?	?	?	?	-1.3743658	?	1.4024314	-1.2571377	?	?	?	?
?	-1.5094861	2.0015924	-2.2931013	1.510572	?	?	1.5599613	?	-1.4360634	2.0387354	-1.3707623	?	?	-1.280786	1.7566648	?	1.9415972	?	?	?	1.3453526	-1.9819452	-1.9047583	?	1.5453942	?	?	?	-1.7116053	-1.5605508	?	?	-1.7608312	?	-1.5578977	?	?	?	?	?	?	?	?	1.4091519	?	?	?	?	1.3419068
?	-1.6781669	1.8306427	-1.6441351	1.6036006	?	-1.269796	1.83713	?	-1.460118	1.9192784	-1.4139177	?	1.4284483	?	1.7058462	?	2.0680628	?	?	?	1.344782	-1.4091324	-1.8000282	?	1.4237474	?	?	-1.2399544	-1.8656586	-1.2475117	?	?	-2.0769932	?	-1.582419	?	-1.2474232	?	?	?	?	?	?	?	-1.2430482	?	?	?	1.3482544
?	2.010652	-1.793268	1.8414466	-1.3476774	?	1.3090706	-1.9295024	?	1.457793	-1.5292206	1.394717	?	-1.4150836	1.2763832	-1.6878924	?	-1.7315333	?	?	?	?	1.61431	2.002324	?	-1.5551796	?	?	1.5551721	1.8840084	1.3570958	?	?	?	?	1.4416431	?	?	?	?	?	?	1.6174507	?	?	?	?	?	?	?
?	-1.5019451	1.7968706	-1.6597865	?	?	?	1.7289033	?	-1.5645654	1.7825898	-1.4180479	?	1.4454807	-1.3193091	1.4541327	?	2.206182	?	?	?	?	-1.8719201	-1.6156936	?	1.4664631	?	?	?	-1.7960254	-1.467291	?	?	-1.7881761	?	-1.6149817	?	?	?	1.3431591	?	?	-1.2415444	?	1.31293	?	?	?	?	1.3338828
?	1.7223135	-1.7889705	1.7208493	-1.3195715	?	1.2560874	-1.58592	?	1.6005795	-1.7861911	1.4160358	?	?	1.2584027	-1.5026702	?	-1.8904425	?	?	?	?	1.7561649	1.8038279	?	-1.4309801	?	?	1.3517802	1.690246	?	?	?	1.4201796	?	1.7139801	?	?	?	-1.4739035	?	?	?	?	?	?	?	?	?	-1.383525
?	-1.887823	1.8883295	-1.5911641	1.514416	?	-1.6602662	1.6313814	?	-1.4866112	1.8460929	-1.455314	?	1.520131	-1.2455078	1.3251069	?	1.9561741	?	?	?	?	-1.7663052	-1.9907964	?	1.4712487	?	?	-1.2484483	-1.786478	-1.2509506	?	?	-1.6560688	?	-1.7181267	?	-1.2354022	?	1.5154738	?	?	-1.3001093	?	1.5072509	-1.3118583	?	?	?	?
?	-1.4873213	1.5544603	-1.9194242	?	?	-1.4226378	1.653026	?	-1.5539795	1.6319771	-1.4784491	?	1.7504407	-1.2625564	?	?	1.9741292	?	?	?	?	-1.7544361	-1.7097665	?	1.5340645	?	?	-1.3235703	-1.7496719	-1.3509055	?	?	-1.3856273	?	-1.4946179	1.4155809	?	?	?	?	?	-1.5283155	?	1.3634913	-1.3648783	?	?	?	?
?	-1.5120747	1.6903089	-1.7113698	1.4483242	?	?	1.8000154	?	-1.5828388	2.354931	-1.465655	?	1.3990802	?	1.6247253	?	1.379506	?	?	?	1.4087714	-2.0587246	-1.7865515	?	1.606079	?	?	?	-1.5839628	-1.2557733	?	?	-1.4327933	?	-1.5193185	?	-1.3514496	?	?	?	?	-1.4200413	?	1.3574142	-1.2675279	?	?	?	?
?	1.6873212	-1.8639162	1.6471297	?	?	1.3998016	-1.6823927	?	1.5003952	-1.681831	1.2574751	?	-1.5593836	1.2581546	-1.8430389	?	-2.1382525	?	?	?	-1.6126277	1.6012877	2.170617	?	-1.498907	?	?	1.4089489	1.8611184	1.5282221	?	?	1.2688025	?	1.4488754	?	?	?	?	?	?	1.3807758	?	?	?	?	?	?	?
?	1.817154	-1.5223242	1.829727	-1.4534066	?	1.4978998	-1.5880754	?	1.4758743	-1.439714	1.2565901	?	?	1.2587364	?	?	-1.8211915	?	?	?	-1.3946619	1.4856024	2.008998	?	-1.6246939	?	?	?	1.6077313	1.3865292	?	?	1.7688212	?	1.3490198	?	?	?	?	?	?	1.5927215	?	?	1.3203198	?	?	?	-1.3488574
?	-1.8840572	1.8925867	-1.9131027	1.3525766	?	-1.3118135	1.9395489	?	-1.5023066	1.8727182	-1.4213687	?	1.3854606	-1.2982332	1.4516758	?	1.7604777	?	?	?	?	-1.46401	-1.7343022	?	1.3391733	?	?	?	-1.7578495	-1.3655325	?	?	-1.681832	?	-1.5643144	?	-1.2565063	?	1.3180729	?	?	-1.88952	?	?	?	?	?	?	1.4129233
?	-1.5707026	1.7469171	-1.6632125	1.3255013	?	-1.3454098	1.6639231	?	-1.3679805	2.1852796	-1.3863367	?	1.5358553	-1.2861878	1.4179249	?	1.6941615	?	?	?	?	-1.9356887	-1.5655339	?	1.6388861	?	?	-1.5786585	-1.7633675	?	?	?	-1.29176	?	-1.2616493	?	?	?	?	?	?	-1.4564617	?	?	?	?	?	?	?
?	1.4613168	-1.9077854	1.8005811	-1.3379861	?	?	-1.5126413	?	1.4025953	-1.940039	1.3404449	?	-1.4104974	1.4164488	-1.8113358	?	-1.9216322	?	?	?	?	1.8620057	1.8885742	?	-1.4160578	?	?	1.6111814	2.016846	1.6100144	?	?	1.4669473	?	1.2705009	?	?	?	?	?	?	1.380462	?	?	?	?	?	?	?
?	1.3229513	-2.012102	1.633084	-1.4851283	?	1.2834579	-1.5430998	?	1.5759501	-1.856814	1.3109301	?	?	?	?	?	-1.5253013	?	?	?	?	?	1.8065934	?	-1.8461798	?	1.265317	?	1.7548258	1.3728381	?	?	1.7244344	?	1.676854	?	1.2938594	?	?	?	?	1.6270789	?	?	?	?	?	?	?
?	-1.4388065	1.8315575	-1.9369106	?	?	-1.2412143	1.5818326	?	-1.587789	1.7388028	-1.432394	?	1.6127199	-1.3015636	1.4037831	?	1.680138	?	?	?	?	-1.830262	-1.843837	?	1.4204738	?	?	?	-2.0613134	-1.4106034	?	?	-1.3887969	?	-1.633111	?	?	?	?	?	?	-1.3330075	?	?	?	?	?	?	?
?	-1.5305167	1.5991032	-1.8386213	1.4326311	?	?	2.077239	?	-1.4232205	1.9941078	-1.3863753	?	1.5214913	-1.3896536	1.3595139	?	1.7965732	?	?	?	?	-1.7586012	-1.8851025	?	1.3272283	?	?	?	-1.6330446	?	?	?	-1.6705768	?	-1.4069886	?	?	?	1.4241116	?	?	-1.4764205	?	?	?	?	?	?	?
?	1.5940503	-1.8475021	1.9072639	-1.3428214	?	?	-1.752957	?	1.4588332	-1.9001791	1.3545564	?	-1.4162493	?	-1.5102977	?	-1.496526	?	-1.4232591	?	?	1.5143288	2.25027	?	-1.6014122	?	?	1.3783284	1.6995406	1.4429784	?	?	?	?	1.5424131	?	?	?	?	?	?	1.4620568	?	-1.2970746	?	?	?	?	?
?	1.5843325	-1.7998667	2.034079	-1.5274835	?	1.6024109	-1.3136401	?	1.3856552	-2.25195	1.49543	?	-1.6728187	?	-1.3217038	?	-1.8400933	?	?	?	-1.3509574	1.4019393	1.686368	?	-1.5201764	?	?	?	1.9504228	1.433076	?	?	1.8477556	?	1.7170993	?	?	?	?	?	?	1.4112242	?	?	?	?	?	?	?
?	-1.829859	1.7219753	-1.7497226	1.7762797	?	?	1.6458851	?	-1.4653625	1.9028348	-1.4053942	?	1.8237433	-1.5012597	1.3389904	?	1.7421292	?	?	?	1.4699976	-1.8010597	-1.5811855	?	1.4208544	?	?	?	-1.6565682	-1.3144313	?	?	-1.5934458	?	-1.6987804	?	?	?	?	?	?	-1.2698987	?	?	-1.3297483	?	?	?	?
?	1.6493224	-1.8334569	1.7179136	-1.463963	?	1.3839873	-2.238107	?	1.4973433	-2.0420763	1.4039803	?	-1.5945266	1.2914618	?	?	-1.3348196	?	?	?	-1.3287575	1.8395042	1.4640025	?	-1.7651	?	?	1.4190485	1.6970677	?	?	?	1.4061599	?	1.501073	?	1.270527	?	-1.4929727	?	?	?	?	?	?	?	?	?	?
?	-1.8403144	1.9826039	-1.8665599	1.3112476	?	-1.2511942	1.8008661	?	-1.6064359	1.8313838	-1.5444704	?	1.5542072	?	1.3797452	?	2.0284991	?	?	?	?	-1.6129403	-1.6823734	?	1.4716451	?	?	-1.3676229	-1.6498704	-1.3982911	?	?	-1.554346	?	-1.7522132	?	?	?	?	?	?	-1.2835826	?	?	-1.237369	?	?	?	1.498909
?	-1.6597923	1.9882976	-1.5782593	1.3261539	?	?	1.8209298	?	-1.3569828	1.7008677	-1.47852	?	?	-1.4096916	1.3353137	?	1.7438325	?	?	?	1.3441033	-1.7002774	-1.944756	?	1.5968127	?	?	?	-1.9384882	?	?	?	-1.7095374	?	-1.3861399	?	?	?	?	?	?	-1.5599056	?	1.3776759	?	?	?	?	?
?	-1.7419214	1.7941382	-1.7212714	1.5287048	?	-1.3842324	1.825239	?	-1.5002718	1.6681015	-1.3648558	?	1.4638445	-1.3115557	?	?	1.8794516	?	?	?	1.3487742	-1.6136048	-2.015372	?	1.6154306	?	?	?	-1.8990107	-1.3887546	?	?	-1.6085633	?	-1.2618196	?	-1.3036634	?	?	?	?	-1.313935	?	?	?	?	?	?	1.3524742
?	1.7816504	-1.8662677	1.9097396	-1.8518275	?	?	-1.5464736	?	1.351557	-1.9685845	?	?	-1.650911	1.40077	-1.4956361	1.0530858	-1.751915	?	-1.1307571	1.098721	-1.2867877	1.6737722	1.5147988	?	-1.8744884	?	?	?	1.5987854	1.5300232	?	?	1.419053	?	1.439444	?	1.2458011	?	-1.3933566	?	?	?	?	-1.3387241	?	?	?	?	-1.5010297
?	1.5348785	-1.7406119	1.8661165	-1.4103657	?	1.2927417	-1.6050681	?	1.4554234	-2.307433	1.3096362	?	-1.6837744	?	-1.4437281	?	-1.5900328	?	?	?	-1.3287516	1.5619848	1.6921468	?	-1.358719	?	?	1.2902821	1.6539017	1.3174025	?	?	1.6099061	?	1.4402587	?	1.264454	?	?	?	?	1.4008068	?	?	?	?	?	?	?
?	-1.7062842	1.9701707	-1.8351442	?	?	?	1.5890746	?	-1.4522352	1.7407917	-1.3854643	?	1.6723526	?	1.3285034	?	1.5874678	?	?	?	1.5031894	-1.5980096	-1.8770177	?	1.4234526	?	?	?	-1.8012036	-1.5084192	?	?	-1.676669	?	-1.5277705	?	?	?	1.3365952	?	?	-1.472183	?	1.4231324	?	?	?	?	?
?	1.9426426	-1.735003	1.8312316	-1.4924914	?	1.3487115	-1.6250347	?	1.312272	-2.3915248	1.4652569	?	-1.6775615	1.3052384	-1.6169307	?	-1.7530258	?	?	?	-1.3662255	1.3981881	1.6476504	?	-1.5914543	?	?	1.5784371	1.8406869	1.4374992	?	?	1.4782275	?	1.409638	?	1.3363026	?	?	?	?	1.6748747	?	?	?	?	?	?	-1.4155078
?	-1.7932657	2.015628	-1.8528545	1.3988411	?	?	1.7999455	?	-1.5533787	1.9742931	-1.4575813	?	1.3571525	?	?	?	1.7661587	?	?	?	1.3877572	-1.4397728	-1.9030865	?	1.979572	?	?	?	-2.0264263	-1.4822229	?	?	-1.4994999	?	-1.3165315	?	?	?	1.5356442	?	?	-1.3132828	?	1.3675529	?	?	?	?	?
?	-1.5104327	1.6835982	-1.9687979	1.6714616	?	-1.3634155	2.1474292	?	-1.6345137	2.087375	-1.3881081	?	?	-1.2885259	1.3642081	?	1.6511573	?	?	?	?	-1.6700264	-1.8510826	?	1.4558865	?	?	?	-1.9480842	?	?	?	-1.6377649	?	-1.4464513	?	?	?	?	?	?	-1.2668682	?	1.4319633	?	?	?	?	?
?	-1.8109494	1.6172069	-1.8028998	1.6939687	?	-1.357368	1.6269932	?	-1.4234776	1.7913789	-1.4662259	?	?	?	1.3828052	?	1.7641371	?	?	?	1.5470191	-1.9386945	-1.8261191	?	1.7964188	?	?	?	-1.71571	-1.4799834	?	?	-1.5203797	?	-1.4010707	?	?	?	1.4364594	?	?	-1.5080482	?	?	-1.4555078	?	?	?	?
?	1.6817459	-1.6604495	1.8010976	?	?	?	-2.0505931	?	1.5541947	-1.8445373	1.3354863	?	-1.5359597	1.2586522	?	?	-1.7080468	?	?	?	-1.330575	1.8086761	1.9830992	?	?	?	?	1.3209325	1.8390831	1.2960436	?	?	1.3423965	?	1.5897665	?	?	?	?	?	?	1.432681	?	?	?	?	?	?	-1.60625
?	-1.6586151	1.6977092	-1.7053161	1.3639753	?	?	1.8633455	?	-1.5953182	1.4514569	-1.4768366	?	?	-1.5001259	1.7592888	?	1.8697709	?	?	?	?	-1.6429073	-1.549067	?	1.6073282	?	?	-1.5093052	-2.0466402	-1.3068694	?	?	-1.5996513	?	-1.4236135	?	-1.3375349	?	?	?	?	-1.636537	?	?	-1.3028711	?	?	?	?
?	1.829475	-1.941652	1.7314829	?	?	?	-1.958411	?	1.4311767	-1.9274552	1.4405303	?	-1.4155383	1.3137724	-1.3678404	?	-1.9930588	?	?	?	-1.3890663	1.8248122	1.7969155	?	-1.3883342	?	?	?	1.7030034	?	?	?	1.6614139	?	1.3987074	?	?	?	-1.3372657	?	?	?	?	-1.3188138	?	?	?	?	?
?	-1.7135885	2.0758624	-1.8947499	1.391283	?	-1.3459966	1.77351	?	-1.3592094	1.8163733	-1.3914858	?	1.5429256	?	1.6037903	-1.7467983	2.021003	?	?	?	1.6144495	-1.4704692	-1.6100495	?	1.5180335	?	?	-1.2756052	-1.6726675	?	?	?	-1.4737717	?	-1.4545574	?	?	?	?	?	?	-1.3642707	?	1.3319674	?	?	?	?	?
?	1.5016747	-1.8960946	1.7552463	?	?	1.255953	-1.6978719	?	1.3175876	-2.3087819	1.4258468	?	-1.5251011	1.5193133	-1.4641227	?	-1.6093658	?	?	1.2547182	-1.5669123	1.4868855	1.7586907	?	-1.6740582	?	?	1.3014898	1.6227175	?	?	?	1.4059951	?	1.5569346	?	?	?	?	?	?	1.44855	?	?	?	?	?	?	-1.4840047
?	-1.8221116	1.706881	-1.4589562	1.4413248	?	-1.4792112	1.5324932	?	-1.5184351	1.7690711	-1.5006453	?	1.7251519	?	1.5243075	?	1.7656804	?	?	-1.3301245	1.3684473	-1.56177	-1.5811142	?	1.647408	?	?	?	-1.722394	-1.3179605	?	?	-1.6587042	?	-1.645757	?	-1.280418	?	?	?	?	?	?	?	-1.3205298	?	?	?	1.4986256
?	1.6466143	-1.967516	1.8940743	-1.4866891	?	1.4616071	-1.6453303	?	1.3347758	-1.8966807	1.4441373	?	-1.497255	1.364046	-1.3676238	?	-2.0975368	?	?	1.2700492	-1.7171352	1.7165865	1.8102874	?	-1.6141748	?	?	1.2983232	1.8904362	1.3459901	?	?	1.4191633	?	1.4429011	?	?	?	-1.3207288	?	?	1.3303173	?	?	?	?	?	?	?
?	1.6585264	-1.803659	1.6791414	?	?	1.3018202	-1.5217935	?	?	-2.1428304	1.3104233	?	-1.425661	1.5103655	-1.3123394	?	-1.760538	?	?	?	-1.3176446	1.8600414	1.7799094	?	-1.64027	?	?	?	1.7716525	1.7950205	?	?	1.8743217	?	1.5265992	?	?	?	?	?	?	1.3738419	?	-1.3550969	1.2679504	?	?	?	?
?	1.648472	-1.8686129	1.6924392	-1.3575184	?	?	-2.0792446	?	1.4860383	-1.6102128	1.4459722	?	-1.7877722	1.4365981	-1.6531978	?	-1.5632885	?	?	?	?	1.6496185	1.5019515	?	-1.6884165	?	?	?	1.7923496	?	?	?	1.5043238	?	1.6454159	?	?	?	?	?	?	1.2853947	?	?	1.4483932	?	?	?	-1.3102965
?	-1.7767797	1.9014367	-1.8850166	1.7738293	?	-1.293296	1.6971997	?	-1.6343083	2.3127315	-1.426788	?	1.4582571	?	1.434948	?	1.7404028	?	?	?	?	-1.7840185	-1.8925834	?	1.5755265	?	?	?	-1.9753855	-1.3405424	?	?	-1.6306984	?	-1.2648739	?	-1.4095541	?	?	?	?	-1.3032583	?	1.4166803	?	?	?	?	1.4436494
?	-1.7270081	1.7969282	-1.6962103	1.7481862	?	-1.2439897	1.9645034	?	-1.4893955	2.0965154	-1.4550496	?	?	-1.2391381	1.3389767	?	1.623201	?	?	?	1.5555626	-1.6913298	-2.1598203	?	1.4438212	?	?	-1.4339387	-1.9409527	?	?	?	-1.3148257	?	-1.4715712	?	-1.3465544	?	1.5332056	?	?	-1.5355955	?	1.4043161	-1.2860045	?	?	?	1.5814921
?	-1.4748049	1.9313107	-1.6065646	1.4103322	?	?	1.9621439	?	-1.5288422	2.4875402	-1.4339324	?	1.4227318	-1.4237508	1.4875587	?	1.6831154	?	?	?	?	-2.1505904	-1.6393847	?	1.6549933	?	?	?	-1.8522799	-1.4037514	?	?	-1.8213633	?	-1.5109615	?	?	?	?	?	?	?	?	?	?	?	?	?	?
?	1.753429	-1.9772711	1.7901363	-1.387349	?	?	-1.6040848	?	1.5206202	-1.8735082	1.3585837	?	-1.518199	1.3487196	-1.5283409	?	-1.6491414	?	?	?	-1.3876896	1.5657932	1.9731616	?	-1.4565599	?	?	?	1.6429942	1.3076013	?	?	1.4746109	?	1.6435211	?	?	?	-1.4568241	?	?	?	?	?	?	?	?	?	-1.3316277
?	-1.5508733	1.8192221	-1.6238104	1.7006586	?	?	1.5262827	?	-1.5278555	2.0110993	-1.3351183	?	1.392342	-1.3579389	?	?	1.7481823	?	?	?	1.433661	-2.0345953	-1.6232717	?	1.8036379	?	?	-1.4288751	-2.0302231	-1.2482808	?	?	-1.528896	?	-1.3041906	?	?	?	?	?	?	-1.5378208	?	?	?	?	?	?	?
?	1.4512353	-1.6652352	1.9210129	-1.50275	?	?	-1.5832514	?	1.4724138	-1.3900367	1.357015	?	-1.575496	?	-1.7064755	?	-2.0954995	?	?	?	-1.693417	1.8387488	1.6517767	?	-2.1800914	?	?	?	1.8042476	1.2488145	?	?	1.7116222	?	1.5332638	?	?	?	-1.3946214	?	?	1.3103977	?	?	1.4801962	?	?	?	?
?	-1.6650189	1.8043449	-1.866261	1.4046084	?	-1.324558	1.4677352	?	-1.650347	1.7951688	-1.4529699	?	?	-1.5977805	1.6028798	?	1.6375769	?	?	?	?	-1.7364851	-1.5888284	?	1.5527034	?	?	-1.4961078	-1.7913997	-1.3889166	?	?	-1.4836808	?	-1.2651318	?	?	?	?	?	?	-1.6082674	?	?	?	?	?	?	?
?	1.7071918	-1.801407	1.6631918	-1.5497626	?	?	-1.8010743	?	1.4707227	-2.1340852	1.4265993	?	-1.6505122	1.4735674	-1.477282	?	-2.0423331	?	?	?	?	1.3538994	1.6807584	?	-1.6260973	?	?	?	1.6719496	1.2759396	?	?	1.4845089	?	1.271613	?	?	?	?	?	?	1.4086279	?	?	1.3539423	?	?	?	-1.3892493
?	-1.2706262	1.7744128	-1.9956632	?	?	-1.3069041	1.5574259	?	-1.4145334	1.8433673	-1.3235465	?	1.3489717	-1.3379297	1.3906006	?	2.0509923	?	?	?	?	-1.7790935	-1.7415235	?	1.6027441	?	?	?	-1.7365956	-1.5551249	?	?	-1.7131995	?	-1.6598464	?	?	?	?	?	?	-1.4183942	?	?	-1.2806406	?	?	?	?
?	1.4993855	-1.8907565	1.8481029	-1.7673565	?	1.3392147	-1.9073857	?	1.3236245	-2.243368	1.5339847	?	-1.4963375	1.4415503	-1.4858702	?	-1.7635831	?	?	?	-1.3953025	1.7779381	1.8535126	?	-1.5256292	?	?	?	1.8524208	1.3760475	?	?	1.6535207	?	1.5202738	?	?	?	?	?	?	1.4191709	?	-1.3994249	1.2758969	?	?	?	?
[truncated: 1,361 more columns]
