# Supplementary material for: Gene set enrichment meta-learning analysis: next- generation sequencing versus microarrays
Source: BMC Bioinformatics. 2010 Apr 8;11:176. doi: 10.1186/1471-2105-11-176 (PMC3098055; doi:10.1186/1471-2105-11-176)
Supplement: Additional file 3 — GSE-MLA ODT results archive. Comma separated values (CSV) files containing results of GSE-MLA for ODT data sets. [file 1471-2105-11-176-S3.zip › nextGeneResults_GSEMLA_ODT_vs_AFX4.csv]

DEATHPATHWAY	MRNA_PROCESSING	LE_MYELIN_DN	MRNA_PROCESSING_REACTOME	ATP_SYNTHESIS	ROSS_CBF	AGUIRRE_PANCREAS_CHR12	CCR3PATHWAY	TRYPTOPHAN_METABOLISM	ELECTRON_TRANSPORTER_ACTIVITY	PGC1APATHWAY	HUMAN_MITODB_6_2002	CITRATE_CYCLE_TCA_CYCLE	ST_WNT_CA2_CYCLIC_GMP_PATHWAY	KENNY_WNT_UP	TYPE_III_SECRETION_SYSTEM	TGF_BETA_SIGNALING_PATHWAY	CALCINEURINPATHWAY	AGUIRRE_PANCREAS_CHR9	GLYCEROPHOSPHOLIPID_METABOLISM	ICHIBA_GVHD	NITROGEN_METABOLISM	JISON_SICKLE_CELL	TARTE_PC	BYSTROM_IL5_DN	ST_DIFFERENTIATION_PATHWAY_IN_PC12_CELLS	CORDERO_KRAS_KD_VS_CONTROL_DN	TNFR1PATHWAY	OVARIAN_INFERTILITY_GENES	SHEPARD_CRASH_AND_BURN_MUT_VS_WT_UP	INTRINSICPATHWAY	RARRXRPATHWAY	ECMPATHWAY	BRENTANI_IMMUNE_FUNCTION	HOX_GENES	ZHAN_TONSIL_PCBC	KREBS_TCA_CYCLE	ELECTRON_TRANSPORT_CHAIN	RASPATHWAY	ROSS_PML_RAR	ST_TUMOR_NECROSIS_FACTOR_PATHWAY	GLEEVECPATHWAY	ZUCCHI_EPITHELIAL_DN	SA_PTEN_PATHWAY	KERATINOCYTEPATHWAY	CELL_MOTILITY	CHEMICALPATHWAY	BRENTANI_CYTOSKELETON	PASSERINI_APOPTOSIS	LEE_CIP_DN
?	-1.5108906	?	-1.6667588	?	?	-1.5324173	?	?	-1.4499732	2.4134078	-1.4706658	?	1.5563288	-1.372739	?	?	1.4883243	?	?	?	?	?	-1.4764887	?	2.271478	-1.3661462	?	?	-1.5214906	?	?	?	?	?	-1.3859234	?	-1.7080941	?	?	?	?	-1.7259445	?	?	-1.5148736	-1.4484853	?	?	?
?	1.6123388	-1.9908066	1.6323756	-1.4359616	?	1.4984821	-2.2662356	?	?	-2.0922306	1.3620763	?	-1.6720016	?	?	?	-2.003521	?	?	?	?	?	1.9334824	?	-1.4822954	?	?	1.4291961	1.4776027	?	?	?	?	?	?	?	1.3590989	?	?	?	?	1.7568498	?	?	1.4403162	?	?	?	?
?	1.5757092	?	1.4870299	?	?	?	?	?	?	-2.1009731	1.3563951	?	?	1.3575692	?	?	-1.4295508	1.3854766	?	?	?	?	1.6066227	?	-1.7265086	1.4115686	?	?	1.478546	?	?	?	?	?	1.3609788	?	1.53453	?	?	?	?	1.5744997	?	?	1.4230423	1.4467385	?	?	-1.3013796
?	-1.4949994	1.6867326	-1.5465933	?	?	?	?	?	?	1.8446515	-1.4211103	-1.379607	1.3480506	?	?	?	2.6279736	?	?	?	?	?	-1.5375525	?	?	?	?	?	-1.4604684	?	?	-1.4935015	?	?	?	?	-1.5499732	?	?	?	?	-1.511753	?	?	-1.5371611	?	-1.3923693	?	?
?	1.49259	?	1.4417862	?	?	?	?	?	?	-1.3490232	1.3985589	?	?	?	?	?	-2.0918531	?	?	?	?	?	1.5674489	?	-1.489454	?	?	?	1.3931452	?	?	?	?	?	1.4364448	?	1.5695266	?	?	?	?	1.5355978	?	?	1.7344627	?	?	?	?
?	1.357657	-1.9439147	?	?	?	?	-1.695593	?	?	-1.7003013	?	?	-1.4534808	?	?	?	-2.2035055	?	?	1.5579522	?	?	1.7252437	?	-1.6490042	?	?	?	1.8041639	1.5089347	?	?	?	?	1.3384871	?	?	?	?	?	?	?	?	?	1.5048403	?	?	?	?
?	-1.5771422	1.626034	-1.5141624	?	?	?	?	?	?	1.714105	-1.4652212	?	?	?	?	?	2.1997256	?	?	?	?	?	-1.6257612	?	1.7631848	?	?	?	-1.7826929	?	?	?	?	?	-1.463677	?	?	?	?	?	?	-1.4321638	?	?	-1.6186123	?	?	?	?
?	1.4161818	-1.4744751	1.5412055	?	?	?	?	?	1.474095	-1.9458032	1.3749989	?	?	?	?	?	-1.7385244	?	?	?	?	?	1.7745047	?	-1.5787033	?	?	?	1.758608	?	?	?	?	?	?	?	1.5263572	?	?	?	?	1.950133	?	?	?	?	?	?	-1.3907676
?	-1.5490043	1.4588503	-1.5276859	?	?	?	?	?	-1.3899555	2.1354187	-1.4064765	?	?	-1.7190883	?	?	2.123821	-1.4766651	?	?	?	-1.3842721	-1.4374114	?	?	-1.3105713	?	?	-1.4018813	?	?	?	?	?	?	?	-1.6754065	?	?	?	?	-1.5491972	?	?	-1.3863149	?	?	?	?
?	?	1.7779789	?	?	?	?	1.6513472	?	?	1.7239531	?	?	?	?	?	?	1.7991494	?	?	?	?	?	?	?	2.050147	?	?	-1.3719611	-1.6155007	-1.4383706	?	?	?	?	?	?	?	?	?	?	?	?	?	?	-1.72664	?	?	?	?
?	1.4118593	-1.7535031	1.7583069	-1.4582961	?	?	?	?	1.3653445	-1.7412283	?	?	?	1.3415976	-1.4371268	?	-1.7242562	?	?	1.353417	?	?	1.6262664	?	-1.8153723	?	?	?	1.7127689	1.58723	?	?	?	?	1.6866779	?	?	?	?	?	?	?	?	?	1.6686492	?	?	?	?
?	-1.7224566	?	?	?	?	?	?	?	?	2.6736243	?	?	?	?	?	?	2.044325	?	?	?	?	?	?	?	?	?	?	?	?	?	?	?	?	?	?	?	?	?	?	?	?	?	?	?	-1.4866184	?	?	?	?
?	?	?	1.5609471	?	?	?	-1.4375424	?	?	-2.1274364	1.4026471	?	?	1.4442314	-1.44446	?	-2.0086596	?	?	1.2796879	?	?	1.5892447	?	?	?	?	?	1.609799	?	?	?	?	?	1.4022815	?	1.4797066	?	?	?	?	1.3958788	?	?	1.5245854	?	?	?	?
?	1.5289271	-1.7351992	?	-1.8384907	?	?	-2.266897	?	?	-1.5801568	?	?	-1.5346214	?	?	?	-1.7333248	?	?	1.5148857	?	?	?	?	-1.669194	?	?	?	1.7425259	1.3355585	?	?	?	?	?	?	?	?	?	?	?	?	?	?	1.6115323	?	?	?	?
?	-1.7097621	1.7899954	-1.5569106	?	?	?	?	?	?	1.8875358	?	?	1.425056	?	1.4450834	?	1.9695507	?	?	?	?	?	-1.6877325	?	2.0597959	?	?	?	-1.7582637	-1.5209411	?	?	?	?	-1.5465668	?	?	?	?	?	?	?	?	?	-1.5780557	?	?	?	1.5154122
?	1.6165118	-1.460557	1.5126209	?	?	1.6615347	?	?	?	-1.5964655	1.5072927	?	?	?	?	?	-1.5113513	?	?	?	?	?	1.6667546	?	-1.4054115	?	?	?	1.763565	?	?	?	?	?	?	?	1.5585327	?	?	?	?	1.6058884	?	?	1.5274193	?	1.5666926	?	?
?	-1.7002207	1.5902286	-1.5307246	?	?	?	?	?	?	2.0042238	-1.482136	?	1.3753744	-1.522781	?	?	1.8446062	?	?	?	?	-1.5570158	-1.6818863	?	1.3498989	?	?	?	-1.6872909	?	?	?	?	?	-1.4180429	?	-1.7026103	?	?	?	?	-1.4752101	?	?	-1.4781262	?	-1.5135984	?	1.6432035
?	1.4841477	?	?	?	?	?	?	?	?	-2.4662821	?	?	?	1.3909668	?	?	?	?	?	?	?	?	?	?	?	1.4038413	?	?	?	?	?	?	?	?	?	?	1.6551833	?	?	?	?	1.6750077	?	?	?	?	?	?	?
?	1.7769873	-1.7077297	1.7321811	?	?	?	?	?	?	-2.239341	1.3895332	?	-1.6927024	?	?	?	-1.5051752	?	?	1.3964361	?	?	1.767458	1.3614333	-1.5819831	?	?	?	1.4824498	?	?	?	?	?	1.603276	?	1.473552	?	?	?	?	1.3717809	?	?	1.5066078	?	?	?	?
?	-1.3862121	?	-1.5216807	?	?	?	?	?	?	2.1192427	-1.4788538	?	?	-1.3905276	?	?	1.8759583	?	?	?	?	?	-1.7060853	?	1.9174062	?	?	?	-1.519774	?	?	?	?	?	-1.6415441	?	-1.525414	?	?	?	?	-1.7868941	?	?	-1.5444391	?	?	?	?
?	?	?	-1.5018708	?	?	-1.5598947	?	?	-1.508438	?	-1.5937734	?	1.524647	-1.3117598	0.99991524	?	1.940543	?	?	?	?	?	-1.7209312	?	?	?	?	?	-1.5344226	?	?	?	?	?	-1.5259244	?	?	?	?	?	?	-1.6213876	?	?	-1.4540898	?	?	?	?
?	?	?	-1.6564996	?	?	?	?	?	?	2.256079	?	?	?	?	?	?	1.5363338	?	?	?	?	?	?	?	?	?	?	?	?	?	?	?	?	?	?	?	?	?	?	?	?	-1.6156479	?	?	?	?	?	?	?
?	1.4557667	-1.8003001	1.6088301	-1.6414939	?	1.433699	-1.4196017	?	1.4195219	-1.6859751	1.6184448	?	-1.4504359	1.4583689	?	?	-1.8867195	?	?	?	?	?	1.5486524	?	-1.6615125	?	?	?	1.5889266	?	?	?	?	?	1.4742172	?	1.6040685	?	?	?	?	1.780789	?	?	1.496976	?	1.4229171	?	?
?	1.6915865	?	1.3976066	?	?	?	?	?	?	?	1.387623	1.2249339	-1.3916078	1.3790925	?	1.2939839	?	1.3460758	?	?	?	?	1.400257	?	?	1.2817894	?	?	?	?	?	?	?	?	1.3939176	?	1.4003161	?	?	?	?	1.4392267	?	?	1.4342674	1.3883771	?	?	?
?	-1.5755448	1.5634894	-1.8434952	?	?	?	1.6989901	?	-1.7656493	1.7584116	-1.4571542	?	?	?	1.4806848	?	1.7752854	?	?	?	?	?	-1.7433622	?	1.590934	?	?	?	-1.3912432	-1.3760024	?	?	?	?	-1.3382574	?	-1.4219314	?	?	?	?	-1.4385687	?	?	-1.5085057	?	?	?	?
?	1.398385	-1.601914	1.4970893	-1.4603052	?	?	-1.6687707	?	?	-1.6995	?	?	-1.4186773	?	?	?	-1.5293007	?	?	?	?	?	1.452023	?	-1.66936	?	?	?	1.5367936	1.43235	?	?	?	?	1.3326259	?	?	?	?	?	?	1.5276101	?	?	1.4759693	?	?	?	?
?	-2.2693374	1.5269424	-1.5915124	?	?	?	1.6039522	?	?	1.585526	?	?	?	-1.4241399	?	?	1.4583114	?	?	-1.3965257	?	?	-1.699251	?	1.6128772	?	?	?	-1.5893023	?	?	?	?	?	-1.4749717	?	?	?	?	?	?	-1.4605024	?	?	-1.5782897	?	?	?	?
?	1.5702435	-1.7771994	1.6168729	?	?	?	?	?	1.5071838	-1.5961728	1.4009509	?	-1.8320572	?	?	?	-1.8606144	1.3857242	?	?	?	1.3966014	1.6907502	?	?	?	?	?	1.6738307	?	?	?	?	?	1.512161	?	1.5612531	?	?	?	?	1.6567776	?	?	1.3938411	?	?	?	?
?	-1.4615752	1.6023824	-1.5415825	1.6607852	?	?	1.4462652	?	?	1.6393324	-1.5618472	?	?	?	?	?	1.6615508	-1.4576507	?	?	?	?	-1.6171546	?	1.3837343	?	?	?	-1.5661206	?	?	?	?	?	-1.5342627	?	-1.5434775	?	?	?	?	-1.928874	?	?	-1.6832559	?	?	?	?
?	?	-1.8567731	1.6414045	?	?	?	-1.4859147	?	?	-2.2737803	?	?	?	1.3818792	-1.4583957	?	-1.5650893	?	?	?	?	?	1.7416819	?	-1.6000597	?	?	?	1.8548186	?	?	?	?	?	?	?	?	?	?	?	?	1.3440691	?	?	1.8294407	?	?	?	-1.5419816
?	-1.3707895	1.8635423	-1.4834219	?	?	?	1.6961235	?	?	1.9215825	?	?	1.7228724	-1.3209232	1.5952196	?	?	?	?	?	?	?	-1.4367298	?	1.7240509	?	?	?	-1.7898797	-2.0364623	?	?	?	?	-2.0217192	?	?	?	?	?	?	?	?	?	-1.5010293	?	?	?	?
?	1.4420855	-1.7964694	1.6315728	?	?	?	-1.4947109	?	?	-2.1799076	?	?	?	?	?	?	-2.2736504	?	?	?	?	?	1.7604941	?	-1.9011316	?	?	?	1.8245617	1.6551039	?	?	?	?	1.7764579	?	?	?	?	?	?	?	?	?	1.9663397	?	?	?	-1.4844859
?	1.4455783	?	1.6093583	-0.91762304	?	1.4686621	?	?	?	-1.8382874	1.4282823	?	-1.3915026	1.5135858	?	1.2595377	-2.069077	?	-0.7228709	1.284704	?	?	1.5354713	?	-1.734983	?	?	?	1.6130394	1.3964477	?	?	?	?	1.3970159	?	1.4483603	?	?	?	?	1.4521029	?	?	1.579319	?	1.3997424	?	?
?	1.4192479	?	1.5216174	?	?	?	?	?	?	?	1.3693205	1.2504121	-0.98041725	1.4075731	?	?	-1.4277738	1.3862149	?	?	?	?	1.4294041	?	?	1.3021581	?	?	?	?	?	?	?	?	?	?	1.4601591	?	?	?	?	1.6710386	?	?	1.3815966	?	?	?	?
?	-1.6788217	?	-1.6457677	?	?	?	?	?	?	2.3917997	?	?	1.600096	?	?	?	1.7642494	?	?	?	?	?	-1.5593622	?	1.774888	?	?	?	-1.6532189	?	?	?	?	?	-1.5100336	?	-1.6999551	?	?	?	?	?	?	?	-1.6019173	?	?	?	?
?	-1.4341801	?	-1.406674	?	?	?	?	?	?	2.33068	-1.3965178	?	1.4429891	?	?	?	1.5873699	?	?	?	?	?	-1.6766609	?	1.4203349	?	?	?	-1.661935	-1.3677858	?	?	?	?	-1.5682245	?	-1.4049672	?	?	?	?	-1.4452822	?	?	?	?	?	?	?
?	-1.6210093	?	-1.69879	1.087815	?	?	?	?	?	1.9469943	-1.6273345	?	?	?	?	?	2.6871116	?	?	?	?	?	-1.6792915	?	1.5353485	?	?	?	-1.7583992	-1.3829876	?	?	?	?	-1.4941114	?	-1.6677897	?	?	?	?	-1.3990538	?	?	-1.3729577	?	?	?	?
?	1.6592194	-1.5383165	1.5481473	?	?	1.3602685	?	?	1.2779193	-1.7810131	1.4751118	?	?	1.6847146	?	?	-3.5374177	?	?	?	?	?	1.7753544	?	?	?	?	?	1.4196256	?	?	?	?	?	?	?	1.7336764	?	?	?	?	1.7196869	?	?	1.3026712	1.3919227	?	?	-0.86929405
?	?	1.7917057	-1.7707143	?	?	-1.610625	?	?	?	1.8620863	?	?	1.4830061	?	?	?	1.409805	?	?	?	?	?	-1.4853498	?	?	?	?	?	-1.4971898	?	?	?	?	?	-1.4693191	?	-1.4148854	?	?	?	-1.2304432	-1.7506804	?	?	-1.5067198	?	-1.2616032	?	?
?	1.4259825	?	1.7409856	?	?	1.3716006	?	?	1.5247692	-1.5260414	1.4803954	?	-1.642255	?	?	?	-1.2265781	?	?	?	?	?	1.5396363	?	-1.7517966	?	?	?	1.4970382	?	?	?	?	?	1.388604	?	1.739589	?	?	?	?	1.5829306	?	?	1.7208631	?	1.3558011	?	?
?	-1.5755876	1.6490098	-1.5738871	?	?	?	1.6331682	?	?	2.1935837	-1.539335	?	1.4254702	?	1.5307503	?	2.0180526	?	?	?	?	?	-1.5595996	?	1.5039285	?	?	?	-1.732119	-1.4456284	?	?	?	?	-1.5561664	?	-1.4477025	?	?	?	?	-1.5872487	?	?	-1.7427298	?	?	?	?
?	1.4539119	?	1.4649545	?	?	1.4056016	?	?	1.3739899	-2.45194	1.4770031	?	-1.3032333	1.6198419	?	?	-2.876828	1.4101416	?	?	?	?	1.3796095	?	-1.5932506	1.4319104	?	?	1.4827933	?	?	?	?	?	1.3733499	?	1.3788785	?	?	?	1.440061	1.707159	?	?	1.5707382	1.4159886	?	?	?
?	-2.0579343	1.9320574	?	1.5848533	?	?	1.7029394	?	?	1.61855	?	?	?	?	?	?	?	?	?	?	?	?	-1.5166686	?	?	?	?	?	-1.5630983	-1.5531992	?	?	?	?	-1.7822961	?	?	?	?	?	?	-1.1719855	1.1552088	?	?	?	?	?	?
?	1.6258357	?	1.6709325	?	?	1.5806226	?	?	1.4371829	-1.8275527	1.3771701	?	-1.4074259	?	?	?	?	?	?	?	?	?	1.4742417	?	?	1.571439	?	?	1.5754473	?	?	?	?	?	?	?	1.7828577	?	?	?	?	1.5880094	?	?	1.4560308	?	?	?	?
?	1.5145806	?	1.5468768	?	?	?	?	?	?	?	1.5064181	?	-1.3932834	1.4095478	?	1.4211656	-2.6276991	1.2855307	?	?	?	?	1.4708923	?	-1.708934	?	?	?	1.4335848	?	?	?	?	?	1.3857236	?	1.5731298	?	?	?	?	1.9075593	?	?	?	?	?	?	?
?	-1.8216952	1.543849	-1.6501932	?	?	?	?	?	-1.341225	1.7684572	-1.4152551	?	?	-1.5572528	?	?	1.5046946	?	?	?	?	?	-1.6410706	?	1.7075067	?	?	?	-1.6179485	?	?	?	?	?	-1.6256145	?	-1.3910304	?	?	?	?	-1.6034197	?	?	-1.4865466	?	?	?	1.7794974
?	-1.6451702	?	-1.340509	?	?	?	?	?	-1.3689141	2.8092244	?	?	1.4135853	-1.372298	?	?	2.261186	?	?	?	?	?	-1.4919739	?	?	?	?	?	-1.4141182	?	?	?	?	?	-1.4737526	?	-1.4762189	?	?	?	?	?	?	?	-1.3836279	?	-1.4466987	?	?
?	1.4646512	-1.5063035	1.5501008	?	?	?	?	?	1.4731727	-2.0916371	1.5125761	?	?	1.4620624	?	?	-2.3813157	?	?	?	?	?	1.7054155	?	-1.5788815	?	?	?	1.3971343	1.4287479	?	?	?	?	1.352789	?	1.4259048	?	?	?	?	1.6891235	?	?	1.5989215	?	?	?	?
?	-1.5535533	1.4002571	-1.6490221	?	?	-1.4429635	?	?	?	1.9827319	-1.4305394	?	?	?	?	?	2.1354907	?	?	?	?	?	-1.731696	?	1.8402052	?	?	?	-1.6585438	?	?	?	?	?	-1.3730556	?	-1.4180363	?	?	?	?	?	?	?	-1.3982068	?	?	?	?
?	?	?	-1.5797071	?	?	?	?	?	-1.488311	1.9677806	-1.5892614	?	1.4649513	?	?	?	1.8822438	-1.5196391	?	?	?	?	-1.5464972	?	2.0400681	?	?	?	?	?	?	?	?	?	-1.7892451	?	-1.6414778	?	?	?	?	?	?	?	-1.6088917	?	?	?	?
?	1.5054165	?	1.6245835	?	?	?	?	?	1.3826119	-1.9165087	1.4705302	?	-1.7765155	?	?	?	-1.869905	?	?	?	?	?	1.527599	?	-1.8715595	?	?	?	1.6229323	1.4441582	?	?	?	?	1.5901917	?	1.4954181	?	?	?	?	1.5075744	?	?	1.6051211	?	?	?	?
?	1.4880468	-1.5855273	1.5814258	?	?	?	-1.4340478	?	1.4084938	-1.9206557	1.3699517	?	?	1.3454252	?	?	-1.8134215	1.4842908	?	?	?	?	1.7111868	?	-1.4610169	?	?	?	1.6221793	?	?	?	?	?	?	?	?	?	?	?	?	1.5038679	?	?	1.4237881	1.3381422	?	?	?
?	1.3760803	-1.874967	?	?	?	1.3342267	?	?	1.5441759	-1.8476033	1.5241871	?	?	?	?	?	-2.1268654	?	?	?	?	?	1.6818633	?	-1.4234881	?	?	?	1.9576161	?	?	?	?	?	1.674653	?	?	?	?	?	?	1.6306949	?	?	1.4191366	?	?	?	?
?	-1.7229093	2.0748973	-1.5598471	1.4357382	?	-1.453214	?	?	-1.5390531	1.784722	-1.433914	?	?	?	?	?	1.5657593	-1.4210476	?	?	?	?	?	?	2.402706	?	?	?	-1.5119419	-1.4569206	?	?	?	?	?	?	-1.4850749	?	?	?	?	-1.4717689	?	?	?	?	?	?	?
?	1.5124927	-1.287881	1.4622847	?	?	?	?	?	?	-1.8958184	1.3998809	?	-1.4529904	1.4016132	?	?	-1.6532047	?	?	?	?	?	1.6435299	?	-1.35913	?	?	1.4668278	1.3862634	?	?	?	?	?	?	?	1.9333616	?	?	?	?	1.583291	?	?	1.4104224	?	1.3548062	?	?
?	-1.7508482	1.6563445	-1.642445	?	?	-1.6089963	1.6955551	?	-1.3922924	1.8084879	-1.3786815	?	?	?	?	?	1.9455345	?	?	?	?	?	-1.6672764	?	1.547548	?	?	?	-1.4499991	-1.5346723	?	?	?	?	-1.3896682	?	?	?	?	?	?	-1.5424925	?	?	-1.4439268	?	-1.3316287	?	?
?	1.6145433	-1.6496165	1.5717872	-1.4083439	?	?	-1.5088221	?	1.4593426	-1.9669902	?	?	-1.7813238	?	-1.4208248	?	-1.7372359	?	?	1.3910193	?	?	1.7796344	?	?	?	?	?	1.5148956	?	?	?	?	?	1.4299029	?	?	?	?	?	?	?	?	?	?	?	1.3587999	?	-1.5160837
?	1.6362078	-1.4975302	1.9175606	?	?	?	-1.5338161	?	?	-2.1664896	?	?	-1.4211441	?	?	?	-1.7150465	?	?	?	?	?	1.6864023	?	-1.7421166	?	?	?	1.8710017	1.7290249	?	?	?	?	1.3729008	?	?	?	?	?	?	1.8081071	?	?	1.334729	?	1.328272	?	?
?	1.531555	?	1.539206	?	?	?	?	?	?	?	?	?	?	1.2939562	?	?	-2.008372	?	?	?	?	?	1.4891498	?	?	1.3357613	?	1.3163959	1.2809861	?	?	?	?	?	?	?	1.448153	?	?	?	?	1.494109	?	?	1.4885956	?	?	?	?
?	-1.4186636	1.6949123	?	?	?	?	1.7262872	?	?	1.8216271	?	?	?	?	1.7298497	?	1.5634925	?	?	?	?	?	-1.4845093	?	1.6229452	?	?	?	?	-1.4517317	?	?	?	?	-1.3366573	?	?	?	?	?	?	?	?	?	-1.4493124	?	?	?	1.4891058
?	-1.6315715	1.4076517	-1.6052817	?	?	?	?	?	-1.4010289	1.7386774	-1.5533242	?	1.5165709	?	?	?	1.9993722	-1.3924068	?	-1.2729317	?	?	-1.687756	?	1.8196415	?	?	?	-1.5428085	?	?	?	?	?	-1.5042413	?	-1.4402044	?	?	?	?	-1.5232574	?	?	-1.6973627	?	-1.3839265	?	?
?	1.5118569	?	1.869911	?	?	1.4714469	-1.4146527	?	1.4192708	-1.5826837	1.4275689	?	?	1.3816195	-1.4398983	?	-1.6277368	1.3668504	?	?	?	1.3691069	1.5560931	?	-1.4923992	?	?	?	1.644343	1.5199391	?	?	?	?	1.505393	?	1.7431388	?	?	?	?	1.8314517	?	?	1.4915541	?	?	?	?
?	?	-1.8169968	?	-1.9303327	?	?	-1.6440153	?	?	-1.6487331	?	?	?	?	?	?	-1.7354555	?	?	?	?	?	1.3982024	?	-1.5470045	?	?	?	1.7548262	?	?	?	?	?	?	?	?	-1.2848442	?	?	?	?	-1.2007445	?	?	?	?	?	?
?	-1.6966673	1.4235363	-1.5187091	?	?	?	?	?	?	2.1680367	-1.4961094	?	1.497146	?	?	?	1.6381501	?	?	-1.3183292	?	?	-1.4756947	?	?	?	?	?	-1.5152189	?	?	?	?	?	-1.3750074	?	?	?	?	?	?	-1.6467874	?	?	-1.5394189	?	?	?	1.349359
?	-1.5250665	1.6220232	-1.744393	?	?	?	1.439463	?	-1.6486429	1.8391855	?	?	?	?	?	?	1.8604169	?	?	?	?	?	-1.739317	?	1.8856711	?	?	?	-1.7929066	-1.4099987	?	?	?	?	-1.5943555	?	?	1.5269223	?	?	?	-1.3825605	?	?	-1.4610476	?	?	?	?
?	?	-1.6698338	?	?	?	?	-1.6260132	?	?	-1.6600529	?	?	?	?	?	?	?	?	?	?	?	?	?	?	-1.3588485	?	?	?	1.5835484	?	?	?	?	?	1.7502866	?	?	?	?	?	?	?	?	?	?	?	?	?	?
?	1.6234541	-1.4385415	1.5501957	?	?	1.4837806	-1.4128262	?	?	-1.6234752	?	?	-1.4323317	1.9027456	-1.3629932	?	-1.7749557	?	?	?	?	?	?	?	?	?	?	?	1.5874654	?	?	?	?	?	?	?	?	?	?	?	?	1.8032516	?	?	1.7455131	?	?	?	?
?	-1.4451302	?	-1.5089682	?	?	?	?	?	-1.4318732	1.8795221	?	?	?	?	?	?	2.2208695	?	?	?	?	-1.4239439	-1.7223419	?	?	-1.3934716	?	?	-1.449437	?	?	?	?	?	-1.4111217	?	-1.6148747	?	?	?	?	-1.46807	?	?	-1.5777138	?	?	?	?
?	-2.022504	1.4269447	-1.5570725	?	?	?	1.5776374	?	-1.4457511	2.210925	-1.550687	?	1.414306	-1.4452636	1.3621422	?	1.5185578	-1.423738	?	?	?	?	-1.7770722	?	2.0082147	?	?	-1.4447813	-1.6506759	?	?	?	?	?	-1.3935846	?	?	?	?	?	?	-1.4092225	?	?	-1.4185205	?	?	?	?
?	1.4392993	-1.4370246	?	-1.1980437	?	?	-1.7338704	?	?	-1.6327459	?	?	?	?	?	?	-1.6560391	?	?	?	?	?	1.7259805	?	-1.74997	?	?	?	1.6658818	1.383177	?	?	?	?	?	?	?	?	?	?	?	1.4497813	?	-1.631911	1.7491386	?	?	?	?
?	-1.8672242	?	-1.5564032	?	?	-1.4097033	?	?	-1.5703702	1.8381758	-1.5785438	?	1.512405	?	?	?	1.344198	?	?	?	?	?	-1.4518471	?	1.4209914	?	?	?	-1.5433795	-1.536489	?	?	?	?	-1.4366776	?	-1.8296665	?	?	?	?	-1.4210441	?	?	-1.5580167	?	?	?	?
?	1.5022348	?	1.6447569	?	?	1.3453146	?	?	1.2071891	-1.9399759	1.4018645	?	?	?	?	?	?	?	?	1.3116539	?	?	1.6779389	?	-1.6412959	?	?	?	1.4987136	?	?	?	?	?	1.5842804	?	1.6255766	?	?	?	?	1.5027452	?	?	1.5666687	?	?	?	?
?	?	?	1.4371767	?	?	?	?	?	?	-2.774461	?	?	?	?	?	?	-1.9225146	?	?	?	?	?	1.727551	?	-1.8175642	1.4944857	?	?	?	?	?	?	?	?	?	?	?	?	?	?	?	?	?	?	1.6646267	?	?	?	?
?	1.4593723	?	1.6800745	?	?	?	?	?	?	-2.5825913	?	?	?	1.2488141	?	?	?	?	?	?	?	?	1.4169935	?	-1.2595627	?	?	?	?	?	?	?	?	?	?	?	1.6221818	?	?	?	?	1.4241995	?	?	?	?	1.4094344	?	?
?	?	1.6570435	?	1.6167116	?	?	1.4871035	?	?	1.76158	?	?	1.5215636	?	?	?	1.93125	?	?	?	?	?	-1.5056115	?	?	?	?	-1.4111246	-1.3142138	-1.4870838	?	?	?	?	?	1.3195771	1.5154873	1.2037182	1.3087289	?	?	?	?	?	?	?	?	1.1793598	1.1774468
?	-1.6418314	?	-1.6280663	?	?	-1.4850069	?	?	?	1.7690601	-1.4848149	?	?	?	?	?	3.5486958	-1.4668101	?	?	?	?	-1.4454356	?	?	?	?	?	-1.3820616	?	?	?	?	?	-1.4310502	?	-1.5997226	?	?	?	?	-1.6187422	?	?	-1.5216101	?	?	?	?
?	1.5024054	?	1.5772507	?	?	?	?	?	?	-2.738998	?	?	-1.3229765	?	?	?	-1.8038342	?	?	?	?	?	?	?	-1.6031142	?	?	?	?	?	?	?	?	?	?	?	1.5063714	?	?	?	?	?	?	?	?	?	?	?	?
?	?	?	-1.4024754	?	?	?	?	?	?	1.3908625	?	?	?	?	?	?	1.742764	?	?	?	?	?	?	?	?	-1.3375971	?	?	?	?	?	?	?	?	-1.5535657	?	?	?	?	?	?	?	?	?	?	?	?	?	?
?	1.588147	-1.6135786	1.8287283	-2.1795998	?	1.392072	?	?	1.3665007	-2.0984325	?	?	-1.4200797	?	?	?	-1.9321241	?	?	1.3819813	?	?	1.599866	?	-1.8295962	?	?	?	1.5654916	?	?	?	?	?	?	?	1.7397202	?	?	?	?	1.4557173	?	-1.4485296	1.5113646	1.5177222	?	?	-1.3841398
?	1.5449822	-1.4874848	?	?	?	1.5843903	?	?	?	?	1.3335807	1.8300823	-0.91435796	?	?	?	-1.6518589	1.351827	?	?	?	?	?	?	?	?	?	?	?	?	?	?	?	?	?	?	?	?	?	?	?	1.5166276	?	?	1.5752456	?	?	?	?
?	1.5279076	-1.762182	1.8575678	?	?	?	?	?	?	-2.1351714	1.5415454	?	-1.4492588	?	?	?	-1.9395692	?	?	?	?	?	1.5957538	?	-1.5704674	?	?	?	1.6165457	?	?	?	?	?	?	?	?	?	?	?	?	1.5924829	?	?	1.6398944	?	?	?	?
?	-1.638025	?	-1.6333241	?	?	?	?	?	?	1.9177094	-1.4761256	?	1.680991	?	?	?	1.6439435	-1.3871939	?	?	?	?	-1.7750325	?	1.5686754	?	?	?	-1.4592972	-1.4090352	?	?	?	?	-1.6426412	?	-1.6640307	?	?	?	?	-1.6024504	?	?	-1.4985256	?	?	?	?
?	1.4699647	?	1.6463094	?	?	?	?	?	1.4181695	-1.8979894	1.4300032	?	-1.4172182	1.4560465	-1.5099868	?	-1.672625	?	?	?	?	?	1.5492922	?	?	?	?	?	1.3460876	1.4896132	?	?	?	?	1.3400862	?	1.4488571	?	?	?	?	1.5867077	?	?	1.519671	?	?	?	-2.0304208
?	-1.9594629	?	-1.5078337	?	?	?	?	?	-1.8168305	1.9814672	-1.5088214	?	?	?	?	?	2.4880853	?	?	?	?	?	-1.5566487	?	2.3975298	?	?	?	?	?	?	?	?	?	?	?	?	?	?	?	?	-1.7873402	?	?	?	?	?	?	?
?	?	?	1.5630178	?	?	?	?	?	?	-1.7934735	1.693729	?	?	?	?	?	-1.6177385	?	?	?	?	?	1.4107987	?	-2.3383443	?	?	?	1.6135168	?	?	?	?	?	1.640754	?	1.6335894	?	?	?	?	1.4892585	?	?	1.5605044	?	?	?	-1.540914
?	?	1.4837849	?	?	?	?	1.8003309	?	?	1.6836965	?	?	1.2852811	-1.2077948	1.2708824	?	1.6349916	-1.045979	?	?	?	?	?	?	?	?	?	?	-1.6265963	-1.6811434	?	?	?	?	-1.5722091	?	?	?	?	?	?	?	?	?	?	?	?	?	1.2250935
?	?	?	?	?	?	?	?	?	?	-1.7988352	?	?	?	?	?	?	-2.3861291	?	?	?	?	?	1.7534149	?	-2.200841	?	?	?	1.504139	?	?	?	?	?	1.5122538	?	?	?	?	?	?	1.8435097	?	?	1.5084481	?	?	?	?
?	-1.6014513	1.4564286	-1.6740738	?	?	?	?	?	?	?	-1.3693559	?	1.6183358	?	?	?	1.8032091	?	?	?	?	?	-1.485457	?	2.06587	?	?	?	-1.5682933	?	?	?	?	?	-1.3771279	?	-1.4699556	?	?	?	?	-1.5036317	?	?	-1.542379	?	-1.4532468	?	?
?	?	1.3351027	-1.668098	?	?	?	?	?	?	2.1781294	?	?	?	?	?	?	1.995725	?	?	?	?	?	?	?	2.0615404	?	?	?	-1.4973171	?	?	?	?	?	?	?	?	?	?	?	?	-1.5262263	?	?	-1.5086151	?	?	?	?
?	-1.6076022	?	-1.4722726	?	?	?	?	?	?	2.0869179	?	?	?	?	?	?	?	-1.4076957	?	?	?	?	-1.4992653	?	1.3168192	?	?	?	-1.5870802	?	?	?	?	?	?	?	-1.571468	?	?	?	?	-1.5518199	?	?	-1.4976693	?	?	?	1.3052155
?	1.7932912	-1.563027	1.5900882	?	?	?	?	?	1.3703637	-1.8724241	1.4229206	?	?	?	-1.3627195	?	-2.3212814	?	?	1.3981072	?	?	1.4788834	?	-1.6575799	?	?	?	1.9079152	?	?	?	?	?	1.3881018	?	1.6402999	?	?	?	?	1.4653208	?	?	1.7997458	?	?	?	?
?	1.6229923	-1.3734108	1.9155958	?	?	?	?	?	1.3913659	-1.8512578	1.522954	?	-1.711682	?	?	?	-1.9753602	1.3872588	?	?	?	?	1.6275479	?	?	?	?	?	1.7200866	?	?	?	?	?	1.3692753	?	1.7145863	?	?	?	?	1.8193893	?	?	1.4528557	?	?	?	?
?	1.7378346	?	1.6341337	?	?	?	?	?	?	-1.8283635	?	?	?	?	?	?	-1.870984	1.4968158	?	?	?	?	1.7898093	?	-1.7862452	?	?	?	1.7699361	?	?	?	?	?	?	?	1.6867774	?	?	?	?	1.6221857	?	?	?	?	?	?	-1.5309356
?	-1.4804314	?	-1.5431594	?	?	?	?	?	?	2.3153205	-1.6508406	?	?	?	?	?	1.8646961	-1.4709116	?	?	?	?	-1.5066532	?	1.6617051	?	?	?	-1.4784837	?	?	?	?	?	-1.4970559	?	-1.6563727	?	?	?	?	-1.4168205	?	?	-1.5572093	?	?	?	?
?	2.0916147	?	1.8011137	-0.7573198	?	1.4631655	?	?	1.4796015	-2.2669203	1.4241054	?	-1.4102875	1.368801	?	?	-1.554647	?	?	?	?	?	1.6063743	?	-1.6815954	?	?	?	1.6209687	?	?	?	?	?	?	?	1.6172652	?	?	?	?	1.8314717	?	?	1.3594717	?	1.3965073	?	?
?	-1.3832606	1.4542902	-1.633766	1.7784585	?	-1.3976912	?	?	?	1.920679	-1.475437	?	1.5923117	?	1.7627332	?	2.0333388	?	?	?	?	?	-1.747044	?	1.625835	?	?	?	-1.7286978	?	?	?	-1.4407587	?	-1.5044283	?	?	?	?	?	?	-1.4028972	?	?	-1.3849767	?	?	?	?
?	1.5068814	?	1.4485986	?	?	1.4716481	?	?	?	-2.3846993	1.3646771	?	?	?	?	?	-1.8280592	?	?	?	?	?	1.5634097	?	?	1.4782313	?	?	1.2916634	?	?	?	?	?	1.5048039	?	1.4467638	?	?	?	?	1.6303462	?	?	1.512374	?	?	?	-1.4165277
?	-1.5712862	1.4411398	-1.6026388	?	?	?	?	?	-1.3995405	2.0777783	-1.361862	?	1.5171106	-1.4596806	?	?	1.936183	-1.3919729	?	?	?	?	-1.6083562	?	1.3921067	?	?	?	-1.5651919	?	?	?	?	?	-1.7817965	?	?	?	?	?	?	-1.4509465	?	?	-1.4934347	?	-1.3626654	?	?
?	1.7286896	-1.4837203	1.4235115	?	?	?	?	?	?	-2.4345653	1.4601407	?	-1.3700866	1.4429519	-1.6054844	?	-1.5722541	?	?	?	?	?	1.8409977	?	-1.6066722	?	?	?	1.9630258	?	?	?	?	?	?	?	1.7484549	?	?	?	?	1.8049545	?	?	1.5321965	?	?	?	?
?	-1.4325733	?	?	?	?	?	1.7153887	?	?	1.7249935	?	?	1.5448334	?	1.3936124	?	1.7982622	?	?	-1.1492668	?	?	-1.3660508	?	1.5862912	?	?	?	-1.6917329	?	?	?	?	?	-1.3685131	?	?	?	?	?	?	-1.3155317	?	?	-1.877315	?	?	?	?
?	1.4886713	-2.2188811	2.1128922	-1.4256729	?	?	-1.5313559	?	1.4613452	-1.8228078	1.3734092	?	-1.4433074	1.2729696	-1.459606	?	-1.9602525	?	?	?	?	1.5442657	1.8715638	?	-1.6700581	?	?	1.542981	1.7911474	1.348686	?	?	1.3887916	?	1.5473962	?	?	?	?	?	?	1.2694563	?	?	?	?	?	?	?
?	-1.74697	?	-1.6177329	1.2826188	?	?	1.9632243	?	-1.5367745	1.6436293	-1.390014	?	1.4663215	-1.2697942	1.56157	?	2.4543755	?	?	?	?	-1.5768236	-2.3113446	?	1.6283715	?	?	?	-1.8509331	?	?	?	-1.4402528	?	-1.7201395	?	?	?	?	?	?	?	?	?	-1.261696	?	?	?	?
?	-2.068527	1.8816123	-1.7194859	1.6845999	?	?	2.013267	?	-1.6385261	1.8102984	-1.3618476	?	1.4916126	-1.461611	1.4790828	?	1.7199056	?	?	-1.3638334	?	-1.8680187	-1.700506	?	1.7700868	?	?	?	-1.5476271	?	?	?	-1.499904	?	-1.510953	?	?	?	?	?	?	-1.6790714	?	?	?	?	?	?	?
?	1.5504957	-2.026132	1.5411677	-1.6858165	?	?	-1.6303124	?	1.5651648	-1.625053	1.42238	?	-1.6317137	1.3881571	-1.7554309	?	-1.8560232	?	?	1.2416034	-1.3686612	2.9987772	1.6619525	?	?	?	?	1.3182269	1.7011565	1.373082	?	?	1.463681	?	1.4980189	?	?	?	-1.3492014	?	?	1.705678	?	-1.4761146	?	?	?	?	-1.326653
?	-1.6028628	1.967418	-1.8040671	1.6144279	?	?	1.5240554	?	-1.4074095	1.7919872	-1.43273	?	1.915691	-1.3649598	1.3964263	-1.2422988	1.8076066	?	?	?	?	-1.8565842	-1.9799433	?	1.5975384	?	?	?	-1.8631788	-1.2952788	?	?	-1.4143064	?	-1.4674033	?	?	?	?	?	?	-1.7905115	?	1.3480843	-1.3901734	?	?	?	1.3361455
?	-1.8252829	1.9811889	-1.6347834	1.725205	?	?	1.6174893	?	-1.5742679	1.8721938	-1.3895526	?	2.1441004	?	1.4457202	?	1.9329476	?	?	?	1.4314471	-1.5550348	-1.7182238	?	1.7652348	?	?	-1.3355386	-1.8347231	-1.403242	?	?	-1.4852014	?	-1.5192742	?	?	?	?	?	?	-1.3958486	?	?	?	?	?	?	1.3290259
?	1.7560847	-1.4242653	1.7454163	-1.618924	?	?	-1.624798	?	1.3459749	-1.675485	1.4179864	?	-1.6765091	1.5443044	-1.3929983	?	-1.7669392	?	?	?	?	1.5335485	1.7130448	?	-1.6604716	?	?	1.3275497	1.9000714	?	?	?	1.2787741	?	1.7655473	?	1.4472038	?	?	?	?	1.5005896	?	?	?	?	?	?	?
?	-1.7288843	1.9651324	-1.6179484	1.6264374	?	?	2.0803058	?	-1.9562033	1.8015223	-1.3458277	?	1.5603294	?	1.3865496	?	1.7523144	?	?	-1.4229285	?	-1.5790607	-2.2176263	?	1.7602684	?	?	?	-1.8271774	-1.3132356	?	?	?	?	-1.5684506	?	?	?	?	?	?	-1.3523558	?	1.3320181	-1.240349	?	?	?	?
?	1.3546054	-2.0803823	1.6266484	-1.3094027	?	?	-1.6418669	?	1.4143445	-2.0859592	1.5878984	?	-1.5376507	1.3887105	-1.5067523	?	-2.0689166	?	?	?	?	1.4195101	1.6510493	?	-2.3792906	?	?	?	1.8585875	1.5456032	?	?	?	?	1.447529	?	?	?	-1.4589801	?	?	1.4027581	?	-1.5619301	?	?	?	?	-1.2981846
?	1.7186723	-1.867425	1.86711	-1.352779	?	1.3172102	-1.6582441	?	1.3231877	-1.9261813	1.490951	?	-1.4901811	1.3319224	-1.5930468	?	-1.9495201	?	?	?	-1.4535601	1.7372117	1.5894718	?	-1.6771609	?	?	1.2575805	1.7672396	1.2979181	?	?	1.5219768	?	?	?	1.4885914	?	-1.3836547	?	?	1.2637933	?	-1.472412	1.2510105	?	1.4107661	?	?
?	-1.4971861	1.8331264	-2.3222144	?	?	-1.3334223	1.6568612	?	-1.6572891	1.7587383	-1.5124834	?	1.3872045	-1.3464962	1.3431553	?	2.076965	?	?	?	?	-1.5389832	-1.7820419	?	1.7762096	?	?	-1.3861148	-1.7972976	-1.3666368	?	?	-1.4650795	?	-1.7916052	?	-1.3730185	?	?	?	?	-1.4909167	?	?	?	?	?	?	1.3650994
?	1.8671105	-1.6066924	1.7016189	-1.5435199	?	?	-1.9753525	?	1.3621484	-1.9032469	1.4661138	?	-1.6039077	1.5993394	-1.9839414	?	-1.5315505	?	?	1.3396497	?	1.8108163	1.9728422	?	-1.4069669	?	?	1.3101746	1.741237	?	?	?	1.7122985	?	1.7738525	?	?	?	?	?	?	1.4329804	?	?	?	?	?	?	-1.5736333
?	-1.3541718	1.5580325	-1.7161609	1.9712595	?	?	1.9234384	?	-1.4549361	1.955961	-1.3649254	?	1.4652721	-1.2876035	1.7233131	?	2.4619265	?	1.3418397	?	1.3601935	-1.7634658	-1.9752069	?	1.8923045	?	?	-1.4320517	-1.7790936	-1.489246	?	?	-1.6459692	?	-1.7728944	?	?	?	?	?	?	-1.5228221	?	?	?	?	?	?	1.3156073
?	-1.3975914	2.1029603	-1.7767141	1.7757396	?	-1.2518086	1.922095	?	-1.4853367	1.8049	-1.5584637	?	1.583204	-1.500162	1.5850356	?	1.6650249	?	?	-1.2344519	1.4013996	-1.3841435	-1.6901628	?	1.5386771	?	?	-1.2342409	-1.6457214	?	?	?	-1.5764418	?	-1.5787054	?	-1.4092373	?	1.3175856	?	?	-1.3021032	?	1.5093442	?	?	?	?	?
?	1.6927531	-1.8733047	1.5169557	?	?	?	-1.7035618	?	1.4811922	-1.8340178	1.3911767	?	-1.4600383	1.3053594	-1.8171134	?	-2.1526077	?	?	?	-1.4450397	1.6468916	1.5343006	?	-1.4819741	?	?	1.365888	1.5603395	1.3610098	?	?	?	?	1.3679096	?	?	?	-1.3450389	?	?	?	?	-1.3968588	?	?	?	?	?
?	-2.072558	1.6869816	-1.6001282	1.4044348	?	-1.2457956	1.7047715	?	-1.4583491	1.8350924	-1.5355564	?	1.639957	-1.3045306	1.3806046	?	1.7491487	?	?	?	1.4421331	-1.6522065	-1.6744872	?	1.6724116	?	?	-1.3745942	-1.7598734	-1.4569515	?	?	-1.67507	?	-1.5222046	?	?	?	1.5324005	?	?	-1.3845319	?	?	-1.2617501	?	?	?	?
?	1.7958509	-1.8102514	1.8362744	-1.5733668	?	?	-1.672074	?	1.3367176	-2.123814	1.2393383	?	-1.6253868	1.4595379	-1.4483552	?	-1.8119516	?	?	1.3263171	-1.4349129	1.6101246	1.7704705	?	-1.3801035	?	?	1.2411289	1.5686712	1.3975527	?	?	1.4624743	?	1.5247961	?	?	?	?	?	?	1.3956395	?	?	1.271285	?	?	?	-1.3466185
?	-1.6886175	1.855023	-1.7326368	1.7664156	?	?	1.5094585	?	-1.601205	2.1796162	-1.4171015	?	1.9919603	-1.4656005	1.4481841	?	1.8046126	?	?	-1.2870984	1.4665619	-1.504111	-1.9412873	?	1.4217056	?	?	-1.3065447	-1.8844312	-1.3375907	?	?	-1.652704	?	-1.5487485	?	-1.2505043	?	?	?	?	-1.3508471	?	?	-1.2550921	?	?	?	1.4220268
?	-1.6474196	1.8968747	-1.4704901	1.9870788	?	?	1.5141776	?	-1.5942365	2.2254074	-1.4427807	?	1.691521	-1.322266	?	?	2.494253	?	?	-1.3620913	?	-1.5431428	-1.8960534	?	1.5978714	?	?	-1.3573183	-1.7865448	-1.3978112	?	?	-1.5881807	?	-1.5260195	?	?	?	?	?	?	-1.5820037	?	?	-1.2835542	?	?	?	?
?	1.7103873	-1.8018991	1.9049628	-1.5290278	?	?	-1.89429	?	1.2892221	-1.7912104	1.4369094	?	-1.3521026	1.3590823	-1.2921157	?	-1.7191317	?	?	?	-1.4071432	1.5772028	1.8514578	?	-1.8901806	?	?	1.3753738	1.978992	?	?	?	1.7887921	?	1.6126177	?	?	?	?	?	?	1.611734	?	?	?	?	?	?	?
?	1.561971	-2.1559498	1.7341669	?	?	1.2506827	-1.725013	?	1.57624	-2.1442378	1.3866988	?	-1.6784416	?	-1.504122	?	-2.0780084	?	?	?	-1.4306772	1.4806947	2.035817	?	-1.5760356	?	?	1.7189299	1.7098417	1.2714396	?	?	1.428088	?	1.4731275	?	?	?	-1.3057514	?	?	1.5506058	?	?	?	?	?	?	?
?	1.8449872	-1.9918572	1.7065936	-1.396771	?	?	-1.7738694	?	1.51202	-1.7924982	1.3465023	?	-1.4598646	1.2427207	-1.5538535	?	-1.8503022	?	?	?	-1.4466236	1.8908504	1.8272611	?	-1.5652049	?	?	1.2715385	1.966996	1.433847	?	?	1.4185002	?	1.5607193	?	?	?	?	?	?	?	?	-1.3234268	1.2885923	?	?	?	?
?	-1.7669145	2.0192716	-1.6837476	1.3006742	?	?	1.6654449	?	-1.4595888	1.8260696	-1.2995484	?	1.8270596	-1.2967558	1.6870894	?	1.6677608	?	?	?	?	-1.6579611	-2.201548	?	1.6259159	?	?	-1.550917	-1.8527248	?	?	?	-1.4277543	?	-1.5442005	?	?	?	?	?	?	-1.7499443	?	1.2801481	-1.3539455	?	?	?	?
?	-1.6011584	1.6286658	-1.5629036	1.5909292	?	?	1.6228087	?	-1.437552	1.9109749	-1.3677561	?	1.5787064	-1.4874021	1.3258119	-1.307905	1.4895808	?	?	?	?	-1.7116292	-1.8757815	?	1.9648085	?	?	?	-1.7793547	-1.6481683	?	?	-1.4680856	?	-1.5870264	?	?	?	?	?	?	-1.3814857	?	1.308875	?	?	?	?	?
?	2.0597582	-1.3997281	1.9498527	-1.4791007	?	1.486534	-1.6705873	?	1.623601	-2.0021765	1.3936961	?	-1.5492598	1.3112612	-1.3765743	?	-1.9839034	?	?	?	?	1.7571914	1.7096328	?	-1.5735396	?	?	1.5135596	1.8725796	1.4057913	?	?	?	?	1.7160666	?	?	?	?	?	?	1.6716425	?	-1.5778141	1.123629	?	1.0793465	?	-1.4318031
?	-1.7894351	2.0448163	-1.6933905	1.6549587	?	?	1.8253698	?	-1.4576405	2.3287716	-1.6130434	?	1.5035415	-1.3958434	?	?	1.9993384	?	?	?	1.34985	-1.3703336	-1.991055	?	?	?	?	-1.6248847	-1.7145824	-1.2575278	?	?	-1.3594222	?	-1.4139919	?	?	?	?	?	?	?	?	1.3034105	-1.2752473	?	?	?	?
?	1.486691	-1.7929405	2.0499272	-1.4859115	?	?	-1.626627	?	1.4818774	-1.6856693	1.4834285	?	-1.4908524	1.3726664	-1.5543503	?	-1.6159185	?	?	1.2630239	?	1.8545538	1.827935	?	-1.8589054	?	?	1.3638327	1.7607058	1.4356575	?	?	1.3482519	?	1.4741118	?	?	?	?	?	?	1.5904474	?	-1.3441563	?	?	?	?	-1.4107674
?	-1.4693309	1.7937169	-1.6199979	1.33525	?	?	1.6988041	?	?	2.780905	-1.3704333	?	1.4293821	?	1.4165051	?	1.499726	?	?	-1.3300794	1.3214192	-1.7169265	-1.7445096	?	1.7676861	?	?	-1.4744968	-1.691775	-1.2717988	?	?	-1.4414964	?	-1.579144	?	?	?	?	?	?	-1.4911048	?	?	?	?	?	?	1.3288907
?	1.6264472	-1.8432148	2.0349395	-1.6916741	?	?	-2.0521727	?	1.7582252	-1.6112661	?	?	?	1.2763313	-1.5755783	?	-2.3086357	?	?	?	?	1.3337939	1.7942379	?	-1.8256369	?	?	1.5965675	1.7125225	1.3275437	?	?	1.5811455	?	1.6910088	?	?	?	?	?	?	1.4460032	?	?	?	?	?	?	?
?	-2.0031478	1.6302018	-1.8343053	1.6246649	?	?	1.9521998	?	-1.3456254	1.9400991	-1.3734212	?	1.5504426	-1.4319295	1.4989995	?	1.6321797	?	?	-1.3145847	?	-1.6214536	-1.4157965	?	1.6204189	?	?	?	-1.9255916	-1.3519388	?	?	-1.4272949	?	-1.6910913	?	?	?	?	?	?	-1.6689298	?	1.4742165	?	?	?	?	?
?	1.9536495	-1.8040749	1.8607525	-1.4549332	?	?	-1.369794	?	1.5378989	-2.15405	?	?	-1.5008824	1.3765922	-1.6378206	1.136673	-1.3799044	?	-1.0133647	1.2657009	-1.3704767	1.4252439	1.7808185	?	-1.4306508	?	?	1.3772947	1.8749226	1.3968832	?	?	1.8826241	?	1.7979715	?	?	?	?	?	?	1.3650904	?	-1.3546125	?	?	?	?	-1.3119503
?	-1.5659606	1.8028725	-1.7832311	?	?	?	1.5871896	?	-1.4736437	1.6263267	-1.5927957	?	1.4126757	-1.3749347	1.4621801	?	1.8316646	?	?	?	?	-1.7982534	-1.9213134	?	1.6353967	?	?	-1.4161499	-1.6892229	-1.4018644	?	?	-1.8445566	?	-1.4333241	?	?	?	?	?	?	?	?	?	?	?	?	?	?
?	-1.4389277	1.792712	-1.5492592	1.4056087	?	?	1.3557115	?	-1.823999	1.9836211	-1.2727998	?	1.6826808	-1.2813908	1.6105732	?	1.6541125	?	?	?	1.363135	-1.6403242	-1.7359527	?	1.4822161	?	?	?	-1.6290759	-1.3096188	?	?	-1.38001	?	-1.6370032	?	?	?	?	?	?	-1.6050678	?	?	?	?	?	?	?
?	-1.7277421	1.4959581	-2.0439157	1.5872917	?	?	1.7676278	?	-1.5788921	1.9030074	?	?	1.861631	-1.539498	1.5478314	?	1.5860585	?	?	?	1.5006493	-1.6570215	-2.0286326	?	1.7462308	?	?	?	-1.964579	-1.2701921	?	?	-1.4645876	?	-1.3588905	?	?	?	?	?	?	-1.6433822	?	?	?	?	?	?	?
?	1.7551633	-1.659869	2.096169	-1.5380272	?	?	-1.7060261	?	1.3856168	-2.3035278	1.4571568	?	-1.6420108	1.4154395	-1.7103236	?	-2.6731303	?	-1.4073762	1.3303183	-1.3294953	1.8208796	1.5724764	?	-1.848663	?	?	?	1.7209028	1.6082343	?	?	?	?	1.8186557	?	?	?	?	?	?	?	?	?	?	?	?	?	-1.4603745
?	1.4800055	-1.974249	1.8288153	-1.5368971	?	?	-1.7024236	?	1.6628107	-1.6948802	1.4997035	?	-1.5083171	1.3650208	-1.3493395	?	-2.2125924	?	?	?	-1.4921881	1.8450451	1.735961	?	-1.4277229	?	?	1.4568914	1.8160975	1.473356	?	?	1.4108049	?	1.6529973	?	?	?	?	?	?	1.295204	?	?	?	?	?	?	-1.3521093
?	1.4479659	-1.959851	1.8763773	-1.5514823	?	?	-1.3888303	?	1.3313626	-1.6660964	1.3368127	?	-1.5580512	1.3850222	-1.5277884	?	-1.9460955	?	?	?	-1.4006321	1.8710912	1.8489919	?	-1.5845668	?	?	1.435535	2.0206776	1.600426	?	?	1.6144811	?	2.0334678	?	?	?	?	?	?	1.4889103	?	-1.4979331	?	?	?	?	?
?	-1.8002	1.9194763	-1.7753196	1.7773781	?	?	1.4802846	?	-1.6077241	1.5800599	-1.3540685	?	1.5575212	-1.308144	1.7082739	?	1.415559	?	?	?	?	-1.7006315	-2.140136	?	1.6079531	?	?	?	-1.7221689	?	?	?	-1.5767349	?	-1.4487224	?	-1.2534878	?	?	?	?	-1.3517016	?	1.319754	-1.2734449	?	?	?	?
?	1.6962459	-1.7351892	1.6582301	-1.772298	?	?	-1.5457237	?	1.267366	-1.770764	1.4345613	?	-1.7831568	1.4793832	-1.3028272	?	-2.1884787	?	?	?	?	1.5965631	1.7307335	?	-1.8754046	?	?	1.449145	2.067566	1.3209751	?	?	1.266595	?	1.4328957	?	1.3707802	?	?	?	?	?	?	?	?	?	?	?	?
?	-2.1561148	1.7195834	-1.7032453	1.361756	?	-1.235746	2.074107	?	-1.4035994	2.0914898	-1.3784733	?	1.6273147	?	1.496989	?	2.4675133	?	?	-1.2878879	1.4164156	-1.9173685	-1.8129542	?	1.5295053	?	?	-1.2802088	-1.8280908	-1.4542087	?	?	-1.4237964	?	-1.4760143	?	?	?	1.3770173	?	?	-1.6875297	?	?	?	?	?	?	?
?	1.3716742	-1.8731178	1.7243313	-1.6404542	?	?	-1.6924539	?	1.3944224	-1.7851511	1.3763816	?	-1.4510638	1.4714594	-1.3631229	?	-2.1140792	?	?	?	-1.2881266	1.8804569	1.8555666	?	-1.5737568	?	?	1.400256	1.8552351	1.3958029	?	?	1.612385	?	1.8683963	?	?	?	?	?	?	1.3908763	?	-1.414527	?	?	?	?	?
?	-1.4133133	2.3399463	-1.8424927	1.5965301	?	?	1.7330331	?	-1.6005656	2.1597166	-1.2956598	?	1.6170381	-1.2718275	1.5503901	?	1.8997083	?	?	?	1.3386309	-1.6810756	-1.7602541	?	1.7814522	?	?	-1.4569077	-2.1191118	-1.5919697	?	?	-1.5274377	?	-1.4042308	?	?	?	?	?	?	-1.4501312	?	?	?	?	?	?	?
?	1.7769943	-1.8750932	1.8030919	-1.4150697	?	?	-1.6063174	?	1.5817431	-2.241975	1.4302278	?	-1.3344142	1.3136421	-1.536644	?	-1.732679	?	?	?	?	1.6883119	2.0143137	?	-1.5021956	?	?	1.4120485	1.7441424	?	?	?	1.4534576	?	1.4895309	?	1.3352942	?	?	?	?	1.2551981	?	?	?	?	?	?	?
?	-1.6934075	1.825382	-1.7110554	1.4777758	?	?	1.7274727	?	-1.4654279	2.3097749	-1.2980952	?	1.3270581	-1.2905873	1.4155715	?	2.4277797	?	?	-1.2827859	?	-1.4029019	-1.889019	?	1.6504904	?	?	-1.3794168	-1.8463867	?	?	?	-1.5269758	?	-1.3714597	?	?	?	?	?	?	-1.5417244	?	1.3932875	?	?	?	?	1.4487689
?	-1.8313287	2.0350926	-1.9472271	1.5842812	?	?	1.7581302	?	-1.6349474	1.7586465	-1.4255315	?	1.340399	-1.3782991	1.5173676	?	1.8444827	?	?	?	?	-1.6721187	-1.4596298	?	1.4780118	?	?	-1.406392	-1.9923583	-1.4535143	?	?	-1.3391613	?	-1.5100083	?	?	?	?	?	?	-1.3942376	?	?	?	?	?	?	?
?	1.6840223	-1.7167875	1.7956454	-1.4715673	?	?	-1.7492458	?	1.3291222	-2.0291321	1.4468663	?	?	1.5841806	-1.8294947	?	-1.9206111	?	?	?	-1.6644207	1.4127566	1.9391146	?	-1.3175242	?	?	1.3450071	1.7364209	1.2482482	?	?	1.6111968	?	1.5154276	?	?	?	?	?	?	1.642726	?	?	1.3110727	?	1.2549951	?	?
?	1.6159658	-1.6842358	1.9036993	?	?	?	-1.7687987	?	1.4804698	-1.9808855	1.4061354	?	?	1.4112473	-1.6724524	?	-2.099327	?	?	1.2479244	?	1.933661	1.6607045	?	-1.8155396	?	?	1.2752309	1.8050898	?	?	?	1.2868129	?	1.6938647	?	?	?	?	?	?	1.8249909	?	-1.317073	?	?	?	?	?
?	-1.27143	1.671225	-1.6304705	1.8865442	?	?	1.907014	?	-1.3915682	1.9539053	-1.3180815	?	1.4815359	?	1.6588935	?	1.661225	?	?	?	?	-1.7480836	-2.1523306	?	1.7365885	?	?	-1.2899296	-1.7856447	-1.2943742	?	?	-1.3409219	?	-1.3172462	?	?	?	?	?	?	-1.9980996	?	?	-1.3832897	?	-1.3161304	?	?
?	1.7208413	-1.551244	1.6759496	-1.4822603	?	?	-1.5543692	?	1.4148192	-2.2653065	1.3941754	?	-1.5259031	1.4447923	-1.453627	?	-1.6384425	?	?	?	?	1.6916578	1.6952424	?	-1.6159394	?	?	?	2.2128098	1.2369938	?	?	1.4053586	?	2.0694928	?	?	?	?	?	?	1.4645709	?	?	?	?	?	?	-1.4846643
?	1.6050806	-1.7460784	1.8063896	-1.3141952	?	?	-1.7553071	?	1.4907525	-2.1866283	?	?	-1.4071604	1.3492819	-1.843414	1.0759805	-1.5876577	?	-1.1233565	1.12607	-1.1158844	1.6463186	1.7953805	?	-1.6699119	?	?	?	1.8613126	1.3557757	?	?	1.3862537	?	1.6394752	?	?	?	?	?	?	1.3633859	?	?	?	?	?	?	?
?	-2.2566433	2.0096884	-2.0083685	1.4013094	?	?	2.021848	?	-1.456254	1.677559	-1.4064293	?	1.7220339	-1.5834454	1.4709911	-1.2332392	1.5533615	?	?	-1.2501707	?	-1.7729671	-1.7769884	?	1.6764622	?	?	-1.4593924	-1.7950845	-1.4020112	?	?	-1.5143276	?	-1.6969103	?	?	?	?	?	?	-1.3292291	?	?	-1.2808343	?	?	?	1.2955472
?	-1.640765	1.6405092	-1.6548393	?	?	?	1.8946418	?	?	1.7065188	-1.445028	?	1.6800648	-1.4914329	1.8777248	?	1.804072	?	?	?	1.4175674	-1.7628168	-1.8214438	?	1.5106713	?	?	-1.2533895	-1.7280163	-1.3252939	?	?	-1.3886294	?	-1.3573346	?	-1.2607943	?	?	?	?	-1.7671814	?	1.353939	?	?	?	?	?
?	-1.7699952	1.8520442	-1.757455	1.6039013	?	?	1.4253364	?	-1.5597389	1.6146997	-1.3521721	?	1.8197839	-1.2655952	1.5919594	?	1.5619076	?	?	-1.23729	1.405593	-1.7331024	-1.6397074	?	1.8500489	?	?	-1.3182665	-1.7964656	-1.5924547	?	?	?	?	-1.5700128	?	?	?	?	?	?	-1.4390789	?	1.5364399	-1.2868662	?	?	?	?
?	1.7168044	-1.6425524	1.5912727	-1.6626892	?	?	-1.5795579	?	1.3236233	-1.905909	1.3865956	?	-1.4227437	?	-1.5799661	1.2332689	-1.6949537	?	?	?	?	1.3786492	1.8106229	?	-1.3473761	?	?	1.5030555	2.0064623	?	?	?	1.4302055	?	1.423469	?	?	?	?	?	?	1.5637913	?	?	?	?	?	?	?
?	-1.8764813	1.8569059	-1.9000772	1.6139132	?	?	1.9330878	?	-1.6606176	1.7548755	-1.3392981	?	1.3275441	-1.2603214	1.6852401	?	2.0177307	?	?	?	1.3546382	-1.661167	-1.8400395	?	1.3855151	?	?	-1.7855107	-1.8014395	-1.3922902	?	?	?	?	-1.3507423	?	?	?	?	?	?	-1.5871773	?	1.2407805	-1.1747413	?	?	?	1.3183671
?	1.8292983	-1.8288833	1.7017995	-1.3585757	?	?	-1.6756055	?	1.5453608	-2.1698797	1.3023741	?	-1.6739371	1.5469166	-1.892999	?	-1.7735324	?	?	?	?	1.5060449	1.9820178	?	-1.5949278	?	?	?	1.7597802	?	?	?	1.4909304	?	1.9516153	?	?	?	?	?	?	1.444573	?	-1.3492404	?	?	?	?	?
?	-1.8669565	1.8613276	-1.7094669	1.5787199	?	?	1.4280598	?	-1.5321834	2.4316416	-1.3763695	?	1.8862953	-1.3631696	1.5843229	?	2.0975363	?	?	-1.2372519	1.2900925	-1.6885098	-1.8716127	?	1.434021	?	?	-1.5867604	-1.7544272	?	?	?	-1.6553631	?	-1.3871083	?	?	?	?	?	?	-1.3060688	?	?	?	?	?	?	1.4438396
?	-1.8190157	1.892254	-1.6308359	1.7838702	?	-1.4025323	1.6902939	?	-1.4887428	2.1770415	-1.4614922	?	1.5401661	-1.311313	2.3238	?	1.9456884	?	?	?	1.3428221	-1.6577804	-1.8606406	?	1.4939476	?	?	-1.3673062	-1.8526102	?	?	?	-1.2503068	?	-1.7323619	?	-1.324453	?	?	?	?	-1.6296027	?	1.3223212	?	?	?	?	?
?	-1.3886727	1.9197605	-2.0444946	1.5471386	?	?	1.4308702	?	-1.3509117	2.1351714	-1.3964103	?	1.631157	?	1.3678205	?	1.7356515	?	?	?	1.2765967	-1.7780905	-1.7836956	?	1.6219786	?	?	-1.4624776	-1.7948194	-1.2555091	?	?	?	?	-1.7164646	?	-1.3004539	?	1.2943441	?	?	?	?	?	?	?	-1.71487	?	1.3334515
?	1.521385	-1.9936765	1.7937361	-1.7197293	?	?	-2.024748	?	1.4989572	-2.1986368	1.3471372	?	-1.4810134	1.366101	-1.973945	?	-2.0609348	?	?	?	?	1.657033	1.8865016	?	-1.6940128	?	?	?	1.7091112	1.255566	?	?	1.5861064	?	1.5596069	?	1.5870504	?	?	?	?	1.2682953	?	?	?	?	?	?	?
?	1.5495311	-1.737745	1.6414974	-1.5476595	?	?	-1.6156344	?	1.4086763	-2.0095706	1.3927542	?	-1.3782059	?	?	?	-1.8564233	?	?	1.3109213	?	1.5793422	2.1151795	?	-1.4311733	?	?	1.5291021	1.7414359	?	?	?	1.3448913	?	1.6389222	?	?	?	-1.3311665	?	?	1.3675444	?	-1.3836585	?	?	?	?	?
?	-1.6005274	1.8236768	-1.6405585	1.597658	?	?	1.5348456	?	-1.4670742	1.9311855	-1.5095366	?	1.4342418	-1.3272729	1.5632504	?	1.5250176	?	?	?	1.6999807	-1.770932	-2.5710468	?	1.5711458	?	?	-1.3620816	-1.8779519	-1.2666156	?	?	-1.4483685	?	-1.3100501	?	?	?	?	?	?	-1.4330311	?	?	?	?	?	?	1.375191
?	-1.6086026	1.6890757	-1.8205795	1.3316803	?	?	1.4584941	?	-1.5053604	1.7488912	-1.4930857	?	1.4196097	-1.3216434	1.5713285	?	1.966713	?	?	?	?	-1.595399	-2.162951	?	1.7769938	?	?	-1.5749745	-1.87012	-1.3719395	?	?	-1.5798498	?	-1.4184309	?	-1.3095297	?	?	?	?	?	?	?	?	?	-1.513305	?	?
?	1.6875684	-1.6851037	1.9168701	-1.7210763	?	?	-1.8491644	?	1.5370954	-2.1647885	1.4377731	?	-1.3504288	1.5612043	?	?	-1.930087	?	?	?	-1.5269359	1.5278858	1.772877	?	-1.6963165	?	?	1.4487014	1.8165307	1.4937073	?	?	1.3720951	?	1.980583	?	?	?	-1.3443122	?	?	1.2409369	?	?	1.3092042	?	?	?	-1.3390834
?	1.5858763	-1.7428399	1.4878956	?	?	?	-1.4142301	?	1.5010952	-1.4575473	?	?	-1.4961873	1.3231273	-1.6213245	?	-1.8453151	?	?	1.2672178	?	1.8063791	1.9649636	?	-1.4943268	?	?	1.4392016	1.8267331	1.4674436	?	?	1.4888899	?	1.4834887	?	?	?	?	?	?	1.554331	?	?	1.3420753	?	?	?	?
?	-1.7654828	1.9351302	-1.7952029	1.3502244	?	?	2.2404966	?	-1.3877923	1.8286974	-1.3076057	?	1.5571803	-1.5368056	1.397754	?	1.4579024	?	?	-1.3047594	?	-1.6164958	-1.6606965	?	1.776585	?	?	-1.7399893	-1.7158232	-1.2409983	?	?	-1.459185	?	-1.7089969	?	-1.2787338	?	?	?	?	-1.3984272	?	1.3390298	-1.2556465	?	?	?	?
?	-1.5459555	1.7512583	-1.8306643	1.5347712	?	?	1.4478102	?	-1.3753088	1.9136025	-1.5208789	?	2.0064046	-1.2728438	1.616764	?	1.8491044	?	?	?	1.4361885	-1.8695607	-1.8132341	?	1.348166	?	?	?	-1.8566084	-1.5176437	?	?	-1.5534412	?	-1.666356	?	?	?	?	?	?	-1.3327756	?	1.3282415	?	?	?	?	1.3479341
?	1.4919413	-2.197747	1.8129225	-1.6873423	?	1.3095864	-1.7321008	?	1.580204	-1.7041265	1.3308283	?	-1.7682375	1.3726946	?	?	-1.501517	?	?	1.2464211	?	1.4033009	2.0093424	?	-1.8966123	?	?	1.4665464	1.8260652	1.2662983	?	?	1.537088	?	1.8134813	?	?	?	-1.4106238	?	?	1.5639837	?	-1.5020447	?	?	?	?	?
?	1.8298607	-1.9112827	1.7672673	-1.4707272	?	1.2651186	-1.3924059	?	1.6091927	-1.977318	1.3682092	?	-1.5321822	?	-1.5319383	?	-1.6805423	?	?	1.29385	-1.6677836	1.4144223	1.7444179	?	-1.7042577	?	?	1.5861406	1.6354383	1.5509838	?	?	1.4237244	?	1.5993063	?	?	?	?	?	?	1.3979814	?	?	?	?	?	?	-1.5036653
?	-1.8199149	2.0030346	-1.9968412	1.5604957	?	?	1.6477017	?	-1.490881	2.1498432	-1.4190426	?	1.7390109	-1.2584037	1.4286457	?	1.7447575	?	1.2890677	?	?	-1.9169728	-1.7184743	?	?	?	?	?	-1.7633188	?	?	?	-1.5558459	?	-1.4816624	?	-1.260883	?	1.2956164	?	?	-1.5905511	?	?	?	?	?	?	1.3785644
?	1.749669	-1.7222159	1.9533573	-1.579231	?	?	-1.7654135	?	1.7604172	-1.7637988	1.4789813	?	-1.4702166	1.2548512	-1.405106	?	-1.4549714	?	?	?	?	1.70048	1.9821948	?	-1.5211339	?	?	?	1.7741863	1.2502079	?	?	1.3649693	?	1.6218034	?	1.2642848	?	?	?	?	1.4072105	?	?	?	?	?	?	?
?	-1.5446188	1.910629	-1.600721	1.3861843	?	?	1.4910127	?	-1.473195	1.8979763	-1.3877624	?	?	-1.3613781	1.5692009	?	1.9959654	?	?	?	?	-1.8315232	-2.0425465	?	1.5150634	?	?	-1.3699012	-1.9050374	-1.6732018	?	?	-1.6512886	-1.3444344	-1.510456	?	?	?	?	?	?	-1.5562874	?	?	-1.3304709	?	?	?	1.4841201
?	-1.6826109	1.81765	-1.9427993	1.5647991	?	-1.258585	1.5063056	?	-1.4111588	2.099591	-1.2780905	?	1.5014514	-1.3041247	1.4016196	?	1.5095671	?	?	?	?	-1.7028905	-1.9451419	?	1.4168184	?	?	-1.3193368	-1.550964	-1.4132718	?	?	-1.4162846	?	-1.5990696	?	-1.298996	?	?	?	?	-1.2302299	?	1.3024373	?	?	?	?	?
?	-1.7694211	1.7377195	-1.5113096	1.3911756	?	-1.3117692	1.6023332	?	-1.5220348	1.695371	-1.512131	?	1.358249	?	1.5419956	?	1.9497842	?	?	-1.3082969	1.513219	-1.3929822	-1.7598873	?	1.6622915	?	?	?	-2.0299428	-1.5321715	?	?	-1.4280971	?	-1.6098093	?	?	?	?	?	?	?	?	1.4677495	-1.4023688	?	?	?	?
?	1.6326276	-1.7725338	1.566912	-1.7089581	?	?	-1.5930504	?	1.3713597	-1.8509544	1.4564528	?	-1.3892671	1.3390937	-1.5952864	?	-1.9087839	?	?	?	?	1.7963206	1.7943474	?	-1.6256903	?	?	1.3722155	1.9421443	?	?	?	1.5801992	?	1.6144946	?	?	?	?	?	?	1.3061014	?	-1.398973	?	?	?	?	-1.3789512
?	2.1673706	-1.6827707	1.7635897	-1.6243672	?	?	-1.8434597	?	1.5216581	-1.8726109	1.2789803	?	-1.6102401	?	-2.1375403	?	-1.830978	?	?	1.2188063	?	1.5317748	1.8248675	?	-1.8694355	?	?	1.6533861	1.8091509	1.4599667	?	?	1.31237	?	1.4449694	?	?	?	-1.4435598	?	?	1.3580393	?	-1.3958446	1.3533077	?	?	?	?
?	-2.0315208	1.6718943	-1.589076	1.4308258	?	?	2.0397155	?	-1.6196758	1.978205	-1.3366852	?	1.5913386	-1.3793211	1.5864182	?	1.7258172	?	?	-1.2314202	1.426142	-1.796369	-1.8221129	?	1.6273128	?	?	-1.4951857	-1.8259598	-1.2621826	?	?	-1.4966781	?	-1.5006081	?	?	?	?	?	?	-1.447912	?	?	?	?	?	?	?
?	1.5071853	-1.8002548	1.699958	-1.7848057	-1.3164482	1.3911294	-1.697331	?	1.4880257	-1.7872369	1.3736804	?	-1.5342591	1.4999061	-1.7486433	?	-2.086712	?	?	?	-1.2870709	1.3702753	1.7289203	?	-1.3586588	?	?	1.354857	1.7125204	?	?	?	1.3951076	?	1.5408454	?	1.2624507	?	?	?	?	?	?	-1.3109881	?	?	?	?	-1.6109854
?	-1.3759694	1.9284531	-1.5760598	1.5147153	?	?	2.0868535	?	-1.4012797	1.5744857	-1.4399021	?	1.5838692	-1.3367404	?	?	2.2037346	?	?	?	1.806983	-2.049612	-1.7734056	?	1.9632115	?	?	?	-1.7275901	-1.682498	?	?	-1.4250035	?	-1.6780094	?	-1.2785395	?	?	?	?	-1.3422601	?	1.4699206	-1.282019	?	?	?	?
?	-1.8133831	1.7502086	-1.6749368	1.390979	?	?	?	?	-1.3921336	1.8929765	-1.4230754	?	1.6211874	-1.3209412	?	?	2.4964006	?	?	-1.3349222	1.314424	-1.7083718	-1.8421907	?	1.9698719	?	?	?	-1.9946202	-1.325061	?	?	-1.4135525	?	-1.5881969	?	-1.2281224	?	?	?	?	-1.3558073	?	1.3590918	-1.3168654	?	?	?	1.3735776
?	-1.6333005	1.8660762	-1.8677248	1.4989886	?	?	2.6858802	?	-1.453089	1.8605777	-1.4105289	?	1.2941046	-1.3299288	1.752413	?	1.8631905	?	?	?	?	-1.9122343	-1.6775887	?	1.4415822	?	?	-1.4385296	-1.780076	-1.2948816	?	?	-1.3966265	?	-1.6074945	?	-1.2420678	?	?	?	?	-1.4209332	?	?	?	?	?	?	?
?	1.8204116	-1.8416578	1.8000803	-1.4948167	?	?	-1.5082291	?	1.3037785	-1.7674803	1.4139014	?	-1.4625776	1.2487191	-1.6870159	?	-2.0218563	?	?	?	?	1.8389578	1.804712	?	-1.7415797	?	?	1.5732355	1.9116604	1.329849	?	?	1.4833307	?	1.40509	?	?	?	?	?	?	1.4688277	?	?	?	?	?	?	?
?	-1.6491442	1.8106946	-1.8650457	1.6032913	?	?	1.7362394	?	-1.5353448	1.7706857	-1.3035198	?	1.5750287	-1.251106	1.4594461	?	1.4935033	?	?	?	1.3073648	-1.6373483	-1.818863	?	1.6199212	?	?	-1.3463126	-1.8455608	-1.307467	?	?	-1.2595025	?	-1.547157	?	?	?	?	?	?	-1.4879539	?	?	?	?	?	?	1.438159
?	1.9461745	-1.7649395	1.6629981	-1.3086869	?	?	-1.7952743	?	1.3614353	-2.0274005	1.5833931	?	-1.4196553	1.464103	-1.429623	?	-1.6251087	?	?	1.3221033	-1.33552	1.7093085	1.9413493	?	-1.5493132	?	?	1.3438107	1.5753453	1.4728341	?	?	1.3628727	?	1.5648601	?	1.2560412	?	?	?	?	1.5368128	?	-1.4066585	?	?	?	?	?
?	-1.5822679	1.9622259	-1.7016734	1.9263276	?	?	1.8231653	?	-1.5417114	2.0267653	-1.3590924	?	?	-1.534137	1.5298277	?	2.0551496	?	?	?	?	-1.6673698	-2.0786815	?	1.510378	?	?	?	-1.8191032	-1.3131145	?	?	-1.6253927	?	-1.6053885	?	-1.2889003	?	?	?	?	-1.4591515	?	?	-1.3162459	?	?	?	?
?	1.534029	-1.6948104	2.0229805	-1.4800067	?	?	-1.6876051	?	1.6295536	-2.0625505	?	?	-1.4949176	1.2841126	-1.5775265	?	-1.8322248	?	?	?	-1.4357631	1.4812638	1.7067957	?	-1.4703124	?	?	1.5330932	1.6520404	1.296888	?	?	1.2864548	?	1.3430159	?	?	?	?	?	?	1.4852809	?	-1.3619308	?	?	?	?	?
?	-1.4964021	1.9142258	-1.5993012	1.3268596	?	?	1.7360339	?	-1.5295707	1.8640006	-1.390402	?	1.438375	-1.3762311	1.2881789	?	2.1548066	?	?	?	?	-1.723856	-1.7239871	?	1.7557575	?	?	-1.4133686	-1.8314726	-1.48689	?	?	-1.7147177	?	-1.4397506	?	?	?	?	?	?	-1.4779806	?	1.4435551	-1.261783	?	?	?	?
?	1.8461483	-1.9508764	1.7697648	-2.025934	?	?	-1.5982902	?	1.4669045	-1.7221276	1.2729833	?	-1.5146408	1.6695197	-1.5874287	?	-1.7750598	?	?	1.3000755	?	1.6590807	1.7428576	?	-1.449634	?	?	1.5025592	1.8042709	1.4044284	?	?	1.4253846	?	1.3702416	?	?	?	?	?	?	1.3610569	?	?	1.2352384	?	?	?	?
?	1.6998873	-1.7111235	1.6930878	-1.5966766	?	?	-1.7030513	?	1.3285632	-2.0244517	1.528978	?	-1.752668	?	-1.6489149	?	-2.3054316	?	?	1.245233	?	1.830448	1.679003	?	-1.8260992	?	?	1.3862742	1.9775953	?	?	?	1.4160691	?	1.4159315	?	1.2592411	?	-1.3448058	?	?	1.4180243	?	-1.4221961	?	?	?	?	?
?	1.4949124	-2.2719955	1.9306582	-1.755509	?	?	-1.6516901	?	1.4709119	-1.9994131	1.4002444	?	-1.5519751	1.4103034	-1.4564835	?	-1.7078941	?	?	?	?	2.0053937	1.6214185	?	-1.5525961	?	?	1.3164495	1.7291107	1.2850294	?	?	1.5045912	?	1.7040689	?	?	?	?	?	?	1.497257	?	?	?	?	?	?	?
?	-1.7942092	1.6258893	-1.9142517	1.5585451	?	?	1.8038174	?	-1.6628124	1.918772	-1.3550092	?	1.6538602	-1.4214302	1.3836534	?	1.9914072	?	?	?	?	-1.8178331	-2.0823264	?	1.4113973	?	?	?	-1.7840713	-1.584689	?	?	-1.7415682	?	-1.4596803	?	?	?	?	?	?	-1.6598291	?	?	?	?	?	?	1.3813672
?	-1.7024701	1.9566783	-1.5459617	2.0252283	?	?	1.592276	?	-1.5895542	1.7235681	-1.3844175	?	1.6848058	-1.393274	1.3921324	?	2.009813	?	?	?	?	-1.5744658	-1.756694	?	1.9402312	?	?	-1.2798377	-1.7854574	-1.5659454	?	?	-1.4420042	?	-1.5084261	?	?	?	1.3775388	?	?	-1.3443803	?	?	?	?	?	?	?
?	-1.4775455	1.8055923	-1.7076025	1.7206712	?	?	1.8249636	?	-1.4244145	1.8768997	-1.3494936	?	?	-1.3881752	1.5572208	?	2.126221	?	?	?	1.5563905	-1.8993663	-1.753752	?	1.4438732	?	?	?	-1.6312401	-1.4479456	?	?	-1.3742479	?	-1.5167252	?	?	?	?	?	?	-1.3138939	?	?	?	?	?	?	1.3525932
?	1.5621287	-1.9306653	1.5606235	?	?	?	-1.5405015	?	1.4264374	-2.1282663	1.326292	?	-1.539114	1.3815386	-1.5979861	?	-1.6045345	?	?	1.2115284	-1.3622432	2.3338056	1.655997	?	-1.5352372	?	1.2476885	1.6060063	1.7641419	1.2182951	?	?	1.6504598	?	1.8083825	?	?	?	?	?	?	1.7615806	?	-1.4149617	?	?	?	?	?
?	-1.736151	1.7224909	-1.7184291	1.6111206	1.433783	?	1.772347	?	-1.5561702	1.5963633	-1.3825209	?	1.4378186	?	1.5744877	?	1.6123794	?	?	?	1.319159	-1.7923069	-1.985315	?	1.6724377	?	?	-1.4951243	-1.6616161	-1.3599536	?	?	-1.2930368	?	-1.5312784	?	?	?	?	?	?	-1.2495953	?	?	?	?	?	?	?
?	1.4087125	-1.7664948	1.6515708	-1.3117193	?	?	-1.7847672	?	1.3462456	-1.7937893	1.3084991	?	-1.3287842	1.5678366	-1.6114537	?	-1.6658736	?	?	?	?	2.6161356	1.6482987	?	-1.7456414	1.2868845	?	1.2542948	1.7636821	1.3372657	?	?	1.3316481	?	1.4182885	?	?	?	?	?	?	1.2906579	?	?	1.2502626	?	?	?	?
?	-1.6499128	1.9067389	-1.7707843	1.7556967	?	?	1.6711636	?	-1.5447443	1.9577786	-1.4488226	?	1.3660861	-1.3496519	1.3589516	?	1.7405967	?	?	-1.3200567	1.5014615	-1.6701876	-1.7538474	?	1.484534	?	?	-1.6421899	-1.73009	-1.4485868	?	?	-1.5312158	?	-1.4054111	?	?	?	?	?	?	-1.8966923	?	?	-1.390128	?	?	?	?
?	1.6578878	-1.6970521	1.8657067	-1.6475232	?	?	-1.5513176	?	1.4233009	-2.3253095	1.6365184	?	-1.5999334	1.3461053	-1.3978536	?	-2.0842507	?	?	?	-1.3755898	1.91747	1.8500868	?	-1.5124422	?	?	?	1.6723326	1.3515981	?	?	1.5269356	?	1.619761	?	1.2642524	?	?	?	?	1.4155614	?	?	1.3689814	?	?	?	?
?	-1.4648836	2.018266	-1.8578662	1.7106432	?	?	1.3473172	?	-1.420428	1.7851844	-1.4170687	?	1.3626591	-1.3477008	1.479797	?	2.0476317	?	?	?	?	-1.7027647	-1.5382751	?	1.6735691	?	?	?	-1.6788399	-1.3396583	?	?	-1.294695	?	-1.4149178	?	?	?	?	?	?	-1.478464	?	?	?	?	?	?	?
?	1.573656	-1.9662964	1.9343227	-1.677421	?	?	-1.7445045	?	1.4526496	-1.6929864	1.4883765	?	-1.7478987	1.4290758	-1.5963904	?	-1.6176629	?	?	?	-1.3075576	1.9146558	1.7295539	?	-1.711959	?	?	1.3077828	1.742084	1.361343	?	?	1.607576	?	1.6048082	?	1.3987378	?	?	?	?	1.4067304	?	-1.3409264	?	?	?	?	-1.299353
[truncated: 1,361 more columns]
