# Supplementary material for: Gene set enrichment meta-learning analysis: next- generation sequencing versus microarrays
Source: BMC Bioinformatics. 2010 Apr 8;11:176. doi: 10.1186/1471-2105-11-176 (PMC3098055; doi:10.1186/1471-2105-11-176)
Supplement: Additional file 3 — GSE-MLA ODT results archive. Comma separated values (CSV) files containing results of GSE-MLA for ODT data sets. [file 1471-2105-11-176-S3.zip › nextGeneResults_GSEMLA_ODT_vs_AFX5.csv]

DEATHPATHWAY	MRNA_PROCESSING	LE_MYELIN_DN	MRNA_PROCESSING_REACTOME	ATP_SYNTHESIS	ROSS_CBF	AGUIRRE_PANCREAS_CHR12	CCR3PATHWAY	TRYPTOPHAN_METABOLISM	ELECTRON_TRANSPORTER_ACTIVITY	PGC1APATHWAY	HUMAN_MITODB_6_2002	CITRATE_CYCLE_TCA_CYCLE	ST_WNT_CA2_CYCLIC_GMP_PATHWAY	KENNY_WNT_UP	TYPE_III_SECRETION_SYSTEM	TGF_BETA_SIGNALING_PATHWAY	CALCINEURINPATHWAY	AGUIRRE_PANCREAS_CHR9	GLYCEROPHOSPHOLIPID_METABOLISM	ICHIBA_GVHD	NITROGEN_METABOLISM	JISON_SICKLE_CELL	TARTE_PC	BYSTROM_IL5_DN	ST_DIFFERENTIATION_PATHWAY_IN_PC12_CELLS	CORDERO_KRAS_KD_VS_CONTROL_DN	TNFR1PATHWAY	OVARIAN_INFERTILITY_GENES	SHEPARD_CRASH_AND_BURN_MUT_VS_WT_UP	INTRINSICPATHWAY	RARRXRPATHWAY	ECMPATHWAY	BRENTANI_IMMUNE_FUNCTION	HOX_GENES	ZHAN_TONSIL_PCBC	KREBS_TCA_CYCLE	ELECTRON_TRANSPORT_CHAIN	RASPATHWAY	ROSS_PML_RAR	ST_TUMOR_NECROSIS_FACTOR_PATHWAY	GLEEVECPATHWAY	ZUCCHI_EPITHELIAL_DN	SA_PTEN_PATHWAY	KERATINOCYTEPATHWAY	CELL_MOTILITY	CHEMICALPATHWAY	BRENTANI_CYTOSKELETON	PASSERINI_APOPTOSIS	LEE_CIP_DN
?	-1.5318772	1.5416011	-1.620311	?	?	-1.5468088	?	?	?	3.7391372	-1.4094887	?	?	?	?	?	1.7875713	?	?	?	?	?	-1.6139845	?	?	-1.3789345	?	?	-1.4364805	?	?	?	-1.4410206	?	-1.5832326	?	-1.815948	?	?	?	?	-1.601	?	?	-1.5278063	?	?	?	?
?	1.4355824	?	1.4903008	-1.1555248	?	1.4497131	-2.2575042	?	1.4181834	-1.9390721	1.3831911	?	-1.4695554	?	?	?	-1.6368994	?	?	?	?	1.4170238	1.6596346	?	-1.7275008	?	?	?	1.5406613	1.4111305	?	?	?	?	1.5651234	?	?	?	?	?	?	1.7179462	?	?	1.5853354	?	?	?	?
?	1.797687	-1.583876	1.5627009	?	?	1.5043659	?	?	1.575931	-1.848947	?	?	-1.7766305	1.4396584	?	1.3751044	-1.4631178	?	?	?	?	?	1.5573395	?	?	?	?	?	1.4369059	?	?	?	?	?	1.3733736	?	1.5573424	?	?	?	?	?	?	?	1.4074754	?	1.5604483	?	?
?	-1.554413	?	-1.499267	?	?	-1.4310929	?	?	-1.3678137	?	-1.3535434	-1.2047286	1.669397	-1.4293617	?	?	2.5972972	-1.1983966	?	?	?	?	?	-1.3899504	?	?	?	?	-1.4349395	?	?	-1.2279161	-1.2854518	?	-1.2487073	?	-1.3670039	?	?	?	?	-1.8342524	?	?	-1.4235839	?	?	?	?
?	1.5993559	?	1.6699038	?	?	1.5134292	?	?	?	?	1.327986	?	?	1.2601771	?	?	-2.7496853	?	?	?	?	?	1.4249758	?	?	1.2765177	?	?	1.5024844	?	?	?	?	?	?	?	1.4956917	?	?	?	?	1.6889284	?	?	1.4452584	?	?	?	?
?	1.4680523	-1.7029959	?	?	?	1.3960729	?	?	?	-1.6774688	?	?	?	?	-1.8957143	?	-1.6133935	?	?	1.3099339	?	?	1.6261244	?	?	?	?	?	1.5379175	1.5767177	?	?	?	?	1.3379786	?	?	?	?	?	?	?	?	?	1.6450843	?	?	?	?
?	-1.8674138	?	-1.5271488	1.447131	?	?	?	?	?	2.0955303	?	?	2.157676	-1.3584967	?	?	1.8014421	-1.3582605	?	-1.3954703	?	?	-1.6648178	?	2.0236173	?	?	?	-1.6816623	?	?	?	?	?	?	?	?	?	?	?	?	?	?	?	-1.5110381	?	?	?	?
?	1.660432	?	1.4292018	-1.2542622	?	1.4996827	?	?	1.5689006	-1.6158171	?	?	-1.4221524	?	?	?	-1.7017406	?	?	?	?	?	1.5190005	?	-1.3842204	?	?	?	1.6492641	1.4326996	?	?	?	?	1.5029662	?	1.4420722	?	?	?	?	1.5089674	?	?	1.5575355	?	?	?	?
?	-1.6760871	1.5827271	?	?	?	?	?	?	?	1.5339248	?	?	?	-1.335556	?	?	1.6776654	?	?	?	?	?	?	?	2.0128877	?	?	?	?	?	?	?	?	?	?	?	-1.6632805	?	?	?	?	?	?	?	?	?	?	?	?
-1.6099207	?	1.6472256	?	1.5303673	?	?	1.5366058	?	?	1.955996	?	?	?	?	?	?	1.9455471	?	?	?	?	?	?	?	1.6631434	?	?	?	-1.4248652	-1.321062	?	?	?	?	-1.561852	?	?	?	?	?	?	?	?	?	-1.7092413	?	?	?	?
?	?	-2.0332334	1.5024906	?	?	?	-1.7024989	?	?	-1.7240112	?	?	-1.4790094	?	-1.6740526	?	-1.8223343	?	?	?	?	?	1.3487244	?	?	?	?	?	1.7998029	1.7546799	?	?	?	?	?	?	?	?	?	?	?	?	?	?	1.5214183	?	?	?	?
?	-1.6180092	?	?	?	?	?	?	?	?	?	-1.2891707	-1.2912614	?	-1.4251245	?	?	?	-1.4150091	?	?	?	?	?	?	?	-1.3487703	?	?	-1.3014272	?	?	?	?	?	?	?	-1.5304369	?	?	?	?	-1.5663788	?	?	?	?	?	?	?
?	1.826413	-1.8815477	1.4838893	?	?	1.4564375	?	?	1.39509	-1.4257594	?	?	-1.620402	?	?	?	-1.7286583	?	?	?	?	1.4254246	1.5637342	?	-1.3912029	?	?	?	1.5703719	?	?	?	?	?	?	?	1.5276303	?	?	?	?	1.5687207	?	?	1.5607519	?	?	?	?
?	1.3515196	-1.9017034	?	?	?	?	-1.5840123	?	?	-1.8415734	?	?	?	?	?	?	-1.6328952	?	?	?	?	?	1.605996	?	-1.8726935	?	?	?	1.631491	?	1.3076954	?	?	?	1.8127756	?	?	?	?	?	?	?	?	-1.4719384	1.524545	?	?	?	?
?	-1.7587913	1.7111801	-1.6636695	?	?	-1.5127546	1.7964387	?	?	2.0433545	?	?	?	?	1.4266362	?	1.4041773	?	?	?	?	?	-1.5614873	?	1.5079749	?	?	?	-1.870779	-1.4820448	?	?	?	?	-1.4806616	?	?	?	?	?	?	-1.470841	?	?	?	?	?	?	?
?	1.4856459	?	1.6164346	?	?	?	?	?	?	-1.8723654	?	?	?	1.6537304	?	?	-1.8195708	?	?	?	?	?	1.5833243	?	-1.4875836	?	?	?	1.5904195	?	?	?	?	?	1.552389	?	1.5224922	?	?	?	?	1.5485492	?	?	1.6278632	?	1.5090066	?	-1.3622296
?	-1.4504935	1.3467817	-1.6199005	?	?	-1.3883668	?	?	-1.4651352	2.9681928	-1.4705799	?	1.7744569	-1.671753	?	?	2.6945806	-1.251754	0.7025294	?	?	?	-1.5362793	?	2.1873934	?	?	?	-1.5093619	?	?	?	?	?	-1.6040772	?	-1.5846676	?	?	?	?	-1.503335	?	?	-1.4880763	?	-1.3842003	?	?
?	?	?	?	?	?	?	?	?	?	?	1.3158611	1.3357879	-0.8628611	1.3297513	?	?	?	1.3252871	?	?	?	?	1.499318	?	?	1.5364076	?	1.3144635	1.4346848	?	?	?	?	?	?	?	?	?	?	?	?	1.7270708	?	?	?	?	?	?	?
?	1.4644918	?	1.7553091	-1.3314154	?	?	?	?	?	-2.2255995	?	?	-1.3708832	?	?	?	-1.9602365	?	?	?	?	?	1.6444776	?	-1.520238	?	?	?	1.4200714	?	?	?	?	?	1.5376066	?	1.4757928	?	?	?	?	1.6884607	?	?	1.5302908	?	?	?	?
?	-1.6530445	?	-1.6439661	?	?	?	?	?	?	2.4493446	-1.4868484	?	?	?	?	?	2.1309972	?	?	?	?	?	-1.6409693	?	2.1234565	?	?	?	?	?	?	?	?	?	?	?	-1.5108953	?	?	?	?	-1.5297306	?	?	-1.6004049	?	?	?	?
?	-1.4945456	1.4660288	?	?	?	?	?	?	-1.4966897	2.0794313	?	?	?	-1.4283581	?	?	2.0078833	?	?	?	?	?	-1.4991715	?	1.9297154	?	?	?	-1.6758788	?	?	?	?	?	-1.5695506	?	-1.5326785	?	?	?	?	-1.4807293	?	?	-1.4132136	?	?	?	?
?	-1.8379709	?	-1.6620015	?	?	?	?	?	?	1.6203899	-1.4010909	?	?	-1.3625435	?	?	2.1476567	?	?	?	?	?	-1.7377099	-1.3665688	?	?	?	?	?	?	?	?	?	?	?	?	?	?	?	?	?	-1.4185053	?	?	-1.5293584	?	?	?	?
?	1.4578135	-1.5092661	1.6160667	?	?	?	-1.3777087	?	1.3666462	-1.9294081	1.3978789	?	-1.4311492	1.4254861	?	?	-1.7850252	?	?	1.3861396	?	?	1.4528819	?	?	?	?	?	1.6144282	?	?	?	?	?	1.5272094	?	1.3498361	?	?	?	?	1.8390337	?	?	1.4135349	1.5011109	?	?	-1.4441051
?	?	?	1.4590933	?	?	?	?	?	?	-2.9137359	?	?	?	?	?	?	-1.5904773	?	?	?	?	?	?	?	-1.7107724	?	?	?	?	?	?	?	?	?	?	?	?	?	?	?	?	?	?	?	?	?	?	?	?
?	-1.63204	1.4713655	-1.6980125	?	?	?	?	?	?	1.8205595	-1.6832683	?	?	-1.4626098	?	?	1.6222556	?	?	?	?	?	-1.6737357	?	1.7481328	?	?	?	-1.5667989	?	?	?	?	?	-1.5616615	?	-1.3911327	?	?	?	?	-1.4825115	?	?	-1.7129184	?	?	?	?
?	1.3756608	-1.7131588	1.592418	?	?	?	-2.2821555	?	1.4453037	-1.8934213	?	?	-1.4611892	1.4355885	?	?	-2.1134303	1.4251384	?	?	?	?	1.6552076	?	-1.567494	?	?	?	?	1.6753414	?	?	?	?	1.4759852	?	?	?	?	?	?	?	?	?	1.5821416	?	?	?	-1.5819073
?	-1.533439	1.8275198	-1.570913	?	?	?	2.1085997	?	?	1.6507345	-1.3684002	?	?	-1.3469435	?	?	1.6390812	?	?	-1.4020516	?	?	-1.7131927	?	2.115388	?	?	?	-1.5282093	?	?	?	?	?	-1.6325896	?	?	?	?	?	?	-1.5114034	?	?	-1.5281125	?	-1.4926063	?	?
?	1.8812923	-1.614846	1.4903128	-1.3721262	?	1.4546363	?	?	1.5247592	-1.8276417	1.4395515	?	-1.978748	?	?	?	-2.1240287	?	?	?	?	?	1.7985946	1.5645796	-1.4762093	?	?	?	1.7203441	1.378354	?	?	1.3780521	?	?	?	1.5712837	?	?	?	?	1.9268813	?	?	1.5935293	?	?	?	?
?	-1.7494214	1.4058479	-1.4041603	1.7717651	?	?	?	?	-1.5750909	2.03911	-1.4729095	?	2.0204308	?	?	?	2.1035314	?	?	?	?	?	-1.5847515	?	1.5594779	?	?	?	-1.5870401	?	?	?	?	?	-1.373469	?	-1.4723778	?	?	?	?	-1.4625547	?	?	?	?	?	?	1.4861434
?	1.7371057	-1.7518022	1.725043	-1.5779268	?	?	-2.036797	?	?	-2.060042	?	?	?	?	?	?	-1.7026466	?	?	1.3331181	?	?	1.8260791	?	-2.4936802	?	?	?	1.6645645	?	?	?	?	?	1.6854713	?	?	?	?	?	?	1.5057551	?	?	1.6896751	?	?	?	?
?	-1.3588026	1.8807904	?	1.5286827	?	?	1.6116883	?	?	1.868024	?	?	1.5777797	?	?	?	?	-1.4179255	?	-1.3467386	?	?	-1.6554463	?	1.8275605	?	?	?	-1.7580383	-1.3617889	?	?	?	?	-1.6566473	?	?	?	?	?	?	-1.3785336	?	?	-1.4583079	?	?	?	?
?	?	-2.2073781	1.3421912	?	?	?	?	?	?	-1.8059874	?	?	-1.5690567	1.3266729	?	?	-2.0672069	?	?	?	?	?	1.6592187	?	?	?	?	?	1.5808983	1.38094	?	?	?	?	1.738109	?	?	?	?	?	?	1.4434857	?	?	1.4846992	?	?	?	-1.5800275
?	1.5141554	-1.6420907	1.567425	?	?	1.4038861	?	?	?	-2.56346	?	?	-1.3331379	?	?	?	-1.6646328	1.4233794	?	?	?	?	1.5775169	?	?	?	?	?	1.3982247	?	?	?	?	?	1.4403622	?	1.5040724	?	?	?	?	1.4877898	?	?	1.7415812	?	?	?	?
?	1.7400057	-1.454388	1.5291895	?	?	?	?	?	?	-2.8256607	?	?	?	?	?	?	?	?	?	?	?	?	1.5689651	?	-1.7879353	?	?	?	?	?	?	?	?	?	?	?	1.5030488	?	?	?	?	?	?	?	?	?	?	?	?
?	-1.9887137	1.6416483	-1.708342	?	?	-1.4233568	?	?	?	2.1394973	-1.6375284	?	1.7917637	-1.5774649	?	?	2.8867564	?	?	?	?	?	-1.5303768	?	1.8315535	?	?	?	-1.7340405	?	?	?	?	?	-1.3553575	?	-1.5377047	?	?	?	?	-1.6342257	?	?	-1.4252986	-1.3504078	?	?	?
?	-1.7016702	1.4137626	-1.559508	1.37493	?	?	2.351499	?	-1.6006606	2.0205793	-1.4303489	?	1.9704068	-1.6496267	?	?	?	?	?	?	-1.347577	?	-1.7264658	?	1.7141408	?	?	?	-1.5213717	?	?	?	?	?	-1.3511083	?	-1.4011437	?	?	?	?	-1.3581663	?	?	-1.5268592	?	?	?	?
?	-2.0257535	?	-1.6069845	?	?	?	?	?	-1.6370265	1.9566382	?	?	1.3466289	?	?	?	1.5276928	?	?	?	?	?	-1.7257185	?	1.6805416	?	?	?	-1.6409491	?	?	?	?	?	-1.514569	?	-1.6579411	?	?	?	?	-1.5209075	?	?	-1.6868907	?	-1.5138874	?	?
?	1.8272722	-1.4919759	1.4405645	?	?	1.4689593	?	?	?	-1.9015139	1.447106	?	-1.4957476	1.3742485	?	?	-1.6059968	?	?	?	?	?	1.6630812	?	?	?	?	?	1.5335678	?	?	?	?	?	1.4416816	?	1.7992356	?	?	?	?	1.7835115	?	?	1.4818239	?	1.4901416	?	?
?	-1.6561196	1.3525227	-1.6367257	?	?	?	?	?	?	?	-1.4084705	?	0.7794628	-1.6858348	1.0750208	-1.2434568	1.7333558	-1.2782816	?	?	0.79618	?	?	?	1.8867916	?	?	?	-1.4670403	?	?	?	?	?	?	?	-1.5557821	?	?	?	?	?	?	?	-1.7952074	?	?	?	?
?	1.3495219	?	1.5959588	?	?	1.4267157	?	?	1.4184703	-2.1123989	1.429793	?	-1.6750861	?	?	?	?	1.1893922	?	?	?	?	1.5167336	?	?	1.6096163	?	?	1.4326824	?	?	?	?	?	?	?	1.6945255	?	?	?	?	1.3816967	?	?	1.5359894	?	1.5122486	?	-1.3608323
?	-1.4234437	?	-1.5992125	?	?	?	1.6934581	?	?	1.6877878	?	?	1.4253418	?	?	?	2.8428774	-1.3599904	?	?	?	?	-1.8268551	?	2.088258	?	?	?	-1.6955501	?	?	?	?	?	?	?	?	?	?	?	?	-1.5601726	?	?	-1.6060691	?	?	?	?
?	1.4871836	?	1.5059439	?	?	?	?	?	?	-2.2514644	?	?	?	?	?	?	?	?	?	?	?	?	1.52892	?	?	1.3501775	?	?	?	?	?	?	?	?	?	?	?	?	?	?	?	1.6408472	?	?	1.4962114	?	?	?	?
?	-1.8397081	?	-1.4823543	?	?	?	1.6555332	?	?	1.7830473	?	?	?	?	?	?	1.6481296	?	?	?	?	?	-1.3822783	?	1.8568834	?	?	?	-1.7248033	?	?	?	?	?	?	?	?	?	?	?	?	-1.3646562	?	?	-1.6324947	?	?	?	?
?	1.6497672	?	1.5891514	?	?	?	?	?	?	?	1.4871445	?	-1.2965058	1.3343445	?	1.2517127	-1.329057	1.2051829	?	?	?	?	1.4841703	?	-1.5768467	1.4550564	?	?	1.4674832	?	?	?	?	?	1.4941078	?	1.7467865	?	?	?	?	1.918957	?	?	1.5018406	?	?	?	?
?	?	-1.3345174	1.7522838	?	?	1.4875433	?	?	?	-2.608105	?	?	?	?	?	?	-2.1610134	?	?	?	?	?	1.7226468	?	-1.5802311	?	?	?	?	?	?	?	?	?	1.5543337	?	1.6938238	?	?	?	?	?	?	?	?	?	?	?	?
?	-1.8211011	1.4926769	-1.4654047	?	?	?	?	?	-1.4084691	2.1189115	-1.4117959	?	1.5794754	?	1.5703881	?	2.1640804	?	?	?	?	?	-1.7455202	?	1.8430393	?	?	?	-1.5284348	?	?	?	?	?	-1.7030343	?	-1.5520039	?	?	?	?	?	?	?	-1.5945022	?	?	?	?
?	?	?	-1.3867275	?	?	?	?	?	?	1.9430425	?	?	?	?	?	?	1.5578563	?	?	?	?	?	?	?	?	-1.3575773	?	?	?	?	?	?	?	?	?	?	-1.5214454	?	?	?	?	?	?	?	-1.4774823	?	?	?	?
?	1.4912696	-1.530672	1.5969498	?	?	1.4890088	?	?	1.5613673	-2.1580102	1.4690547	?	?	?	?	1.3930348	-2.1577585	?	?	?	?	?	1.3770977	?	-1.9075053	?	?	?	1.5627252	?	?	?	?	?	?	?	1.521142	?	?	?	?	1.5321195	?	?	1.7126524	?	?	?	?
?	?	?	-1.8111259	?	?	-1.365479	?	?	-1.623122	1.9020602	-1.4282204	?	?	-1.3986478	?	?	1.9384445	?	?	?	?	?	-1.7485034	?	1.454171	?	?	?	-1.5196427	?	?	?	?	?	?	?	-1.4260368	?	?	?	?	-1.7462574	?	?	-1.6550826	?	?	?	?
?	-1.5777462	?	-1.455634	?	?	-1.4226371	?	?	?	3.0875597	-1.5633308	?	?	-1.2630643	0.96707726	?	1.4809809	?	?	?	?	?	-1.5118738	?	1.7014177	?	?	?	-1.563611	?	?	?	?	?	-1.5532495	?	-1.5034193	?	?	?	?	-1.3717998	?	?	-1.6133535	?	?	?	?
?	1.514332	?	1.6962947	?	?	?	?	?	?	-2.1396074	?	?	-1.5449694	?	?	?	-1.8173275	?	?	?	?	?	?	?	-1.6737102	?	?	?	1.5205201	?	?	?	?	?	?	?	1.7420499	?	?	?	?	1.5791241	?	?	?	?	?	?	?
?	1.7847943	-1.8121444	1.6492184	-1.6783373	?	1.5676705	-1.5542983	?	1.353511	-1.8102401	1.4075228	?	?	?	?	?	-1.6849798	?	?	?	?	1.4725273	1.7142937	?	-1.5817474	?	?	?	1.7093796	?	?	?	?	?	1.4484453	?	?	?	?	?	?	1.6571335	?	?	?	?	?	?	-1.5043722
?	1.5666125	-1.4009827	1.5788157	-1.4571207	?	?	-1.5582986	?	?	-1.653239	?	?	-1.5673187	?	?	?	-1.7624899	?	?	?	?	?	1.8642871	?	-1.7045254	?	?	?	1.5968587	1.3811762	?	?	?	?	1.6463554	?	?	?	?	?	?	1.5049285	?	?	1.4156038	?	?	?	?
?	-1.8530234	1.8901045	-1.660409	1.6908686	?	?	?	?	?	2.0758286	-1.4533383	?	?	-1.5623844	?	?	1.7793458	-1.7540598	?	?	?	?	-1.6203135	?	1.6187131	?	?	-1.3692575	-1.6944689	?	?	?	?	?	?	?	-1.5480963	?	?	?	?	-1.5837214	?	?	-1.5725017	?	?	?	?
?	1.7132434	?	1.7636132	?	?	?	?	?	?	-1.7171164	1.5012422	?	-1.5965658	?	?	?	-1.9826444	?	?	?	?	?	1.8279617	?	?	?	?	1.436589	1.9157258	?	?	?	?	?	?	?	1.5193795	?	?	?	?	1.7435395	?	?	1.4589616	?	?	?	?
?	-1.4291766	1.803088	-1.7527426	?	?	-1.439691	?	?	?	1.787484	-1.4199166	?	?	?	?	?	1.8738304	?	?	?	?	?	-1.7849196	?	?	?	?	?	-1.7405455	-1.5283141	?	?	?	?	-1.5325958	?	-1.4353596	?	?	?	?	-1.5376992	?	?	?	?	?	?	?
?	1.5956581	-1.6678207	1.4967204	-1.6819847	?	?	-1.9701807	?	?	-2.0568888	?	?	-1.8465214	1.4112291	?	?	-1.56569	?	?	?	?	?	1.5188887	?	?	?	?	?	2.1625435	1.3757786	?	?	?	?	1.7797369	?	?	?	?	?	?	?	?	?	1.6442915	1.3388376	1.8434072	?	-1.4419553
?	1.5818319	-1.7862585	1.3609419	?	?	?	-1.7253591	?	?	-1.8325999	1.4392974	?	-1.5211474	?	-1.5029182	?	-1.7763624	?	?	?	?	?	1.6016791	?	-1.5625488	?	?	?	1.6631322	1.711916	?	?	?	?	1.9603041	?	?	?	?	?	?	?	?	?	1.6804291	?	?	?	?
?	1.6019285	?	1.3616871	?	?	?	?	?	?	-2.4404335	1.3262069	1.4187431	?	?	?	?	-1.2561907	?	?	?	?	?	1.4377828	?	?	?	?	?	?	?	?	?	?	?	?	?	1.4006108	1.3333225	?	?	?	1.5624613	?	?	1.350657	1.468212	1.3489094	?	?
?	?	1.7863127	?	1.4674019	?	?	1.8956915	?	?	?	?	?	?	?	?	?	1.6788439	?	?	?	?	?	?	?	1.7403378	1.1946356	?	?	?	-1.1654297	?	?	?	?	-1.5233294	?	?	?	?	?	?	-1.4129996	?	?	-1.6925309	?	?	?	?
?	-1.5444735	?	-1.552463	?	?	?	?	?	-1.6309824	2.322059	-1.390074	?	1.6474763	-1.3683411	?	?	1.9692923	?	?	?	?	?	-1.705241	?	?	?	?	?	-1.863897	?	?	?	?	?	-1.5921644	?	-1.5889713	?	?	?	?	-1.6207405	?	?	-1.5101063	?	?	?	?
?	1.5496666	-1.7642599	1.4964488	?	?	?	?	?	1.3970163	-1.9801781	1.6673062	?	-1.527454	?	?	?	-1.7032863	1.365362	?	?	?	?	1.5665584	?	-1.5586206	?	?	?	1.674187	?	?	?	?	?	1.4723601	?	1.4442052	?	?	?	?	2.3654485	?	?	1.7372358	?	?	?	?
?	?	-1.5480446	?	?	?	?	-1.5098408	?	?	-1.8776714	?	?	?	?	-1.6871768	?	-1.9118671	?	?	?	?	?	1.4402894	?	-1.6046927	?	?	?	?	1.433281	?	?	?	?	?	-1.4020491	?	?	?	?	?	?	?	?	1.815659	?	?	?	?
?	-1.431035	1.5110096	-1.5194867	?	?	?	?	?	?	1.4724551	-1.6611474	?	1.6548724	-1.4095579	?	?	1.9826661	-1.3673564	?	?	?	?	-1.8341494	?	1.5431163	?	?	?	-1.4381562	?	?	?	?	?	-1.4413449	?	-1.7252207	?	?	?	?	-1.6329745	?	?	-1.808123	?	?	?	?
?	-1.5552635	1.4066539	-1.5009229	?	?	?	1.4560673	?	?	1.8970203	?	?	1.7244245	-1.3565565	?	?	1.4230765	?	?	?	?	?	-1.4373655	?	?	?	?	?	-1.8460009	?	?	?	?	?	-1.5110099	?	?	?	?	?	?	-1.597186	?	?	-1.5283028	?	?	?	?
?	?	-1.7096484	?	?	?	?	?	?	?	-1.6549412	?	?	?	?	-1.5249338	?	-1.8163998	?	?	?	?	?	?	?	-1.6019325	?	?	?	1.5755095	1.7637315	?	?	?	?	1.7735224	?	?	?	?	?	?	?	?	?	?	?	?	?	?
?	1.5850406	?	1.7216493	-1.503458	?	1.5485718	?	?	1.4340299	-1.5658479	?	?	-1.6441958	1.535765	-1.6670971	?	-2.1035554	1.4100261	?	?	?	?	1.6983917	?	-1.9236262	?	?	?	1.5529999	?	?	?	?	?	?	?	1.6186718	?	?	?	?	1.4067084	?	?	1.3999295	?	?	?	-1.372717
?	-1.4090416	?	-1.4063133	?	?	?	?	?	?	2.0854213	-1.408733	?	1.3672043	?	?	?	1.5388188	?	?	?	?	?	-1.4028172	?	1.9635284	-1.3596171	?	?	?	?	?	?	?	?	?	?	-1.4286336	?	?	?	?	-1.5453411	?	?	-1.5048684	?	?	?	?
?	-1.5225106	1.7378057	-1.557187	?	?	-1.4398549	?	?	-1.3373585	1.8094454	-1.4108282	?	2.0265558	-1.4439278	?	?	1.9232645	-1.4547554	?	?	?	?	-1.5786446	?	1.6016681	?	?	?	-1.649369	-1.6049708	?	?	?	?	?	?	-1.4457053	?	?	?	?	-1.8027012	?	?	-1.3465246	-1.3454072	-1.5578206	?	?
?	1.5850034	-1.8481874	1.5520859	?	?	1.3174403	-1.6897525	?	?	-1.6801218	?	?	-1.4364587	?	?	?	-1.7257723	?	?	?	?	?	2.5938256	?	?	?	?	?	1.6586102	?	?	?	?	?	1.4415938	?	?	?	?	?	?	1.5850133	?	?	1.4351786	?	?	?	?
?	-1.8273929	1.5097544	-1.5175117	?	?	?	?	?	-1.4509748	2.0500784	-1.4139863	?	?	?	?	?	2.2887983	?	?	?	?	?	-1.6770793	?	?	-1.4226686	?	-1.366717	-1.5466918	?	?	?	?	?	-1.3875996	?	-1.4094008	?	?	?	?	-1.5385706	?	?	-1.5219852	?	?	?	?
?	1.6485437	?	1.6356994	?	?	1.5929266	?	?	1.4635911	-2.5026011	1.4393593	?	?	1.413858	?	1.3936504	-1.8010795	?	?	?	?	?	1.6631325	?	-1.7731005	?	?	?	1.6795305	?	?	?	1.3893167	?	1.5870637	?	1.6187936	?	?	?	?	1.7426633	?	?	1.5267609	?	?	?	?
?	?	?	?	?	?	?	?	?	?	?	?	?	?	1.6298028	?	?	-0.93746215	1.3621662	?	?	?	?	?	?	?	?	?	?	?	?	?	?	?	?	?	?	1.6176116	?	?	?	?	?	?	?	?	?	?	?	?
?	?	?	1.4971697	?	?	?	?	?	?	-1.5953845	?	?	?	1.3006438	?	?	-1.6721029	?	?	?	?	?	?	?	?	?	?	?	?	?	?	?	?	?	?	?	?	?	?	?	?	1.9611176	?	?	?	?	1.5023167	?	?
-1.3835827	?	1.8339211	?	1.4661127	?	?	?	?	?	1.6452448	?	?	1.4888527	?	1.6469514	?	1.5856333	?	?	?	?	?	?	?	1.5253018	?	?	-1.3382056	-1.7030425	-1.521226	?	?	?	?	?	?	?	?	?	?	?	?	?	?	?	?	?	?	?
?	-1.5970168	?	-1.5790206	?	?	?	?	?	?	2.1764038	?	?	?	?	?	?	2.1700315	?	?	?	?	?	-1.5755625	?	1.9772401	?	?	?	-1.4966027	?	?	?	?	?	?	?	?	?	?	?	?	-1.7081645	?	?	?	?	?	?	?
?	1.5473285	?	1.5653834	?	?	?	?	?	?	?	1.4498954	?	-1.4093257	?	?	?	?	?	?	?	?	?	?	?	?	1.3866746	?	?	?	?	?	?	?	?	?	?	?	?	?	?	?	1.5100607	?	?	?	?	?	?	?
?	-1.7274084	?	-1.4328282	?	?	?	?	?	?	2.0822415	-1.456511	?	?	-1.2919499	?	?	2.1407943	?	?	?	?	?	-1.518894	?	?	?	?	?	-1.578638	?	?	?	?	?	?	?	-1.4150301	?	?	?	?	-1.5634094	?	?	-1.5184425	?	-1.3982469	?	?
?	1.6381695	-1.4764472	1.6262529	-1.4007492	?	?	-1.4595518	?	?	-1.6011416	?	?	?	?	?	?	-2.7630935	?	?	?	?	1.3798904	1.4197272	?	-1.8347416	?	?	?	1.5002167	?	?	?	?	?	?	?	1.6876856	?	?	?	?	1.4632288	?	?	1.7778144	1.5053873	1.5049725	?	?
?	1.4736987	?	1.4991927	?	?	?	?	?	?	-2.5575383	?	?	?	?	?	1.4180411	-2.865726	1.3480315	?	?	?	?	?	?	-1.7780637	?	?	?	?	?	?	?	?	?	?	?	1.3883944	?	?	?	?	1.4255749	?	?	1.337298	?	?	?	-1.3276135
?	1.5990809	-1.6705565	1.5725017	-1.4804835	?	?	?	?	?	-1.4811783	1.4858109	?	?	1.2154001	-1.1111882	?	-1.822215	?	?	?	?	?	1.6532205	?	-1.6080922	?	?	1.8028686	1.5203496	?	?	1.4780571	?	?	?	?	?	?	?	?	?	?	?	?	1.4224669	?	?	?	?
?	-1.70779	?	-1.7145733	1.1112615	?	?	?	?	?	2.097683	-1.5333266	?	?	?	?	?	1.5151393	?	?	?	?	?	-1.6499599	?	1.8090135	-1.4482511	?	?	-1.6170927	-1.3857023	?	?	?	?	-1.5771936	?	-1.6182411	?	?	?	?	-1.5429844	?	?	-1.4958928	?	?	?	1.6611412
?	1.3884606	-1.4321795	1.5430167	?	?	1.6594455	?	?	1.5251229	?	1.5855082	?	-1.5925742	1.6319919	-0.80961907	?	-1.8131983	?	?	1.3645744	?	?	1.3786927	?	?	?	?	?	1.555755	?	?	?	?	?	1.405654	?	?	?	?	?	?	1.370902	?	?	1.9339037	?	?	?	-1.5952388
?	-1.4184412	1.6056367	-1.5362487	?	?	?	?	?	-1.59227	1.9440405	-1.4452481	?	?	?	?	?	2.1225474	-1.4700919	?	?	?	?	-1.8748255	?	2.0627463	?	?	?	-1.7474062	?	?	?	?	?	-1.4013761	?	-1.6421868	?	?	?	?	-1.4812675	?	?	-1.5280908	?	?	?	?
?	1.532895	?	1.80952	?	?	1.4996129	?	?	1.5753971	-2.3237503	1.7432296	?	?	?	?	?	-1.7401346	1.4074525	?	?	?	1.3446413	1.4803331	?	-1.6455312	?	?	?	1.5723016	?	?	?	?	?	1.4638313	?	1.5619205	?	?	?	?	1.7092526	?	?	1.7397902	?	?	?	-1.854008
?	?	1.5896803	?	1.2999663	?	?	1.5338215	?	?	?	?	?	2.0091941	?	1.2939676	?	1.617074	?	1.1962813	?	?	?	-1.630207	?	1.6283249	?	?	?	-1.7387443	-1.3550003	?	?	?	?	-1.395363	?	?	?	?	?	?	?	?	?	-1.4813699	?	?	?	?
?	1.7635896	-1.3309789	1.5368295	?	?	1.3781928	?	?	?	-2.4331834	1.429225	?	?	1.4974979	?	?	-2.0306983	?	?	?	?	?	1.7316172	?	-1.802229	?	?	?	1.4947792	1.3735722	?	?	?	?	1.666641	?	1.6419778	?	?	?	?	1.7523483	?	?	1.5287094	1.424287	1.3577322	?	-1.4219432
?	-1.5549077	1.6360979	-1.4662031	?	?	-1.3490626	1.6166866	?	?	2.2282155	?	?	1.6311326	-1.3910921	?	?	2.1291175	?	?	-1.4314702	?	?	-1.7091283	?	1.3973488	?	?	?	-1.4517505	-1.2596081	?	?	?	?	-1.3876325	?	?	?	?	?	?	?	?	?	-1.6140826	?	-1.4948645	?	?
?	?	1.5033144	-1.6798007	?	?	?	?	?	?	?	-1.3884941	-1.307006	0.6358073	-1.3271562	?	?	1.4607818	-1.2511464	?	?	?	-1.3574232	-1.3668299	?	1.7872994	?	?	?	-1.3937222	?	?	?	?	?	?	?	-1.6081088	?	?	?	-1.4318311	-1.66083	?	?	?	?	-1.5209345	?	?
?	-1.5873988	?	-1.5798551	?	?	-1.3610356	?	?	?	2.3681898	-1.5325009	?	1.4688531	?	?	?	1.8702853	?	?	?	?	?	-1.3736739	?	1.8115617	?	?	?	-1.5554738	?	?	?	?	?	-1.5364465	?	-1.8574018	?	?	?	?	?	?	?	-1.730149	?	?	?	?
?	1.8096993	-1.380966	1.520616	?	?	?	?	?	1.3535506	-1.5682886	1.5288322	?	?	1.446934	?	?	-1.4874316	?	?	?	?	?	1.5399324	?	-1.750225	?	?	?	1.6577916	?	?	?	?	?	?	?	1.5180886	?	?	?	?	1.649938	?	?	1.365873	?	?	?	?
?	1.5443786	-1.400734	1.6929877	?	?	?	?	?	?	-2.0524936	1.4041499	?	-1.5923675	?	?	?	-2.8324971	1.605522	?	?	?	?	1.6744854	?	?	?	?	?	1.7858666	?	?	?	?	?	1.6696599	?	1.8459891	?	?	?	?	1.4881856	?	?	1.6709055	?	?	?	?
?	1.6423442	?	1.5431422	?	?	?	?	?	1.7292854	-1.7278812	1.566193	?	-1.5436631	?	?	?	-1.6183681	?	?	?	?	?	1.4788698	?	-2.0131736	?	?	?	1.5749943	?	?	?	?	?	1.6771221	?	1.6642472	?	?	?	?	1.7165095	?	?	1.617869	?	?	?	-1.5797588
?	-1.5549502	?	-1.5585637	0.9425928	?	?	?	?	?	1.9277595	-1.4009421	?	?	-1.3899252	?	?	1.5143127	-1.4880397	?	?	?	?	-1.584247	?	1.8454508	?	?	?	-1.4376751	?	?	?	?	?	-1.3461187	?	-1.8233021	?	?	?	?	-1.3479671	?	?	-1.344442	?	-1.8208688	?	?
?	?	?	1.7493044	?	?	?	?	?	1.4583113	-1.7590268	1.4951391	?	?	1.430936	?	?	-1.5673711	?	?	?	?	?	1.6162863	?	-1.8722434	?	?	?	1.5843462	?	?	?	?	?	1.7161504	?	1.9220233	?	?	?	?	1.5946782	?	?	1.5165579	?	1.3853896	?	-1.4005731
?	-1.540532	1.7734073	-1.6717236	?	?	?	1.4091188	?	?	1.8098077	?	?	1.4359403	?	?	?	1.817095	?	?	?	?	?	-1.7769322	?	2.11701	?	?	?	-1.6712276	-1.3523288	?	?	?	?	-1.4573952	?	-1.4456768	?	?	?	?	-1.599975	?	?	-1.4760809	?	?	?	?
?	1.4152311	?	1.5773714	?	?	1.389631	?	?	?	-3.4631186	?	?	?	1.3807966	?	?	-1.3572898	?	?	?	?	?	1.4708108	?	?	1.3396823	?	?	1.4026272	?	?	?	?	?	1.5597414	?	1.5294776	?	?	?	?	1.5363554	?	?	1.3690482	?	?	?	?
?	-1.430595	1.3680391	-1.5375421	?	?	-1.4236494	?	?	-1.4649014	1.6978438	-1.412797	?	?	?	?	?	1.335157	?	?	?	?	-1.4787211	-1.4332056	?	1.6727929	?	?	?	-1.5158644	?	?	?	?	?	-1.375856	?	?	?	?	?	?	-1.4872537	?	?	-1.5289366	?	-1.6854038	?	?
?	1.5506203	-1.768251	1.6645828	?	?	?	?	?	?	-1.7417753	1.5649208	?	-1.5966338	1.8923596	?	?	-1.8522818	?	?	1.3635973	?	?	1.5123806	?	-1.6919872	?	?	?	1.388832	?	?	?	?	?	1.4164149	?	1.3813698	?	?	?	?	1.3567203	?	?	1.7475827	?	1.4550899	?	-1.3712615
?	-1.4591174	1.4634949	?	?	?	?	1.6833351	?	?	1.5453092	?	?	?	?	?	?	?	?	?	?	?	?	-1.4316418	?	1.8077157	?	?	?	?	-1.219668	?	1.2153741	?	?	-1.453127	?	?	?	?	?	?	-1.4888219	1.7383949	?	-1.6282094	?	?	?	1.4904734
?	1.6325548	-2.0273833	1.6972979	?	?	?	-1.5008377	?	1.5618889	-2.1570709	1.2672604	?	-1.6168337	1.4423726	-1.3286968	1.2676325	-1.9398708	?	?	?	?	1.4031022	1.790967	?	-1.7690836	?	?	1.2923591	1.6633239	1.6699051	?	1.2364657	1.4431581	?	1.6751335	?	?	?	?	?	?	1.4437764	?	-1.7705735	1.2517719	?	?	?	?
?	-1.4280621	1.7284861	-1.7369393	1.5016322	?	?	1.5485924	?	-1.5565112	1.8237942	-1.3436669	?	1.3573626	-1.3571119	1.8388143	?	1.5131657	?	?	?	?	-1.7147832	-1.9720854	?	1.4764063	?	?	?	-1.9425659	?	?	?	-1.4207666	?	-1.8504481	?	?	?	?	?	?	-1.4802613	?	1.535835	?	?	?	?	1.3599101
?	-1.6653719	1.8444631	-1.7208833	?	?	?	1.3744731	?	-1.3008363	1.7568768	-1.3090969	?	1.7418685	?	1.3854976	?	2.1040654	?	?	?	?	-1.6689255	-2.0484886	?	1.4401194	?	?	?	-1.6793655	-1.5026699	?	?	-1.5973167	?	-1.4953755	?	?	?	?	?	?	-1.5670767	?	?	?	?	?	?	?
?	1.573968	-1.571807	1.6574659	-1.6753279	?	?	-1.8466483	?	1.467533	-1.8226707	1.3710772	?	-1.3700647	1.527164	-1.409215	?	-1.4291803	?	?	?	-1.4055492	1.4686109	1.7383723	?	-1.5576895	?	?	?	2.0217237	1.4100542	?	?	1.6726223	?	1.7559758	?	?	?	?	?	?	1.3369086	?	?	?	?	?	?	?
?	-2.0253978	1.5978594	-1.630784	1.4959998	?	-1.338938	1.4590713	?	-1.4127849	1.9563345	-1.2439771	?	1.7479869	?	1.7737731	?	1.9947971	?	?	?	1.5283699	-1.6246903	-2.112469	?	1.3653436	?	?	?	-1.6060423	-1.7332783	?	-1.2419919	-1.2389891	?	-1.3604686	?	?	?	?	?	?	-1.3546613	?	?	?	?	?	?	1.3667783
?	?	1.7716318	-1.9843802	1.7154008	?	-1.2552872	1.519971	?	-1.5572889	1.4517171	-1.259223	?	1.6175581	-1.4378949	1.3514354	-1.242717	1.9035112	?	?	?	1.3128995	-1.6092424	-1.9734493	?	1.438781	?	?	-1.3390363	-1.712667	-1.3894418	?	?	-1.7662238	?	-2.135743	?	?	?	?	?	?	-1.3751609	?	1.4836575	?	?	?	?	1.3760935
?	1.6997414	-1.6948057	1.5269963	?	?	1.3740546	-1.6518071	?	1.4814329	-1.8085525	1.3081757	?	-1.530149	?	-1.5885993	?	-2.0746903	?	?	?	-1.5166245	1.5556785	1.8351926	?	-1.7127637	?	?	?	1.719581	1.2691784	?	?	1.6651562	?	1.4925221	?	1.3030937	?	-1.3803835	?	?	1.2780371	?	?	1.3237915	?	?	?	?
?	-1.7324008	1.7299366	-1.8895967	?	?	-1.2729568	1.8294445	?	-1.5286348	1.6972033	-1.5243477	?	1.4967415	-1.3611716	1.5850816	?	1.9539341	?	?	?	1.4274725	-1.5239422	-1.7587742	?	1.5434917	?	?	-1.3903314	-1.7432963	-1.3346082	?	?	-1.5701548	?	?	?	?	?	?	?	?	-1.320667	?	?	?	?	?	?	?
?	1.8373712	-2.140442	1.7531276	-1.338688	?	1.3040677	-1.6601868	?	1.3552344	-2.183159	1.2567055	?	-1.4325958	1.3389181	-1.433817	?	-1.824675	?	?	?	-1.4063182	1.4177326	1.679263	?	-1.508708	?	?	1.5778695	1.6055373	?	?	?	1.7866868	?	1.5116671	?	?	?	?	?	?	?	?	?	1.3524473	?	?	?	-1.3838655
?	1.5120503	-2.0186355	1.5969237	-1.7757043	?	?	-1.5720487	?	1.3868059	-2.0714083	1.5047373	?	-1.4364777	?	-1.3658252	?	-1.8804018	?	?	?	-1.3363022	1.756463	1.4568529	?	-1.646868	?	?	1.3656458	1.6519097	?	?	?	1.3537588	?	1.2700058	?	?	?	?	?	?	1.6876692	?	?	1.3241997	?	?	?	?
?	-1.6714581	1.7289599	-1.6599063	1.5500042	1.3114964	-1.3602824	2.1005847	?	-1.4100648	2.0704188	-1.4484601	?	1.7847359	?	1.3210624	?	1.6732854	?	?	?	?	-1.8268222	-1.8814411	?	1.4033988	?	?	?	-1.9105823	-1.7105612	?	?	-1.5304372	?	-1.5467037	?	?	?	?	?	?	?	?	1.6341838	?	?	?	?	?
?	1.3854119	-1.7602161	1.6879404	-1.334262	?	?	-1.6269727	?	1.5198777	-1.9041226	1.4258357	?	-1.3163986	1.3854141	?	?	-1.6264788	?	?	?	?	1.6748892	1.9366188	?	-1.4121236	?	?	1.6012617	1.7488165	1.2390221	?	?	1.5453565	?	1.5957158	?	?	?	?	?	?	1.3156449	?	?	1.360611	?	?	?	?
?	-2.1172416	2.1809309	-1.9161232	1.635187	?	?	1.6066396	?	-1.6319058	1.7338572	-1.5145348	?	1.3606796	-1.3000436	?	?	1.9480015	?	?	?	?	-1.6386974	-1.8249172	?	1.631768	?	?	?	-1.6644895	-1.3827124	?	?	-1.455827	?	-1.4560506	?	?	?	?	?	?	-1.2418666	?	?	?	?	?	?	?
?	-1.5563349	1.7664804	-1.4787855	1.3430797	?	-1.4400946	1.5478052	?	-1.3982867	1.6227887	-1.3828831	?	1.6213149	-1.5908611	1.4033297	?	1.3282127	?	?	?	?	-1.8044802	-1.5867056	?	1.6374643	?	?	-1.3786905	-1.7816718	-1.3414292	?	?	-1.6379625	?	-1.3452783	?	?	?	?	?	?	-1.350614	?	?	-1.3043079	?	?	?	?
?	1.574477	-1.9406719	1.7596978	?	?	1.239393	-1.8802149	?	1.494512	-1.8608565	1.2960976	?	-1.5771949	?	?	?	-1.9615557	?	?	?	?	1.7118154	1.8093245	?	-1.722545	?	?	?	2.021223	1.320583	?	?	1.6894245	?	1.4540133	?	?	?	?	?	?	1.5148524	?	-1.4020678	?	?	?	?	?
?	-1.6481478	1.5475835	-1.6905917	?	?	-1.2478626	2.1674895	?	-1.4743755	1.9300175	-1.4250073	?	1.5517104	-1.2605375	1.7063833	?	1.5801952	?	?	?	?	-1.7253146	-1.9483163	?	1.3611547	?	?	-1.3577594	-1.7053965	?	?	?	-1.5275488	?	-1.4136175	?	?	?	?	?	?	-1.568536	?	1.4050907	-1.3001802	?	?	?	1.4295292
?	1.5235916	-1.5615945	1.7327653	?	?	1.3170503	-1.6294994	?	1.3351	-1.8710479	1.5511836	?	-1.3525915	1.3531463	-1.4609355	?	-1.7435281	?	?	?	?	1.4642124	1.8791189	?	-1.4339325	?	?	?	1.6484987	1.7089995	?	?	1.4879125	?	1.5596141	?	?	?	?	?	?	?	?	?	?	?	?	?	?
?	-1.828294	2.1113713	-1.8720015	2.1887856	?	?	?	?	-1.4551939	1.8159766	-1.2571183	?	1.8151288	?	1.4512503	?	1.6920565	?	?	?	?	-1.6318953	-1.8073341	?	1.5670127	?	?	?	-1.8522803	?	?	?	-1.6453305	?	-1.4452517	?	?	?	?	?	?	?	?	1.4023944	?	?	?	?	1.2960279
?	-1.3105422	1.6715863	-1.577994	1.5007639	?	?	1.7173858	?	-1.3403138	1.8891531	-1.3052835	?	1.7597959	-1.4020451	1.328678	?	1.5763521	?	?	?	?	-1.7226893	-1.7995211	?	1.5507317	?	?	?	-1.7700875	-1.2768494	?	?	-1.4940763	?	-1.688988	?	?	?	?	?	?	-1.4283626	?	?	?	?	?	?	1.4404889
?	1.4406124	-1.6167399	1.6884037	-1.3982404	?	1.4314877	-1.7139106	?	1.6291001	-1.76085	1.4329091	?	-1.4097714	1.248034	-1.495327	?	-2.1643915	?	?	?	?	1.4850496	1.7783144	?	-1.5453472	?	?	?	1.6900944	1.3177035	?	?	1.5296217	?	1.3763313	?	?	?	?	?	?	1.4649178	?	?	1.2682589	?	?	?	-1.5230705
?	1.4149694	-1.7052795	1.66592	-1.7581422	?	1.4108684	-1.9415593	?	1.2376546	-1.5830394	1.6254265	?	-1.722374	1.2399852	?	?	-1.7481787	?	?	?	?	1.4265807	1.6372291	?	-1.7572962	?	?	1.3044788	1.6657401	1.6154845	?	?	1.363354	?	1.4588069	?	1.3404983	?	?	?	?	1.3398424	?	?	?	?	?	?	?
?	1.6223546	-1.6488143	1.7918489	-1.8563102	?	1.3363453	-2.0154028	?	1.352382	-1.5481554	1.4026674	?	-1.3327848	?	-1.8645264	?	-1.9921334	?	?	?	-1.4082713	1.5668899	1.8129673	?	-1.4094065	?	?	1.356305	1.6419563	1.3019332	?	?	1.3853706	?	1.6486092	?	?	?	-1.3085287	?	?	1.420378	?	?	?	?	?	?	?
?	-1.4031284	1.8457707	-1.8543688	1.6179907	?	?	1.6729369	?	-1.4528495	2.1043565	-1.5048501	?	1.6274419	-1.3464532	?	?	2.165977	?	?	?	?	-1.8863505	-1.7325308	?	1.530532	?	?	-1.2485073	-1.8128941	-1.3173329	?	?	-1.9930422	-1.2320415	-1.5895928	?	?	?	1.3205001	?	?	-1.4273636	?	?	-1.4208246	?	?	?	?
?	-1.2874441	1.7626594	-1.8873277	1.4417684	?	?	1.449584	?	-1.3664255	2.132064	-1.4024606	?	1.4964418	-1.2415268	1.3942387	?	1.8857241	?	?	?	1.4409884	-1.6547292	-1.5679296	?	1.701072	?	?	?	-1.8002728	?	?	?	-1.4708176	?	-1.6483753	?	?	?	?	?	?	-1.5544119	?	?	?	?	?	?	?
?	1.3001965	-1.6195698	1.8272746	-1.3649379	?	1.228785	-1.6494305	?	1.4205	?	1.3184234	?	-1.5851305	1.5189947	-1.456141	?	-1.6758156	?	?	1.230587	?	1.543349	1.7713373	?	-1.5272651	?	?	?	1.9042599	1.3551228	?	?	1.5431592	?	1.4279311	?	1.3622916	?	?	?	?	1.56953	?	?	?	?	?	?	?
?	-1.6819139	1.6461813	-1.7827259	1.3106494	?	-1.2768282	1.6721663	?	-1.4726119	2.391724	-1.4819516	?	1.4371619	?	1.4301584	?	1.8017714	?	?	?	?	-1.5320275	-1.8866316	?	1.6435744	?	?	?	-1.5713183	-1.3854011	?	?	-1.618334	?	-1.9035772	?	?	?	?	?	?	?	?	?	?	?	?	?	?
?	1.602603	-1.6846902	1.7572733	?	?	?	-1.6129711	?	1.413473	-1.6270376	1.4474221	?	-1.4843186	1.366419	-1.5231359	?	-1.7134596	?	?	?	?	1.6215707	1.7402549	?	-1.5998703	?	?	1.3504503	1.8515224	1.5993243	?	?	1.3696183	?	1.5578989	?	?	?	?	?	?	1.5562197	?	-1.4035013	?	?	?	?	-1.4725634
?	-1.5076532	2.0201476	-1.7990379	1.3057203	?	-1.410739	1.6787863	?	-1.3144717	1.568988	-1.4403963	?	1.9222887	-1.3298644	1.47511	?	1.8215718	?	?	?	1.2981945	-1.3901355	-1.9628196	?	1.6711951	?	?	?	-1.9090502	-1.2855073	?	?	-1.831832	?	-1.3838886	?	?	?	?	?	?	-1.3842533	?	?	?	?	?	?	?
?	1.6496434	-1.8169271	1.6214027	-1.9790376	?	?	-1.6551493	?	1.3855724	-1.9247456	1.4113463	?	-1.5785742	1.2502296	-1.4819684	?	-1.7496783	?	?	?	?	1.4121523	1.6031137	?	-1.842125	?	?	?	1.8802593	?	?	?	1.6406065	?	1.4401201	?	1.3709022	?	-1.3178273	?	?	1.2650568	?	?	1.3367604	?	1.235534	?	?
?	-1.6933256	1.5256917	-1.6523792	?	?	-1.3525568	1.3206127	?	-1.6801509	1.7405074	-1.4315951	?	1.5099187	-1.3816698	1.6632409	?	1.9225998	?	?	?	1.3422381	-1.5951452	-1.7857629	?	1.4022434	?	?	?	-1.676588	?	?	?	-1.565386	?	-1.3877901	?	?	?	?	?	?	-1.476106	?	?	?	?	?	?	?
?	1.4354801	-1.6485738	1.628053	-1.6453379	?	?	-1.430816	?	1.5517877	-1.9607947	1.3107786	?	-1.4498605	1.3791513	-1.377865	?	-1.8964571	?	?	?	?	1.9094057	1.7888871	?	-1.6447731	?	?	?	1.7723609	?	?	?	1.6046354	?	1.5194016	?	?	?	?	?	?	1.443298	?	?	?	?	?	?	-1.3557258
?	-1.3721455	1.8831494	-1.7657005	1.5654007	?	?	1.8570019	?	-1.5388633	2.060734	-1.2992405	?	1.6189711	-1.4344763	1.3395317	-1.2482852	1.525598	?	?	?	?	-1.7106074	-1.6803874	?	1.8899478	?	?	-1.2433745	-1.7309935	?	?	?	-1.4928954	?	-1.3406683	?	?	?	1.3843615	?	?	-1.612582	?	?	?	?	?	?	?
?	-1.6511754	1.8254886	-1.6802922	?	?	?	1.7240299	?	-1.5880936	1.7928022	-1.4293938	?	1.6924444	-1.4333767	1.5159273	?	1.6673107	?	?	?	?	-1.8589351	-1.7348131	?	1.824352	?	?	-1.261883	-1.3721975	-1.3778762	?	?	-1.7087562	?	-1.4980888	?	?	?	?	?	?	-1.5404048	?	1.3451524	-1.2834045	?	?	?	?
?	-1.9132051	1.5657933	-1.8818091	1.4713303	?	-1.3156213	1.6452347	?	-1.476789	1.8735149	-1.3454895	?	1.6568698	-1.2851092	1.3729662	?	?	?	?	?	1.6018953	-1.8417276	-1.6811723	?	1.4143972	?	?	-1.3469348	-1.9016771	-1.3958886	?	?	-1.3959882	?	-1.3824527	?	?	?	?	?	?	-1.6399375	?	?	?	?	?	?	?
?	1.5869809	-1.916844	1.7399803	-1.337002	?	1.3368014	-1.730658	?	1.52024	-1.7303106	?	?	-1.8796731	1.2894933	?	?	-1.9900223	?	?	?	-1.4817129	1.5814612	1.8029684	?	-1.4401706	?	?	?	1.8605921	?	?	?	1.9546947	1.2529655	1.3015002	?	?	?	?	?	?	1.4528263	?	?	?	?	?	?	?
?	1.5349202	-1.6846197	1.4913143	-1.4467741	?	?	-1.5799997	?	1.5074615	-1.7171507	1.3381327	?	-1.6982126	?	-1.59726	?	-1.8032525	?	?	?	?	1.5997124	1.9051162	?	-1.7881786	?	?	?	1.8562533	?	?	?	1.7350864	?	1.4714956	?	1.2753255	?	?	?	?	1.3333817	?	-1.4040394	?	?	?	?	-1.3385642
?	1.326314	-1.853771	1.958847	-1.4930365	?	1.3180116	-1.5554379	?	1.5550953	-1.8062612	1.3947628	?	-1.8182738	1.3937463	-1.5765187	?	-1.8742062	?	?	?	-1.4810404	1.7206316	1.6722766	?	-1.9873211	?	?	?	1.6562936	1.3553005	?	?	1.4469279	?	1.5373434	?	?	?	?	?	?	?	?	?	1.2606387	?	?	?	-1.3304629
?	-1.6673045	1.8663911	-1.947269	1.6277788	?	?	1.3476543	?	-1.5357841	1.6979228	-1.4396024	?	?	-1.3563262	?	?	1.5077788	?	?	?	?	-1.5807754	-1.6799647	?	1.4534637	?	?	?	-1.6688735	-1.4551063	?	?	-1.332789	?	-1.559155	?	?	?	?	?	?	-1.4622369	?	?	?	?	?	?	?
?	1.4789202	-1.5815609	1.6872044	-1.4556463	?	1.5137103	-1.7535411	?	1.3628491	-1.5290388	1.3383389	?	-1.342204	1.4039658	-1.4386804	1.263838	-1.6245996	?	?	?	?	1.5324445	1.8673065	?	-1.5217865	?	?	?	1.7402297	?	?	?	1.6271478	?	1.4878877	?	?	?	?	?	?	1.3634828	?	?	?	?	?	?	?
?	-1.6155242	1.5355295	-1.7757326	1.7631042	?	?	1.6670607	?	-1.5742538	1.663777	-1.4963965	?	1.4145151	?	1.5828824	?	2.2897618	?	?	?	?	-1.4121293	-1.8560245	?	1.5918777	?	?	?	-2.0269656	?	?	?	-1.6211628	?	-1.5473976	?	?	?	1.3439556	?	?	-1.3849949	?	1.3620343	?	?	?	?	1.4779065
?	1.6773565	-1.9422785	2.0175834	-1.3490233	?	?	-1.7090266	?	1.4288377	-1.7634542	1.4108751	?	-1.5623868	1.2884377	-2.0484858	?	-1.6079	?	?	?	-1.4894065	1.7774011	1.9256912	?	-1.4773681	?	?	1.4289188	1.9407728	1.4360664	?	?	1.6380373	?	1.7128572	?	?	?	?	?	?	1.2978463	?	?	?	?	1.2615845	?	-1.4011196
?	-1.3555548	1.7512001	-1.7048961	1.5077882	?	?	?	?	-1.4115154	1.806239	-1.3924178	?	1.6730741	-1.4706875	1.3117298	?	1.5696654	?	?	?	1.5542604	-1.6869	-1.8136576	?	1.4647913	?	?	?	-1.7635157	-1.3873621	?	?	-1.542842	?	-2.0217028	?	-1.2489128	?	?	?	?	-1.326089	?	?	?	?	?	?	?
?	1.7653848	-1.988048	1.8055075	-1.3943908	?	?	-1.5057632	?	?	-1.749656	1.4806314	?	-1.3466287	1.6231629	-1.4009004	?	-1.6181421	?	?	?	-1.5533545	1.3116217	1.6719877	?	-1.8204355	?	?	1.2470663	1.8179859	?	?	?	1.494349	?	1.4162728	?	1.2451345	?	-1.3780519	?	?	1.3661177	?	?	1.2702597	?	?	?	?
?	-1.7064825	1.5413527	-1.7084925	1.334493	?	-1.3442359	1.7116079	?	-1.3140044	1.5892555	-1.3631133	?	1.3189152	?	1.7028651	?	1.9854027	?	?	?	1.4210575	-1.6618643	-1.8498089	?	1.5562307	?	?	?	-1.8149892	-1.3931308	?	?	-1.6266925	?	-1.3344237	?	?	?	?	?	?	-1.334154	?	?	?	?	?	?	?
?	-1.6391113	1.9080518	-1.6656332	?	?	?	1.4696177	?	-1.4470435	1.8458301	-1.2996376	?	1.5688862	-1.370425	1.7617674	?	1.6543041	?	?	?	1.5401173	-1.5797331	-2.2578063	?	1.6333224	?	?	?	-1.6571687	-1.4343479	?	?	-1.6362453	?	-1.8405908	?	?	?	?	?	?	-1.4506865	?	?	-1.283507	?	?	?	1.3041234
?	1.7523578	-1.4671553	1.7960954	-1.3310076	?	1.2786763	-1.7152114	?	1.3005606	-1.6628613	1.3595569	?	?	1.3209798	-1.5673428	1.2867382	-2.7307153	?	?	?	-1.4177526	1.7721024	1.6368024	?	-1.5326821	?	?	1.5605949	1.5995917	1.3104469	?	?	1.407949	?	1.5958781	?	?	?	?	?	?	1.4896108	?	?	?	?	?	?	-1.3317572
?	1.7648273	-1.7788947	1.6995573	?	?	1.2435505	-1.6968298	?	1.3220482	-1.7360544	1.2867947	?	-1.8225286	1.5682586	-1.4771633	?	-2.3025057	?	?	?	?	1.9217243	1.8903086	?	-1.6634314	?	?	?	1.8073336	1.5132321	?	?	1.3960818	?	1.3394485	?	?	?	?	?	?	1.598291	?	-1.3768873	?	?	?	?	?
?	-1.3952066	2.0243556	-1.5331178	?	?	-1.2912452	1.480366	?	-1.5122871	1.9075621	-1.3062261	?	1.3401712	-1.3925822	1.5517313	?	1.5275558	?	?	?	1.5612416	?	-1.7817454	?	1.755686	?	?	?	-1.7574388	-1.3529204	?	?	-1.7843858	?	-1.28995	?	-1.2605671	?	1.3304704	?	?	-1.2670718	?	?	-1.3708868	?	?	?	?
?	1.8405889	-1.9266989	1.705467	-1.5985242	?	1.7039584	-1.606579	?	1.473782	-1.7289649	1.3604842	?	-1.4282776	?	-1.4639794	?	-1.511926	?	?	?	-1.3677324	1.653932	1.7029121	?	-1.3204159	?	?	1.2502373	1.6481874	1.380459	?	?	1.6020801	?	1.4671024	?	?	?	?	?	?	1.6470565	?	-1.3168283	?	?	?	?	?
?	1.6207036	-1.7303675	1.729259	-1.4465247	?	1.3066152	-1.6614482	?	1.3553287	-1.6096532	1.4269316	?	-1.3541828	?	-1.7334257	?	-1.9292291	?	?	?	-1.3674536	1.6388597	1.7959231	?	-1.5014731	?	?	?	1.5364174	1.6003985	?	?	1.3534769	?	1.4823319	?	?	?	-1.4645276	?	?	1.4750106	?	-1.6406003	?	?	?	?	?
?	-1.8864278	1.8553984	-1.7976756	1.5673345	?	-1.2727113	1.4993813	?	-1.7155153	1.8331499	-1.26436	?	1.5725645	?	1.30318	?	1.7408181	?	?	?	1.3621675	-1.5649214	-1.9313965	?	1.8722295	?	?	?	-1.679766	-1.2640938	?	?	-1.7277154	?	-1.481267	?	?	?	1.3248539	?	?	?	?	?	?	?	?	?	?
?	-1.4741335	2.026305	-1.6365263	1.4687082	?	-1.2651622	1.6786478	?	-1.5554092	1.7813551	-1.4498188	?	1.8864008	?	?	?	2.0441267	?	?	?	?	-1.7628083	-1.5932013	?	1.7384881	?	?	-1.5499792	-1.9166464	-1.2939829	?	?	-1.3741527	?	-1.2781427	?	?	?	?	?	?	-1.5506173	?	1.2835156	-1.1730804	?	-1.054679	?	1.1279476
?	-1.6303436	1.5925001	-1.6447092	?	?	-1.4819293	1.4183128	?	-1.3911395	1.8034935	-1.2886496	?	1.5156559	-1.3354303	1.4056756	?	1.9680294	?	?	?	?	-1.7181277	-1.7270252	?	1.4551804	?	?	-1.4915186	-1.8564495	-1.443461	?	?	-1.7154167	-1.264926	-1.4758208	?	?	?	?	?	?	-1.4873458	?	?	-1.312139	?	?	?	?
?	1.4328678	-1.9177014	1.7089739	?	?	?	-1.6031009	?	1.5065281	-1.7653967	1.3766245	?	-1.5811069	?	-1.3305588	1.3652729	-1.5399003	?	?	?	-1.312687	1.247471	1.9816545	?	-1.3584913	?	?	?	1.9030997	?	?	?	1.7674767	?	1.4714698	?	?	?	?	?	?	1.3535557	?	?	1.418378	?	?	?	-1.3130056
?	-1.6625255	1.8931949	-2.0696642	?	?	?	1.4973567	?	-1.5783821	1.6393147	-1.5003027	?	1.407754	-1.3678172	1.6109315	?	1.9382612	?	?	?	?	-1.5155525	-1.725073	?	1.4332383	?	?	-1.6500036	-1.7277052	?	?	?	-1.5762734	?	-1.3032707	?	?	?	?	?	?	-1.3409718	?	?	?	?	?	?	1.3478076
?	1.7767196	-1.5726084	1.6674887	-1.4545746	?	?	-1.6769457	?	1.5036135	-1.9285349	1.4691612	?	-1.7733399	1.3045714	-1.4060718	?	-1.4887888	?	?	?	?	1.5399548	1.8177606	?	-1.4394648	?	?	?	1.8878077	1.2321838	?	?	1.6341509	?	1.4678527	?	?	?	?	?	?	1.4676337	?	?	?	?	?	?	-1.446855
?	-1.6922674	1.6011436	-1.920239	1.5020418	?	-1.4242666	1.4461477	?	-1.7340894	1.6573176	-1.4005395	?	2.1198618	-1.3512307	?	?	1.43894	?	?	?	1.5744492	-1.4867598	-1.9038895	?	1.5424364	?	?	?	-1.5883576	-1.4712992	?	?	?	?	-1.7029018	?	?	?	?	?	?	-1.5908319	?	1.3963556	-1.2546062	?	?	?	1.3333766
?	-1.5493482	1.7053868	-1.7863923	1.4108647	?	-1.6526301	1.7275337	?	-1.5119456	1.9329482	-1.2729714	?	?	-1.3353311	1.308026	?	1.3724456	?	?	?	1.453648	-1.395942	-1.8149378	?	1.3409253	?	?	-1.3235582	-1.6126044	-1.3091648	?	?	-1.7937696	?	-1.5526643	?	?	?	?	?	?	-1.2828515	?	?	-1.4346212	?	?	?	1.4733744
?	-1.8215642	1.631916	-2.1368074	1.5041959	?	-1.3115065	1.7707138	?	-1.2586547	1.7725224	-1.2954122	?	1.3634961	-1.2493587	?	?	1.8618968	?	?	-1.3394802	1.4453266	-1.4377552	-1.9187523	?	1.3966951	?	?	?	-1.4623778	-1.2530769	?	?	-1.7371984	?	-1.529061	?	?	?	?	?	?	-1.3149639	?	?	?	?	-1.350488	?	1.4541676
?	1.6609877	-1.5406828	1.6982787	-1.4313278	?	?	-2.087715	?	1.6572331	-1.6765223	1.3201851	?	?	1.2986307	-1.924872	?	-2.2008786	?	?	1.3328006	?	1.4565582	1.7397597	?	-1.3993078	?	?	1.4184692	1.8405359	1.383829	?	?	1.5358212	?	1.5957026	?	1.2779338	?	?	?	?	1.4620929	?	?	1.3873518	?	?	?	-1.3451588
?	1.6901511	-1.9260837	1.8069152	?	?	1.40043	-1.7741354	?	1.5131519	-1.5515985	1.4185529	?	?	1.431073	-1.4262185	?	-2.1723094	?	?	?	?	1.7264407	1.8682667	?	-1.4078848	?	?	?	1.8390752	?	?	?	1.5739447	?	1.6383518	?	?	?	?	?	?	1.4191065	?	?	?	?	?	?	-1.3805085
?	-1.4567801	1.8072538	-1.6748859	?	?	-1.3847296	2.3199058	?	-1.463176	2.0448427	-1.4823589	?	1.701481	-1.4867533	?	?	2.0685647	?	?	?	1.5628122	-1.941821	-1.8085566	?	1.6983647	?	?	?	-1.8643512	-1.3532559	?	?	-1.8662065	?	-1.930534	?	?	?	?	?	?	-1.3550787	?	?	?	?	?	?	1.3488072
?	-1.469051	1.8629194	-2.1492949	1.4830805	?	-1.2879368	1.7824826	?	-1.519366	1.5874625	-1.3989179	?	1.4455898	-1.3316659	1.6130372	?	1.7736067	?	?	?	1.3469418	-1.7083753	-1.7909261	?	1.9072565	?	?	?	-1.7717124	-1.4804975	?	?	-1.4428954	?	-1.438418	?	-1.2481797	?	1.5221455	?	?	?	?	1.3509655	?	?	?	?	1.3232404
?	1.3860809	-2.0496666	1.7885693	?	?	?	-1.7333798	?	1.4277958	-1.5635992	1.3481679	?	-1.5910438	?	-1.3213624	?	-1.996889	?	-1.3097924	?	?	1.8933471	1.8111182	?	-1.4851315	?	?	1.2380885	1.8359095	1.2367173	?	?	1.5014772	?	1.8077552	?	?	?	?	?	?	1.305194	?	?	?	?	?	?	?
?	1.5218527	-1.9378109	1.5892309	-1.5617254	?	?	-1.6830065	?	1.333122	-1.7747808	1.3307093	?	-1.6529542	1.3425264	-1.3214495	?	-1.8642215	?	?	?	-1.3638437	1.9238434	1.8397548	?	-1.4527588	?	?	?	1.8131361	1.3915497	?	?	1.6204678	?	1.7422934	?	?	?	?	?	?	1.3605075	?	-1.342155	?	?	?	?	-1.3257666
?	-1.5068611	1.7500155	-1.6418314	1.3221649	?	-1.3130175	2.0382218	?	-1.5314311	2.1003382	-1.418092	?	1.557532	-1.7371305	1.4084778	?	1.739307	?	?	?	1.8386089	-1.5691956	-1.7459621	?	1.5397905	?	?	-1.4707154	-1.6662142	-1.232605	?	?	-1.5952947	?	-1.6733804	?	?	?	?	?	?	-1.3412368	?	?	?	?	?	?	1.4152018
?	-2.2394862	2.052008	-1.747741	?	?	-1.2376301	1.6953351	?	-1.2803771	2.169949	-1.3967544	?	1.5236912	-1.3196304	?	?	1.6640708	?	?	?	1.5885445	-1.4843942	-1.7830795	?	1.759464	?	?	?	-2.0136297	-1.4896475	?	?	-1.4897991	?	-1.5325894	?	?	?	?	?	?	?	?	?	?	?	?	?	?
?	1.6276352	-1.588671	1.7499471	-1.5971345	?	1.3400725	-1.3222398	?	1.392348	-1.9590604	1.3953763	?	-1.4056044	?	?	?	-1.8960767	?	?	?	?	1.7655373	2.0789125	?	-1.5783175	?	?	?	1.6679237	1.5889299	?	?	1.4251916	?	?	?	?	?	?	?	?	1.3106225	?	-1.420068	?	?	?	?	-1.4239174
?	?	-1.936252	2.0507405	-1.4607062	?	?	-1.786442	?	1.5736576	-2.0500255	1.4130174	?	-1.6879874	?	-1.7081407	?	-1.8376031	?	?	?	?	?	2.0328238	?	-1.3381232	?	?	1.2724363	1.7475148	1.457847	?	?	1.7344224	?	1.367908	?	?	?	?	?	?	1.5365496	?	?	?	?	?	?	?
?	-1.7539703	1.8746957	-1.4001054	1.4758093	?	-1.2427298	2.5538497	?	-1.5352033	1.8903085	-1.449043	?	1.4418586	-1.2763711	?	?	1.6499494	?	?	-1.2298578	1.4000891	-1.6354558	-1.6475317	-1.2380469	1.3881311	?	?	?	-1.6198847	-1.3569049	?	?	?	?	-1.5274558	?	-1.2816408	?	?	?	?	-1.4743048	?	?	?	?	?	?	1.4866657
?	1.4700447	-1.9728327	1.7716486	?	?	1.2985623	-1.4119571	?	1.3394355	-1.8179058	1.4457711	?	-1.4565482	?	-1.5233395	?	-1.9258956	?	?	?	?	1.5472263	2.0039346	?	-1.4844301	?	?	1.304428	2.0691442	1.3159717	?	?	1.4492707	?	1.4751995	?	?	?	?	?	?	1.3419251	?	?	?	?	?	?	?
?	-1.6287891	1.6971724	-1.8151637	1.414125	?	?	1.5422093	?	-1.4380139	1.8454261	-1.418013	?	1.7560489	-1.2815483	?	?	1.5732082	?	?	?	?	?	-2.0120711	?	1.6121631	0.9712887	?	-1.2052017	-1.7525016	-1.1100421	?	-1.0765148	-1.5591245	?	-1.3380233	?	-1.1867409	1.1630778	1.202418	?	?	-1.3513356	?	?	?	?	?	?	1.3947464
?	-1.9437345	1.8041631	-1.7518111	?	?	-1.5172288	1.6324875	?	-1.3946301	2.3058918	-1.2886329	?	1.8436227	-1.3506867	1.5434626	?	1.5182058	?	?	?	?	-1.6121032	-1.4757626	?	1.3975315	?	?	?	-1.5756546	-1.6490605	?	?	-1.3329133	?	-1.4411148	?	?	?	?	?	?	-1.4387337	?	1.456169	?	?	?	?	?
?	-1.6304176	1.7821068	-1.5802605	1.5923431	?	?	2.3315907	?	-1.5066097	1.7908572	-1.4768786	?	1.5327499	-1.4929249	1.5050994	?	1.6561577	?	?	?	?	-1.6870533	-1.7111044	?	1.6933581	?	?	?	-1.6190993	-1.2485849	?	?	-1.4855746	?	-1.9888457	?	?	?	?	?	?	-1.4456396	?	1.4208031	?	?	?	?	?
?	1.5934515	-1.7801725	1.9202706	-1.5737009	?	1.3510797	-1.8264806	?	1.6839253	-1.8421208	1.3839142	?	-1.7548064	?	-1.7215092	?	-1.4942995	?	?	?	?	1.8135802	1.461893	?	-1.3782264	?	?	1.5280598	1.9550486	?	?	?	1.7314835	?	1.5609382	?	?	?	?	?	?	1.3202608	?	?	1.3976277	?	?	?	-1.3476058
?	2.0401528	-1.7759776	1.6721355	-1.5146643	?	?	-1.7115628	?	1.3091217	-1.675888	1.3553997	?	-1.5122674	1.4211226	-1.4992734	?	-1.829411	?	?	?	?	1.6232979	1.6913993	?	-1.3597281	?	?	?	1.8751553	1.3554595	?	?	1.2868164	?	1.5314566	?	?	?	?	?	?	1.3393013	?	?	1.3001846	?	?	?	-1.3161014
?	-1.7056829	2.1241918	-1.7935878	1.4903884	?	-1.2737154	1.6942142	?	-1.5830325	1.3232179	?	?	1.7533107	-1.4968929	1.2221279	?	1.9317175	?	?	-1.2103128	1.1838138	-1.5482342	-1.5240374	?	1.34922	?	?	?	-1.6664795	?	?	?	-1.6286842	?	-1.5967721	?	?	?	?	?	?	-1.5706851	?	?	?	?	?	?	?
?	1.749694	-1.8276258	1.7944317	-1.330177	?	1.4028323	-1.8668559	?	1.3487136	-1.5590236	1.3911347	?	-1.4175987	1.3483431	?	?	-2.065953	?	?	?	-1.317005	1.5482242	1.6348119	?	-1.6672366	?	?	1.2609836	1.8051367	1.6581379	?	?	1.5662078	?	1.6089747	?	?	?	-1.3287408	?	?	1.5283593	?	-1.4098294	?	?	?	?	-1.3867569
?	-1.780974	1.7222617	-1.7759773	1.637476	?	-1.2924378	2.0632966	?	-1.5278152	2.3185186	-1.3253833	?	1.8017826	-1.4138455	1.5639522	?	1.9202205	?	?	?	1.1332071	-1.3546302	-1.7474005	?	1.7527299	?	?	-1.5055236	-1.9086359	?	?	?	-1.7404771	?	-1.61747	?	?	?	?	?	?	?	?	1.3812459	-1.2486917	?	?	?	?
?	-1.6878152	1.8522655	-1.7411914	1.7390708	?	-1.5119154	1.582901	?	-1.326096	1.7798728	-1.296108	?	1.4602093	-1.2557313	1.6780485	?	1.7171162	?	?	?	?	-1.6281571	-1.9070632	?	2.081042	?	?	-1.3152633	-1.8747529	-1.9779577	?	?	-1.4013053	?	-1.4479113	?	?	?	?	?	?	-1.3415872	?	1.4330883	?	?	?	?	?
?	-1.7536557	1.634779	-1.6608379	1.6284277	?	?	1.573169	?	-1.4263071	1.7766134	-1.3700151	?	?	-1.287748	?	?	2.191753	?	?	?	1.3528008	-1.6209666	-1.6666065	?	1.4228827	?	?	-1.2915822	-1.8676575	-1.2882105	?	?	-1.357286	?	-1.5243758	?	?	?	?	?	?	-1.3034945	?	?	?	?	?	?	?
?	1.7319494	-1.5896094	1.6365483	-1.810695	?	1.369793	-1.4541699	?	1.4796587	-1.7807958	1.3586351	?	?	1.3263464	-1.3870742	?	-1.9232912	?	?	?	?	1.6647567	1.8311764	?	-1.5329455	?	?	?	1.7592639	1.4076823	?	?	1.3724128	?	1.489838	?	?	?	?	?	?	1.351653	?	-1.3370186	?	?	?	?	-1.3264377
?	-1.5908465	1.75906	-1.6729704	1.321194	1.3037144	-1.232048	1.714717	?	-1.3935022	2.236201	-1.4849145	?	?	-1.2492996	1.3454825	?	1.6327732	?	?	?	1.33231	-1.8166268	-1.6582088	?	1.8662515	?	?	?	-1.7864816	-1.3124121	?	?	-1.341425	?	-1.6102166	?	?	?	1.3415663	?	?	-1.3812658	?	?	-1.312794	?	?	?	1.3020471
?	1.7247201	-1.864103	1.9258935	-1.5314162	?	1.2631534	-1.6473101	?	1.2912478	-1.6145744	1.3834586	?	-1.7209212	1.2353805	-1.7128184	1.2572213	-1.870947	?	-1.2976618	?	?	1.5534544	1.6751707	?	-1.6914296	?	?	?	1.9417953	1.2464429	?	?	1.6454259	?	1.4326475	?	1.3869319	?	?	?	?	?	?	-1.3522747	?	?	?	?	-1.3664752
?	-1.3345699	1.7626516	-1.9883043	1.3792372	?	-1.5142905	1.7776669	?	-1.5927777	1.6843959	-1.4557453	?	?	-1.2998472	1.6243606	?	2.0437715	?	?	?	1.1367705	-1.6724132	-1.7659546	?	1.8622322	?	?	?	-1.7321516	-1.2792625	?	?	-1.5627	?	-1.8339586	?	?	?	?	?	?	-1.3430129	?	1.3810972	?	?	?	?	1.389955
?	1.7313792	-1.8581856	1.7210168	?	?	?	-1.7715019	?	1.5407948	-1.7822297	1.389019	?	-1.5407748	1.4178218	-1.3371724	?	-1.5601702	?	?	?	?	1.4980035	1.7224497	?	-1.3977705	?	?	1.455115	1.671777	1.2618227	?	?	1.6502603	?	1.6538054	?	?	?	?	?	?	1.3646891	?	?	1.335217	?	?	?	-1.4006882
?	-1.5835139	1.8890545	-1.8155786	?	?	-1.2483311	1.5763372	?	-1.4862902	1.5877924	-1.36399	?	1.6264817	-1.3025821	1.8909142	?	1.9450043	?	?	-1.3052198	1.4746279	-1.6067989	-2.1267977	?	1.67069	?	?	?	-1.9158162	-1.3831369	?	?	-1.574925	?	-1.4276676	?	?	?	?	?	?	-1.5978194	?	?	-1.3425889	?	?	?	?
?	1.7803391	-1.8133762	2.0592377	-1.6662111	?	?	-1.9736643	?	1.3942815	-1.8246148	1.4745828	?	-1.3818003	?	?	?	-1.9179806	?	?	?	-1.3572584	1.7531205	1.4437367	?	-1.628602	?	?	?	1.6087414	1.4153318	?	?	1.607963	?	?	?	?	?	?	?	?	1.4664111	?	?	?	?	?	?	?
?	1.7307789	-1.9075149	1.7174935	-1.3806343	?	?	-1.9621457	?	1.4651085	-1.7144793	1.4175689	?	-1.8038272	1.5870407	?	1.3198767	-1.9607875	?	?	?	-1.31752	1.6734399	1.495142	?	-1.8338206	?	?	1.3405062	1.7574608	1.2694007	?	?	1.4357544	?	1.4754212	?	?	?	?	?	?	1.4686134	?	-1.4740196	?	?	?	?	?
?	1.6770349	-1.570481	1.77775	-1.6399685	?	1.2619097	-1.3922714	?	1.3124031	-1.6123759	1.4577812	?	-1.5793968	?	-1.4422781	?	-2.0739052	?	-1.3383704	?	?	1.53872	1.7588187	?	-1.5989372	?	?	?	1.9923652	1.4725294	?	?	1.4441745	?	1.4569731	?	?	?	?	?	?	1.5379703	?	-1.3802104	1.2528703	?	?	?	?
?	-1.4561945	2.1116776	-2.243224	1.4303308	?	-1.3348233	1.972372	?	-1.4311366	2.013975	-1.388792	?	1.5718077	?	?	-1.2310536	1.7065657	?	?	?	1.3886967	-1.4079269	-1.6773707	?	1.7978754	?	?	-1.5329586	-1.8059344	-1.2595165	?	?	-1.6693426	?	-1.4800527	?	?	?	?	?	?	-1.3321041	?	1.3650836	?	?	?	?	?
?	-1.784019	2.076375	-1.8229345	1.323449	?	?	1.6168684	?	-1.3803192	1.5137079	-1.4690642	?	1.6194144	?	?	?	1.7448217	?	?	?	?	-1.6703753	-1.9457655	?	1.6016914	?	?	-1.3754152	-1.6378385	-1.3250399	?	?	-1.5002165	?	-1.2483166	?	?	?	?	?	?	-1.4203287	?	?	?	?	?	?	?
?	-1.5635707	1.5378779	-1.8151575	1.4389635	?	-1.315073	1.7230799	?	-1.3460432	2.3507388	-1.42169	?	1.371988	?	?	?	1.9228189	?	?	?	1.4273355	-1.5675753	-1.9153658	?	1.497533	?	?	-1.2630397	-1.6779242	?	?	?	-1.3979048	?	-1.4435813	?	?	?	?	?	?	?	?	?	-1.2735288	?	?	?	?
?	1.4959488	-1.5995343	1.831834	-1.7242004	?	?	-1.5541937	?	1.4982972	-1.647501	1.336241	?	?	1.4289365	?	?	-1.6308767	?	?	?	?	1.9028403	1.8254044	?	-1.6750838	?	?	?	1.8475388	1.3278325	?	?	1.5538238	?	1.3070403	?	?	?	?	?	?	1.2539707	?	?	?	?	1.2324612	?	?
?	-1.455241	1.8693029	-1.7128139	?	?	-1.3020104	1.5261427	?	-1.5361714	1.657444	-1.5378491	?	1.7131593	-1.2951419	?	?	1.614049	?	?	?	?	-1.7347907	-1.7067779	?	1.5429231	?	?	-1.2539989	-1.860888	-1.4320453	?	?	-1.4168996	?	-1.5850111	?	?	?	?	?	?	-1.3322678	?	1.6368804	?	?	-1.3941602	?	?
?	1.9623672	-1.375939	1.9821006	-1.5003645	?	1.5008686	-1.5447937	?	1.3460511	-2.09056	1.3212165	?	-1.4737808	1.4781283	-1.4102213	?	-1.8136519	?	?	?	-1.3328003	1.9812596	1.5210258	?	-1.6273177	?	?	?	1.7411001	?	?	?	1.3284094	?	1.5017618	?	?	?	?	?	?	1.6089592	?	?	?	?	?	?	-1.4218329
?	-1.650086	1.8127421	-1.8483648	1.8752127	?	-1.47718	1.7341118	?	-1.4944743	1.5039678	-1.3703511	?	?	-1.3303521	1.8270957	?	1.7653133	?	?	?	?	-1.7100222	-1.9045144	?	1.7493169	?	?	?	-1.8527004	-1.4983385	?	?	-1.5552112	?	-1.6293814	?	?	?	?	?	?	-1.3618686	?	?	?	?	?	?	?
?	1.6276603	-1.7592094	1.9353795	?	?	1.3669738	?	?	1.505187	-1.6136318	1.3706219	?	?	1.2933626	-1.4082887	?	-1.7657689	?	?	?	-1.414248	1.2897379	1.5928061	?	-1.4262978	?	?	1.3123025	1.7334524	1.3334876	?	?	1.5502478	?	1.5547827	?	?	?	?	?	?	1.2583804	?	?	?	?	?	?	-1.3483112
?	-1.4576861	1.7085794	-1.7435213	1.4890093	?	-1.3034089	1.7680655	?	-1.4491915	1.9438426	-1.3989581	?	1.5631977	?	1.4964218	?	2.2336473	?	?	?	?	-1.6464165	-1.9552646	?	1.4153465	?	?	?	-1.8299481	-1.2760346	?	?	-1.6043242	?	-1.5395236	?	?	?	1.3262085	?	?	-1.559301	?	?	?	?	?	?	?
?	1.3362044	-1.6806676	1.7598891	-1.3508567	?	1.2850298	-2.2785902	?	1.4054137	-1.4189059	1.4577146	?	-1.5368543	1.3642932	-1.5276086	?	-1.811859	?	?	?	-1.5297285	1.7903405	1.536411	?	-1.424997	?	?	1.4510431	1.7337412	1.5065112	?	?	1.4029659	?	1.2433352	?	?	?	?	?	?	1.2741963	?	?	?	?	?	?	?
[truncated: 1,361 more columns]
