# Supplementary material for: Gene set enrichment meta-learning analysis: next- generation sequencing versus microarrays
Source: BMC Bioinformatics. 2010 Apr 8;11:176. doi: 10.1186/1471-2105-11-176 (PMC3098055; doi:10.1186/1471-2105-11-176)
Supplement: Additional file 3 — GSE-MLA ODT results archive. Comma separated values (CSV) files containing results of GSE-MLA for ODT data sets. [file 1471-2105-11-176-S3.zip › nextGeneResults_GSEMLA_ODT_vs_AFX6.csv]

DEATHPATHWAY	MRNA_PROCESSING	LE_MYELIN_DN	MRNA_PROCESSING_REACTOME	ATP_SYNTHESIS	ROSS_CBF	AGUIRRE_PANCREAS_CHR12	CCR3PATHWAY	TRYPTOPHAN_METABOLISM	ELECTRON_TRANSPORTER_ACTIVITY	PGC1APATHWAY	HUMAN_MITODB_6_2002	CITRATE_CYCLE_TCA_CYCLE	ST_WNT_CA2_CYCLIC_GMP_PATHWAY	KENNY_WNT_UP	TYPE_III_SECRETION_SYSTEM	TGF_BETA_SIGNALING_PATHWAY	CALCINEURINPATHWAY	AGUIRRE_PANCREAS_CHR9	GLYCEROPHOSPHOLIPID_METABOLISM	ICHIBA_GVHD	NITROGEN_METABOLISM	JISON_SICKLE_CELL	TARTE_PC	BYSTROM_IL5_DN	ST_DIFFERENTIATION_PATHWAY_IN_PC12_CELLS	CORDERO_KRAS_KD_VS_CONTROL_DN	TNFR1PATHWAY	OVARIAN_INFERTILITY_GENES	SHEPARD_CRASH_AND_BURN_MUT_VS_WT_UP	INTRINSICPATHWAY	RARRXRPATHWAY	ECMPATHWAY	BRENTANI_IMMUNE_FUNCTION	HOX_GENES	ZHAN_TONSIL_PCBC	KREBS_TCA_CYCLE	ELECTRON_TRANSPORT_CHAIN	RASPATHWAY	ROSS_PML_RAR	ST_TUMOR_NECROSIS_FACTOR_PATHWAY	GLEEVECPATHWAY	ZUCCHI_EPITHELIAL_DN	SA_PTEN_PATHWAY	KERATINOCYTEPATHWAY	CELL_MOTILITY	CHEMICALPATHWAY	BRENTANI_CYTOSKELETON	PASSERINI_APOPTOSIS	LEE_CIP_DN
?	-1.6583345	?	-1.4857489	?	?	-1.4972432	?	?	?	1.6855584	-1.6181811	?	?	?	?	?	1.9151278	?	?	?	?	-1.4934511	-1.6161699	?	?	?	?	?	-1.4941115	?	?	?	?	?	-1.6355816	?	-1.5531749	?	?	?	?	-1.550342	?	?	-1.5324203	?	?	?	?
?	1.4239708	-1.6040492	1.5228657	?	?	?	?	?	1.3949918	-1.8830196	1.378806	?	?	?	?	?	-1.702922	1.5957557	?	?	?	?	1.8120553	?	?	?	?	?	1.5361181	?	?	?	?	?	1.5045401	?	1.3961514	?	?	?	?	1.5050206	?	?	1.4380193	?	?	?	-1.3917487
?	1.5620801	-1.5065625	1.7826302	?	?	?	?	?	1.3741363	-2.4867597	1.4219257	?	?	1.4402586	?	?	-1.3214525	?	?	?	?	1.556384	?	?	-1.7664819	?	?	?	1.5268971	?	?	?	?	?	1.4639579	?	1.5839931	?	?	?	?	1.7924812	?	?	1.5835575	?	?	?	?
?	-1.4572029	1.548798	-1.4509903	?	?	-1.3837687	?	?	?	2.5391836	-1.4775735	?	?	-1.3943657	?	?	2.2324789	-1.4255272	?	?	?	?	-1.654384	?	?	?	?	?	?	?	?	?	?	?	-1.3707001	?	-1.5973308	?	?	?	?	-1.401114	?	?	?	?	?	?	?
?	1.3879985	?	1.4564639	?	?	?	?	?	?	-2.7650886	1.3870248	?	?	?	?	?	-1.7767849	?	?	?	?	?	1.5791209	?	-1.7163117	?	?	?	?	1.3596641	?	?	?	?	1.4898212	?	1.3630874	?	?	?	?	1.5660394	?	?	1.5126123	?	1.3778307	?	-1.4925362
?	1.5057027	-1.6574185	?	-1.4564592	?	1.3870091	-2.1469607	?	?	-1.9842625	?	-1.4377172	?	?	-1.471112	?	-1.655153	?	?	1.4135911	?	?	2.0289586	?	-1.5088044	?	?	1.4479105	1.8822864	1.5788689	?	?	?	?	1.3795835	?	?	?	?	?	?	?	?	?	1.8645695	?	?	?	?
?	-1.3919576	1.4355608	-1.4481634	?	?	-1.3401055	1.6327102	?	?	1.7358265	-1.4450921	?	?	-1.3914485	?	?	1.7149793	-1.3501619	?	?	?	?	-1.5556676	?	1.5983173	?	?	?	-1.6829661	?	?	?	?	?	-1.4960748	?	?	?	?	?	?	-1.6558266	?	?	-1.6040325	?	-1.3561659	?	?
?	1.9677926	-1.6017659	1.548093	?	?	?	?	?	?	-1.9447643	1.5023938	?	-1.6632633	?	?	?	-1.8839822	?	?	?	?	?	1.5174323	?	?	?	?	?	1.5858307	?	?	?	?	?	1.5655199	?	?	?	?	?	?	1.6726263	?	?	1.4762483	?	?	?	?
?	-1.6784612	?	?	?	?	?	?	?	?	3.048611	?	?	?	-1.4182019	?	?	?	?	?	?	?	?	-1.5925344	?	1.9359977	?	?	?	?	?	?	?	?	?	?	?	-1.6791221	?	?	?	?	?	?	?	?	?	?	?	?
?	?	1.8298813	?	1.5899128	?	?	1.6826262	?	?	1.6584175	?	?	?	?	?	?	1.573821	?	?	?	?	?	?	?	1.5421838	?	?	?	-1.7918677	?	?	?	?	?	?	?	?	?	?	?	?	-1.0277829	1.2522495	?	-1.323782	?	?	?	?
?	?	-1.8480104	1.3866051	?	?	1.3764057	-1.6358165	?	?	-1.53917	?	?	-1.4615115	?	?	?	-1.7500544	?	?	?	?	?	1.6259385	?	-1.7832423	?	?	?	1.3406304	1.3344053	?	?	?	?	?	?	?	?	?	?	?	?	?	?	1.5900276	?	?	?	?
?	-1.4759215	?	-1.5336754	?	?	?	?	?	?	?	-1.294824	?	?	-1.3015258	?	?	2.5342145	?	?	?	?	?	?	?	1.4516581	?	?	?	?	?	?	?	?	?	?	?	?	?	?	?	?	-1.4850892	?	?	?	?	-1.4996436	?	?
?	1.5528907	-1.5918616	1.7244741	?	?	1.5026834	-1.5168456	?	1.3737019	-2.2448726	1.3710301	?	-1.4173362	1.6551738	?	?	-1.7698351	?	?	1.3753347	?	?	1.6252174	?	-1.6678933	?	?	?	1.3975083	?	?	?	1.452978	?	?	?	?	?	?	?	?	1.586904	?	-1.3561944	1.4803865	?	?	?	?
1.356283	?	-1.8741891	?	-1.5177615	?	?	-1.652953	?	?	-1.5441804	?	?	-1.5639609	?	-1.9558225	?	-1.516564	?	?	?	?	?	1.6350617	?	?	?	?	?	2.1117406	1.3202838	?	?	?	?	1.4424294	?	?	-1.4695792	?	?	?	?	?	?	1.5476049	?	?	?	-1.5872906
?	-1.3618704	1.642333	-1.3119785	?	?	?	1.4557749	?	-1.338803	1.7754787	?	?	?	?	?	?	1.7635145	?	?	?	?	?	-1.5603144	?	1.7382286	?	?	?	-1.7416886	-1.3912963	?	?	?	?	-1.5160139	?	?	?	?	?	?	-1.6679862	?	?	-1.8002725	?	?	?	?
?	1.7289978	?	1.505297	?	?	?	?	?	1.482646	-1.8422937	?	?	-1.4883711	1.3944718	?	?	-1.6966637	?	?	?	?	?	1.573595	?	?	?	?	?	1.5484288	?	?	?	?	?	?	?	1.5574648	?	?	?	?	1.4387817	?	?	1.4630777	?	?	?	?
?	?	?	-1.5727922	?	?	-1.5355915	?	?	?	?	-1.4866774	?	1.5052477	?	?	?	2.0149546	?	?	?	?	?	-1.7285453	?	1.88248	?	?	?	?	?	?	?	?	?	?	?	-1.5470148	?	?	?	?	?	?	?	-1.4876535	?	?	?	1.4537703
?	?	?	1.4833142	?	?	?	?	?	?	-2.9577851	?	?	?	1.3764704	?	?	?	1.5283558	?	?	?	?	1.37203	?	-1.7575716	1.4120716	?	?	?	?	?	?	?	?	?	?	1.4936851	?	?	?	?	2.0405161	?	?	1.3813995	?	1.3496759	?	?
?	1.432342	?	1.5500598	?	?	1.4860983	?	?	1.4103827	-2.6010284	1.3928721	?	?	1.3657761	?	1.4490052	?	1.4199395	?	?	?	1.5446255	1.5120549	?	-1.9443738	?	?	?	1.5515053	?	?	?	?	?	?	?	1.443368	?	?	?	?	1.3848841	?	?	1.584417	?	1.415626	?	?
?	-1.7553632	?	-1.6514741	?	?	-1.4163285	?	?	-1.6821802	2.056171	?	?	2.0192738	?	?	-1.4585332	1.9689487	?	?	?	?	?	?	-1.3836224	1.6955724	?	?	?	-1.3988448	?	?	?	?	?	-1.400253	?	-1.425683	?	?	?	?	-1.8119166	?	?	-1.4152592	?	?	?	?
?	-1.7187986	1.5052063	-1.6595423	?	?	-1.3901736	?	?	-1.5422653	2.0616984	-1.4620324	?	?	-1.4210327	?	?	2.0908446	?	?	?	?	?	-1.4916334	?	?	?	?	?	-1.3917897	?	?	?	?	?	?	?	-1.6203179	?	?	?	?	-1.4832416	?	?	-1.5582064	?	?	?	?
?	-1.6464708	?	-1.5466764	?	?	?	?	?	-1.4446619	?	-1.3561794	?	1.375734	-1.3429346	?	-1.219412	?	?	?	-1.2076372	?	?	-1.7629586	?	?	-1.2776712	?	?	?	?	?	?	-1.3876	?	-1.4298208	?	-1.6681589	?	?	?	?	-1.5409256	?	?	-1.4171625	?	?	?	?
?	1.6720632	-1.6480906	1.5969211	?	?	1.3749995	?	?	1.3796949	-1.8223661	?	?	-1.6744919	1.4335784	-1.3770329	?	-1.560979	1.3877525	?	?	?	?	1.6717402	?	-1.6319755	?	?	?	1.3852559	?	?	?	?	?	1.3802707	?	1.448124	?	?	?	?	?	?	?	1.4660567	?	?	?	-1.6924759
?	?	?	1.7371116	?	?	?	?	?	?	-2.4893658	?	?	?	?	?	?	-2.97933	?	?	?	?	?	?	?	?	?	?	?	?	?	?	?	?	?	?	?	?	?	?	?	?	1.510105	?	?	1.6163508	?	?	?	?
?	-1.5461904	1.874689	-1.7699652	?	?	?	?	?	-1.3403337	1.6980267	-1.37789	?	1.6963781	?	1.5646224	?	1.7490879	?	?	?	?	?	-1.4404187	?	1.7430713	?	?	?	-1.7337801	?	?	?	?	?	-1.5599946	?	-1.361498	?	?	?	?	-1.423288	?	?	-1.4133048	?	?	?	?
?	?	-1.8201205	?	-1.4898711	?	?	-1.6349115	?	?	-1.5572485	?	?	?	?	?	?	-2.0242333	?	?	?	?	?	1.8019054	?	-1.4794956	?	?	?	2.0333464	?	?	?	?	?	1.4919086	?	?	?	?	?	?	?	?	?	?	?	?	?	?
?	-1.6215422	1.7750987	-1.5694388	?	?	?	1.8955574	?	?	2.0533192	-1.4404907	?	1.3980942	?	?	?	1.9404845	?	?	?	?	?	-1.4524716	?	1.5095825	?	?	?	-1.5505842	?	?	?	?	?	?	?	?	?	?	?	?	-1.3716546	?	?	-1.6193616	?	?	?	?
?	1.6495117	?	1.8376225	?	?	?	?	?	1.4468248	-1.5486419	1.4600463	?	-1.3354739	?	?	?	-1.4157386	?	?	?	?	?	1.8381172	?	-2.1214423	?	?	?	1.5592519	?	?	?	?	?	1.3866045	?	1.7040329	?	?	?	?	1.8184648	?	?	1.6047469	?	?	?	?
?	-1.4058704	1.5871325	-1.4049559	1.6471912	?	-1.5497773	?	?	?	2.0486925	?	?	1.5371046	?	?	?	1.9575099	-1.3274361	0.8583045	-1.2121848	0.87856126	?	-1.3994757	?	1.5802616	?	?	?	-1.4616978	?	?	?	?	?	?	?	?	?	?	?	?	?	?	?	-1.7270036	?	?	?	?
?	?	-1.5984504	1.5417358	?	?	?	-1.8628207	?	?	-1.6824526	?	?	-1.3826714	?	?	?	-2.6988714	?	?	1.434347	?	?	1.9446791	?	-1.500136	?	?	?	1.4453503	1.615161	?	?	?	?	1.3659953	?	?	?	?	?	?	?	?	?	1.6287001	?	?	?	?
?	-1.4840472	2.0324702	-1.332946	?	?	?	?	?	?	1.4468358	?	?	?	-1.3496778	?	?	1.5658746	?	?	?	?	?	-1.6127651	?	1.7658701	?	?	?	-1.7110302	-1.3749756	?	?	?	?	-1.5902205	?	?	?	?	?	?	-1.6625872	?	?	?	?	?	?	?
?	1.3541747	-1.9806474	1.5766311	?	?	?	-1.7814833	?	?	-1.8092695	?	?	-1.4759545	?	-1.5240976	?	-1.5136904	?	?	?	?	?	2.1175518	?	?	?	?	?	1.5627085	?	?	?	?	?	1.7943146	?	?	?	?	?	?	?	?	?	1.6066521	?	?	?	?
?	1.6239622	-1.5601778	1.4822996	?	?	?	?	?	?	-1.313528	?	?	-1.4106102	?	?	?	-1.8762013	?	?	?	?	?	1.6209663	?	-1.6774406	?	?	?	1.4795964	?	?	?	?	?	1.5072311	?	1.541482	?	?	?	?	1.7477796	?	?	1.6064504	?	1.3716152	?	?
?	1.6530356	?	1.4856274	?	?	?	?	?	1.345572	-2.4343934	?	?	?	1.6083475	?	1.3420771	-1.8209301	1.4584832	?	?	?	1.3420012	1.3810289	?	-1.8607234	?	?	?	1.34018	?	?	?	?	?	1.5502547	?	1.6955281	?	?	?	?	1.7497671	?	?	1.3902053	?	1.5713938	?	?
?	?	1.5114014	-1.6141038	?	?	-1.5028785	?	?	?	1.945724	-1.5226808	?	1.3916582	?	?	?	1.4491035	-1.5386156	?	?	?	?	-1.6391569	?	1.7771957	?	?	?	-1.5958189	?	?	?	?	?	?	?	-1.6001152	?	?	?	?	-1.5790664	?	?	?	?	-1.4893285	?	?
?	-1.5751463	1.5396768	-1.866275	?	?	?	1.5375999	?	-1.445351	1.7486631	-1.3547701	?	?	?	?	?	2.121345	?	?	?	?	?	-1.3919513	?	1.5489204	?	?	?	-1.792817	?	?	?	?	?	-1.5168037	?	?	?	?	?	?	-1.4892076	?	?	-1.849928	?	-1.3527822	?	?
?	-1.542721	?	-1.6126679	?	?	?	?	?	-1.3957553	1.3490175	-1.5012419	?	1.2991754	-1.3689303	?	?	2.0005379	?	?	?	?	?	-1.622101	?	1.7632074	?	?	?	-1.3744495	?	?	?	-1.3426838	?	-1.4904846	?	-1.4893597	?	?	?	?	-1.657641	?	?	-1.3585701	?	-1.4593294	?	?
?	1.818952	?	1.5857514	?	?	1.5930556	?	?	?	-3.086296	1.3624318	?	?	1.4736483	?	?	-1.7669802	1.4515975	?	?	?	?	1.6228672	?	-1.6674454	?	?	?	1.6208105	?	?	?	?	?	1.5540116	?	1.5622871	?	?	?	?	1.5023719	?	?	1.4879398	?	1.422262	?	-1.2938403
?	-1.6880714	1.5829488	-1.622625	?	?	?	?	?	-1.3783122	2.6754673	-1.4114583	-1.4310899	?	?	?	?	2.377227	?	?	?	?	?	-1.6775016	?	1.8087981	?	?	?	-1.5356807	?	?	?	?	?	?	?	-1.426734	?	?	?	?	-1.5429244	?	?	-1.4812528	?	?	?	?
?	1.5426574	?	1.4991691	?	?	?	?	?	?	-2.5416498	?	?	-1.3243687	?	?	?	-2.119964	?	?	?	?	?	1.4774796	?	-2.0542505	1.6616253	?	?	1.4946076	?	?	?	?	?	?	?	1.7046345	?	?	?	?	1.4631647	?	?	1.5758325	?	?	?	-1.9464225
?	-1.6236944	1.5481473	-1.6368982	?	?	-1.5738444	?	?	?	1.607411	-1.4834254	?	?	?	1.5184344	?	1.8315556	-1.3670638	?	-1.3498656	?	?	-1.7479444	?	1.7252196	?	?	?	-1.6174778	?	?	?	?	?	-1.3646761	?	-1.4010705	?	?	?	?	-1.43369	?	?	?	?	?	?	?
?	1.6676933	?	1.6012268	?	?	1.3916768	?	?	1.407955	-1.6486915	1.4304491	?	-1.298088	1.5128068	?	?	-2.038701	?	?	?	?	?	1.5057458	?	-1.4541448	1.4624586	?	?	1.3628936	?	?	?	?	?	1.5017002	?	1.4657445	?	?	?	1.3713527	1.6299851	?	?	1.4068539	?	1.4645811	?	?
?	-1.4059958	1.6330457	?	1.4531279	?	-1.3837401	1.6555626	?	?	1.8655962	?	?	1.6208532	?	1.6298331	?	1.6835473	?	?	?	?	?	-1.6439579	?	?	?	?	?	-1.507946	-1.3482556	?	?	?	?	-1.8545437	?	?	?	?	?	?	-1.3500687	?	?	?	?	?	?	?
?	1.6992989	?	1.5771778	?	?	?	?	?	?	-2.039423	1.595755	?	-1.4303097	1.5860126	?	?	-1.7490867	?	?	?	?	?	1.4745268	?	-1.6456639	?	?	?	1.4755794	?	?	?	?	?	?	?	1.7557963	?	?	?	?	1.7707385	?	?	1.592443	?	?	?	-1.3636818
?	1.578436	?	1.4506359	?	?	?	?	?	1.417838	-2.7295902	?	?	-2.068413	?	?	?	-2.632472	?	?	?	?	?	1.6120301	?	-1.578317	?	?	?	1.4235511	?	?	?	?	?	1.6692988	?	1.5540943	?	?	?	?	1.4797276	?	?	1.5550436	?	?	?	?
?	-1.894607	1.4262085	-1.5350164	?	?	-1.3883202	1.4107769	?	-1.5439196	2.044128	-1.4266969	?	?	?	?	?	1.9710535	?	?	?	?	?	-1.9414439	?	?	?	?	?	-1.6193898	?	?	?	?	?	-1.6445712	?	-1.6896306	?	1.4959928	?	?	-1.5949053	?	?	-1.5631607	?	?	?	?
?	-1.409468	?	-1.7574736	?	?	-1.4985054	-1.4595867	?	?	2.392335	?	?	?	-1.4074591	?	?	1.517531	?	?	?	?	?	-1.3803731	?	1.2336999	?	?	?	?	?	?	?	?	?	?	?	-1.4346546	?	?	?	?	-1.7327536	?	?	-1.578087	?	-1.3763598	?	?
?	?	-1.6295925	?	?	?	1.5144196	?	?	?	-1.9216623	1.599516	?	-1.6465855	?	?	?	-1.7636985	?	?	?	?	?	2.0461884	?	-1.6567	?	?	?	1.6553267	?	?	?	?	?	?	?	?	?	?	?	?	1.8950832	?	?	1.6422588	?	?	?	?
?	-1.6558429	1.6298385	-1.741934	?	?	?	?	?	?	2.7713876	-1.4129994	?	?	?	?	?	1.6822269	?	?	?	?	?	-1.3889098	?	2.1433947	?	?	?	-1.6441253	-1.4047095	?	?	?	?	-1.5013747	?	?	?	?	?	?	-1.5443773	?	?	-1.4834816	?	?	?	?
?	?	?	-1.6235676	?	?	?	?	?	?	2.4448054	?	?	?	?	?	?	1.7735909	?	?	?	?	?	-1.6074878	?	?	-1.2986175	?	?	-1.5151848	?	?	?	?	?	?	?	-1.5583718	?	?	?	?	-2.0456657	?	?	-1.4940314	?	?	?	1.3344482
?	1.9000701	?	1.6269015	?	?	?	?	?	1.5157999	-1.7170238	?	?	-1.6631348	?	?	?	-2.7243233	?	?	?	?	?	1.4251537	?	-1.6695932	?	?	?	1.661282	?	?	?	?	?	1.410699	?	1.5085133	?	?	?	?	1.7319973	?	?	1.4569716	?	?	?	-1.3980858
?	1.4767954	-1.7109592	1.6070312	?	?	?	-1.8885626	?	1.4393587	-2.1081038	1.4844977	?	?	?	?	?	-1.7005353	?	?	?	?	?	1.376802	?	-1.5907336	?	?	?	1.6230177	1.472638	?	?	?	?	1.3828939	?	1.3366913	?	?	?	?	1.4106233	?	-1.4075727	1.5114982	?	?	?	-1.5419432
?	?	-1.8401732	1.8288894	?	?	?	?	?	?	-1.8605186	?	?	-1.5001583	?	?	?	-1.7547977	?	?	?	?	?	1.5850283	?	-2.889193	?	?	?	1.5499482	?	?	?	?	?	1.438367	?	?	?	?	?	?	?	?	?	?	?	?	?	?
?	-1.4287477	2.0786555	-1.5095123	?	?	?	?	?	-1.3916852	1.8218371	?	?	?	?	?	?	1.8649075	-1.553219	?	?	?	?	-1.6086395	?	1.7249303	?	?	?	-1.5738219	?	?	?	?	?	?	?	-1.6612684	?	?	?	?	-1.5663301	?	?	-1.5053017	?	-1.4533188	?	?
?	1.4047142	-1.3162688	1.7002804	?	?	1.407881	?	?	1.3771337	-2.376643	1.594388	?	-1.3832949	?	?	?	-1.7948792	?	?	?	?	?	1.6186016	?	-1.6687626	?	?	?	1.662211	?	?	?	?	?	1.3689774	?	1.5495052	?	?	?	?	1.4582697	?	?	?	?	1.3875723	?	-1.2692945
?	-1.6146141	1.4800221	-1.4062846	?	?	-1.3662639	?	?	?	2.1647034	?	?	1.9040992	?	?	?	1.9333829	?	?	?	?	?	-1.6606756	?	?	?	?	?	-1.6036876	-1.4334381	?	?	?	?	-1.509481	?	-1.449933	?	?	?	?	-1.9139566	?	?	-1.3729404	?	-1.4368176	?	1.8010637
?	1.5028503	-1.4482743	1.9319488	?	?	?	-1.5711102	?	?	-1.9192117	?	?	?	?	?	?	-1.4314502	?	?	?	?	?	1.8980894	?	-1.6498901	?	?	?	1.834276	1.8151037	?	?	?	?	1.5247836	?	?	?	?	?	?	1.5085548	?	?	?	?	1.8815289	?	?
?	?	-1.6667969	1.8154688	?	?	?	-1.8371099	?	?	-2.0498557	?	?	?	1.4142832	?	?	-2.2987173	1.3298103	?	?	?	?	?	?	-1.5410955	?	?	?	1.5137539	1.344002	?	?	?	?	1.641512	?	?	?	?	?	?	?	?	?	1.4672712	?	?	?	?
?	?	?	?	?	?	?	?	?	?	-4.074786	?	?	?	?	?	?	-2.118981	?	?	?	?	?	?	?	?	?	?	?	?	?	?	?	?	?	?	?	1.5160662	?	?	?	?	1.5584571	?	?	?	?	?	?	?
?	?	1.8536965	?	?	?	?	1.6069373	?	?	1.611387	?	?	1.5491921	?	?	?	1.9060534	?	?	?	?	?	-1.366846	?	1.9084487	?	?	?	-1.6412635	?	?	?	?	?	-1.3493829	?	?	?	?	?	?	?	?	?	?	?	?	?	?
?	-1.4771774	1.9161637	-1.7145373	?	?	?	?	?	-1.4525678	3.1096509	-1.4645563	?	?	-1.4839373	?	?	2.0906835	?	?	?	?	?	-1.4866351	?	1.920053	?	?	?	-1.6389679	?	?	?	?	?	-1.4602836	?	-1.4277182	?	?	?	?	?	?	?	-1.4289824	?	?	?	?
?	1.8077002	-1.7377733	1.7642703	?	?	?	-1.3993958	?	1.5502923	-1.6646503	1.5613438	?	?	1.4572059	?	?	-1.6454012	?	?	?	?	?	1.4839773	?	-2.4379258	?	?	?	1.8737584	?	?	?	?	?	?	?	1.3685288	?	?	?	?	1.4979577	?	?	1.5490992	?	?	?	?
?	1.3877751	-1.883669	?	-1.323012	?	?	-1.8108011	?	?	-1.9164882	?	?	?	?	?	?	-1.6183608	?	?	?	?	?	1.5415115	?	-1.4845068	?	?	?	1.6469038	1.5160577	?	?	?	?	1.4561733	?	?	?	?	?	?	?	?	?	?	?	?	?	?
?	-2.0359654	?	-1.5862862	0.94008553	?	?	?	?	-1.3474569	2.074953	-1.4556661	?	?	?	?	?	?	?	0.73841393	-1.166253	?	?	-1.8210921	?	2.185608	?	?	?	-1.6123296	?	?	?	?	?	-1.4781567	?	-1.4408075	?	?	?	?	-1.5769721	?	?	-1.7087601	?	?	?	?
?	-1.8826436	1.551852	-1.6757746	1.6731442	?	?	1.8083031	?	-1.4083709	1.6562548	?	?	?	?	2.108245	?	2.2484841	?	?	?	?	?	-1.7391725	?	1.5331602	?	?	?	-1.7774774	-1.4515185	?	?	?	?	-1.6012455	?	?	?	?	?	?	-1.6200523	?	?	?	?	?	?	1.6425229
?	?	?	?	?	?	?	-1.7364595	?	?	-1.6770581	?	?	?	?	-1.6989121	?	-1.9225788	?	?	?	?	?	1.5569493	?	-1.663138	?	?	?	?	1.0153555	?	?	?	?	?	?	?	?	?	?	?	?	?	?	?	?	?	?	?
?	1.5137836	?	1.5480068	-1.4884276	?	?	-1.4204284	?	?	-1.6639102	1.3975638	?	?	1.490984	?	?	-1.4017596	?	?	?	?	?	1.3821667	?	-1.7991322	?	?	?	1.769218	?	?	?	?	?	?	?	1.4381734	?	?	?	?	1.6032959	?	?	1.512246	?	?	?	?
?	-1.8713008	1.4395412	-1.414191	?	?	-1.3771018	?	?	-1.4976312	?	-1.3566089	?	1.4263748	?	?	?	2.5899317	?	?	?	?	?	-1.7385957	?	1.8205215	?	?	?	-1.433859	?	?	?	?	?	-1.3902733	?	-1.5211675	?	?	?	?	-1.5317907	?	?	-1.6405284	?	?	?	1.478999
?	-1.6511157	?	-1.9012835	?	?	?	?	?	?	1.8014356	-1.4725255	?	?	?	1.536006	?	1.7014462	?	?	?	?	?	?	?	?	?	?	?	-1.685395	?	?	?	?	?	?	?	-1.466452	?	?	?	?	-1.4778407	?	?	-1.5896336	?	?	?	?
?	1.3084613	-1.6015664	1.5478655	?	?	?	-1.8385915	?	1.329839	-2.2359579	?	?	?	?	?	?	-1.9694917	?	?	?	?	?	1.5039564	?	-1.7434849	?	?	?	1.5623636	1.6125636	?	?	?	?	1.6953729	?	?	?	?	?	?	2.0677438	?	?	?	?	?	?	?
?	-1.5067604	?	-1.6060996	?	?	?	?	?	?	2.4612715	-1.5716385	?	1.4335393	?	?	?	1.8229003	?	?	?	?	?	-1.7995257	?	1.4792824	?	?	?	-1.5062759	?	?	?	?	?	?	?	?	?	?	?	?	-1.5569152	?	?	?	?	?	?	1.4844984
?	1.3692822	?	1.605234	-0.9256611	?	?	?	?	?	-2.1613693	1.544746	?	?	?	?	?	-2.0494392	?	?	?	?	?	1.4156832	?	-1.4979864	?	?	?	1.4945678	?	?	?	?	?	?	?	1.640177	?	?	?	?	1.6132737	?	?	1.3765174	?	?	?	?
?	1.4472828	?	1.5035788	?	?	?	?	?	?	-1.7426294	?	?	?	?	?	?	-1.8333153	1.380611	?	?	?	?	1.3791765	?	?	1.4550817	?	?	1.3396747	?	?	1.2064477	?	?	?	?	1.6083508	?	?	?	?	1.5563211	?	?	1.4077772	?	?	?	?
?	1.5517797	?	1.4533978	?	?	?	?	?	1.3879492	-1.5473102	?	?	?	?	?	?	?	1.357033	?	?	?	?	1.4335504	?	-1.4835596	?	?	?	?	?	?	?	?	?	?	?	1.3532813	?	?	?	?	1.8708162	?	?	1.4953053	?	1.3804669	?	?
?	?	1.7257863	?	1.5377017	?	?	?	?	?	1.6193815	?	?	1.519821	?	1.7366911	?	1.9312547	?	?	?	?	?	-1.5756388	?	1.7243701	?	?	?	?	-1.6615101	-1.5007116	1.271401	?	?	-1.4222381	?	?	?	?	?	?	?	?	?	-1.3985738	?	?	?	?
?	-1.7651116	?	-1.5327245	?	?	-1.4771565	?	?	?	2.5808582	-1.4856352	?	?	-1.3929834	?	?	?	-1.410988	?	?	?	?	-1.8480239	?	1.3702177	?	?	?	-1.6107365	?	?	-1.6214937	?	?	?	?	-1.4634519	?	?	?	?	-1.500087	?	?	-1.4055302	?	-1.4839654	?	?
?	1.5751127	?	1.4915793	?	?	?	1.4780364	?	?	-2.730656	?	?	?	?	?	?	-2.218216	?	?	?	?	?	1.6688012	?	-1.9123023	?	?	?	?	?	?	?	?	?	?	?	?	?	?	?	?	1.5277842	?	?	?	?	1.585361	?	?
?	?	?	-1.5626788	?	?	?	?	?	?	1.9589694	?	?	?	?	?	?	1.7286661	?	?	?	?	?	?	?	1.3908062	?	?	?	?	?	?	?	?	?	?	?	?	?	?	?	?	?	?	?	?	?	?	?	?
?	1.588096	-1.7028251	1.7805578	-1.3781103	?	?	-1.5997468	?	1.3760211	-2.1755376	1.3846906	?	-1.4715847	1.3627162	?	?	-1.9695019	?	?	1.4054475	?	?	1.6867558	1.5174011	-1.5117126	?	?	?	1.8304111	?	?	?	?	?	?	?	?	?	?	?	?	1.7222183	?	?	1.4022759	?	?	?	?
?	?	?	1.5320318	?	?	1.531507	?	?	?	-1.6551526	?	?	?	?	?	?	-1.818257	?	?	?	?	?	1.4747106	?	?	?	?	?	?	?	?	?	?	?	?	?	?	?	?	?	?	1.5558689	?	?	1.6586186	?	?	?	?
?	1.4334346	-1.5242636	1.5884899	?	?	?	?	?	?	-2.1740923	1.3864936	?	-1.493681	?	?	?	-1.7618406	?	?	?	?	?	1.5558254	?	-1.8952459	?	?	?	1.5964322	?	?	?	?	?	1.4101468	?	1.6907839	?	?	?	?	1.5666628	?	?	1.4705553	?	?	?	?
?	-1.526654	1.480076	-1.6564742	?	?	-1.4819535	?	?	?	2.1658003	-1.5655272	?	?	?	?	?	1.6790105	?	?	?	?	?	-1.4798772	?	1.7954303	?	?	?	-1.7039635	-1.409812	?	?	?	?	?	?	-1.4156824	?	?	?	-1.4098547	-1.4499518	?	?	-1.5508304	?	?	?	1.4888966
?	1.4648937	-1.4797775	1.5245204	?	?	?	?	?	1.3941164	-1.8503091	1.3981453	?	?	1.4054178	?	?	?	1.433818	?	1.2840384	?	?	1.8007097	?	-1.8214101	?	?	?	1.6898842	?	?	?	?	?	1.5084758	?	1.5130792	?	?	?	?	1.8123443	?	?	1.624701	?	?	?	-1.3930295
?	-1.5881078	1.3552022	-1.6823615	?	?	?	?	?	-1.4426432	2.048549	-1.4511113	?	?	-1.6133844	?	?	1.9279944	?	?	?	?	?	-1.6064075	?	1.8121309	?	?	?	-1.524467	?	?	?	?	?	-1.6893939	?	?	?	?	?	?	-1.4680154	?	?	-1.3822465	-1.6752608	?	?	1.4623339
?	1.7165072	?	1.9420345	-0.7439528	?	1.432083	?	?	1.5751786	-1.7670294	1.732677	?	?	?	?	?	-1.3174021	1.413586	?	?	?	?	1.4828216	?	-1.4601285	?	?	?	1.7947735	?	?	?	?	?	?	?	1.7741579	?	?	?	?	1.9294357	?	?	1.558966	?	?	?	-1.7940443
?	?	1.7978737	?	?	?	?	1.6496022	?	?	1.6430565	?	?	?	-1.4893563	?	?	1.6362337	?	?	?	?	?	-1.6796353	?	1.6208442	?	?	?	-1.6334432	-1.6937107	?	?	?	?	-1.3822972	?	?	?	?	?	?	-1.3787222	?	?	-1.4011347	?	?	?	?
?	1.5267848	-1.373318	1.5839506	?	?	?	?	?	1.5357757	-2.493226	?	?	?	1.4037563	?	?	-1.5068024	?	?	?	?	?	1.7451293	?	-1.5113719	?	?	?	1.4128479	?	?	?	?	?	?	?	1.6012595	?	?	?	?	1.6334738	?	?	1.4064682	?	?	?	?
?	-1.426522	1.8967922	-1.6527865	?	?	-1.3778139	1.3672518	?	-1.4008169	?	-1.3674582	?	1.4843067	?	?	?	1.3898655	?	?	?	?	?	-1.84437	?	?	?	?	?	-1.4506189	-1.4455124	?	?	?	?	-1.4698975	?	-1.4128914	?	?	?	?	-1.4561411	?	?	-1.7771058	?	-1.4655292	?	?
?	-1.74475	?	?	?	?	?	?	?	?	2.57406	?	?	?	?	?	?	2.1348667	?	?	?	?	?	?	?	1.9882658	?	?	?	?	?	?	?	?	?	?	?	?	?	?	?	?	-1.9307249	?	?	-1.5661973	?	?	?	?
?	?	?	-1.5808884	?	?	?	?	?	-1.4228468	1.9886132	-1.4252993	?	1.3814005	?	?	?	1.390913	-1.3861705	?	?	?	?	-1.5411006	?	1.3772609	?	?	?	-1.3737404	?	?	?	?	?	?	?	-1.4554142	?	?	?	?	-1.438781	?	?	-1.4071774	?	?	?	?
?	1.521447	?	1.7098764	?	?	1.5153701	?	?	?	-1.7311438	1.4931467	?	-1.360677	1.3958644	?	?	-2.1063242	1.411826	?	?	?	?	1.7331711	?	-1.5692681	?	?	?	1.5240976	1.415749	?	?	?	?	1.5290639	?	1.5015597	?	?	?	?	1.5553337	?	?	1.4792097	?	?	?	?
?	1.760227	-1.4999057	?	?	?	?	-1.5281948	?	?	-1.4742043	1.5603628	?	?	?	?	?	-2.276025	?	?	1.359223	?	?	1.7038995	?	-1.6701696	?	?	?	1.5068467	?	?	?	?	?	?	?	1.6883721	?	?	?	?	?	?	?	1.4829447	?	1.4425933	?	?
?	1.4601574	?	1.3535999	?	?	1.391095	?	?	?	-2.3799489	1.6156554	?	-1.4146672	1.5940443	?	?	-2.0469544	1.3836076	?	?	?	?	1.4185586	?	-1.5858777	?	?	?	1.7400398	?	?	?	?	?	1.5675895	?	1.5345389	?	?	?	?	2.0568743	?	?	?	?	1.3789485	?	-1.4635795
?	?	1.3615764	?	?	?	?	?	?	?	2.5838082	-1.4325781	?	?	?	?	?	1.5535992	?	?	?	?	?	-1.4278052	?	1.3423265	?	?	?	-1.6156267	?	?	?	?	?	-1.5036217	?	-1.5648123	?	?	?	?	-1.5365144	?	?	-1.5419613	?	?	?	?
?	1.4436165	?	1.5594147	?	?	?	?	?	?	-2.070908	1.4457701	?	-1.3188473	1.4075911	?	?	-1.9485593	?	?	?	?	1.4909958	1.7547921	?	-2.4990797	?	?	?	1.5282863	?	?	?	?	?	?	?	1.4247463	?	?	?	?	1.6169592	?	?	1.6265078	?	?	?	?
?	-1.4024568	1.8151134	-1.5452	?	?	-1.3862536	1.7481799	?	-1.4461534	1.9069153	-1.4781079	?	1.4020449	?	?	?	1.4869806	?	?	?	?	?	-1.5396258	?	1.4072932	?	?	?	-1.6796881	?	?	?	-1.4221333	?	-1.8517413	?	-1.4734747	?	?	?	?	-1.5596421	?	?	-1.6949215	?	?	?	?
?	1.4276457	?	1.473495	?	?	?	?	?	?	?	1.3695822	?	-1.1957312	?	?	1.2123297	?	1.3381276	?	?	?	?	1.6358331	?	-1.6617727	1.3578293	?	?	1.4084599	?	?	?	?	?	1.418206	?	1.4601804	?	?	?	?	1.446722	?	?	1.4840299	?	1.4231268	?	?
?	-1.6676645	?	-1.7436022	?	?	?	?	?	?	1.6823153	-1.5183542	?	1.6143658	-1.5674907	1.9043936	?	2.094145	?	?	?	?	?	-1.5470518	?	1.6272185	?	?	?	-1.5327176	?	?	?	?	?	?	?	-1.5218893	?	?	?	?	-1.5517561	?	?	?	?	?	?	?
?	1.7134365	-1.6645973	1.795984	?	?	1.3853142	-1.4566282	?	1.4231657	-1.8044878	1.5105871	?	?	1.3858881	?	?	-1.7824802	?	?	?	?	?	1.8656837	?	-1.4694186	?	?	?	1.7228746	1.3777615	?	?	?	?	1.460694	?	1.3997567	?	?	?	?	1.5792359	?	?	1.383657	?	?	?	?
?	-1.3197393	1.6690178	?	1.6430525	?	?	1.6241875	?	?	2.1171117	?	?	?	?	?	?	1.8329653	?	?	?	?	?	-1.3990059	?	1.5637095	?	?	?	-1.9773259	?	?	1.2062966	?	?	-1.6614872	?	?	?	?	?	?	?	1.7530982	?	-1.7574819	?	?	?	1.4875442
?	1.6717966	-1.7112274	1.6263527	-1.589301	?	?	-1.6217779	?	1.6073664	-1.7014396	1.4996208	?	-1.4200792	1.3545405	?	?	-1.8684698	?	?	?	?	2.0152194	1.5011855	?	-1.7218372	?	?	?	2.003347	1.5275311	?	?	1.4362203	?	1.927252	?	?	?	-1.2963455	?	?	?	?	-1.3551195	?	?	?	?	?
-1.4653208	-1.805614	2.0290167	-1.8860925	?	?	-1.300386	1.4199319	?	-1.3413043	1.8245625	-1.4531841	?	1.710823	-1.4123863	1.6926372	?	2.0062113	?	?	?	?	-1.9360335	-1.9743135	?	1.4663427	?	?	?	-1.8338534	-1.7463076	?	?	-1.455908	?	-1.7211233	?	?	?	?	?	?	-1.3379273	?	?	-1.2329105	?	?	?	1.5186692
?	-1.7646648	1.7459317	-1.9100122	1.4583706	?	-1.2923272	1.5348816	?	-1.4618471	2.423505	-1.5026368	?	1.6604004	-1.4676892	1.7956343	?	1.9149082	?	?	?	?	-1.8050795	-1.3112407	?	1.558068	?	?	-1.2611905	-1.9120563	-1.5514733	?	?	-1.3835324	?	-1.4630721	?	-1.384266	?	1.4932071	?	?	-1.8314503	?	1.3920002	?	?	?	?	?
?	1.6286626	-1.5981479	1.7587888	?	?	?	-1.9906913	?	1.6164126	-1.6713842	1.3715857	?	-1.4514549	1.3541605	-1.6481018	?	-2.233515	?	?	?	?	1.5555687	1.7108942	?	?	?	?	?	1.8048503	1.499597	?	?	1.4750754	?	1.5248076	?	?	?	-1.3254193	?	?	1.4147435	?	?	1.4991226	?	?	?	-1.41296
?	-1.8012437	1.7832432	-1.9746026	1.7322882	?	?	1.9063151	?	?	1.6207566	-1.3803879	?	1.4913647	-1.2784617	1.3186233	?	1.4920286	?	?	?	?	-1.4829172	-1.6773481	?	?	?	?	?	-1.85619	-1.4165202	?	?	-1.6098834	?	-1.6924115	?	?	?	?	?	?	?	?	?	?	?	?	?	?
?	-2.0112324	1.7292252	-1.9445685	1.6938995	?	-1.4300462	1.6861688	?	-1.3907233	1.6272959	-1.387501	?	2.0308282	-1.4587779	1.6195109	?	1.9041809	?	?	-1.2236468	?	-1.3567789	-2.096352	?	1.4554181	?	?	?	-1.6051258	-1.4637972	?	?	-1.7469548	?	-1.4342291	?	-1.3737956	?	1.4411213	?	?	-1.6418957	?	1.3505037	?	?	-1.257306	?	?
?	1.7158668	-1.826969	1.7159377	-1.6620389	?	1.2221898	-1.6893432	?	1.4419504	-1.6016424	1.4595708	?	-1.3489054	1.326803	-1.3433065	?	-1.6352952	?	?	?	-1.4106144	1.611514	1.612939	1.2194062	-1.6172037	?	?	?	1.8821155	1.4465542	?	?	1.4997666	?	1.743867	?	1.2822679	?	?	?	?	1.4081365	?	-1.6753594	?	?	?	?	?
?	-1.4812554	1.6294944	-1.8189416	1.3874171	?	?	1.58356	?	-1.5673083	1.7115701	-1.4468877	?	1.7672089	-1.4268781	1.3768977	?	2.0505435	?	?	?	?	-1.6069733	-1.9352924	?	1.704635	?	?	-1.3108361	-1.6368088	-1.4304469	?	?	-1.5514598	?	-1.350687	?	?	?	?	?	?	-1.3497204	?	1.3802787	-1.3338897	?	?	?	1.3703564
?	1.418986	-1.5852253	2.0308354	-1.5399579	?	1.3300263	-1.5167245	?	1.262444	-1.6893375	1.3250686	?	-1.573903	1.305301	-1.4616234	?	-1.7090756	?	?	?	?	1.5179031	1.6003371	?	-1.4791309	?	?	1.2740849	1.5909946	1.5513011	?	?	1.454316	?	1.3931739	?	?	?	-1.4188966	?	?	1.3500518	?	?	?	?	?	?	-1.3314904
?	1.7484591	-1.695407	1.8381547	-1.3458385	?	1.2492979	-1.7691773	?	1.4735057	-1.8192034	1.4489685	?	-1.7994229	1.378221	-1.7176163	?	-1.8015064	?	?	?	?	1.4890355	1.9251812	?	-1.5612303	?	?	1.368796	1.8210928	1.6048942	?	?	1.6832062	?	1.6147981	?	1.2321036	?	-1.3148127	?	?	1.4426622	?	-1.2961342	?	?	?	?	-1.4137331
?	-1.7633858	1.6129394	-1.9787774	1.4820482	?	-1.2837384	1.8498547	?	-1.4072245	1.6469536	-1.360771	?	1.7634808	-1.408302	?	?	1.8530213	?	?	?	?	-1.8781033	-1.7939415	?	?	?	?	-1.5964737	-1.8354621	-1.525249	?	?	-1.4294343	?	-1.4550035	?	?	?	?	?	?	-1.3732915	?	?	-1.2814758	?	?	?	1.314964
?	2.0081995	-1.6124297	1.8201996	?	?	?	-1.5164084	?	1.3719281	-2.2726264	?	?	-1.7219503	1.3006564	-1.5214336	1.0556524	-1.3252943	?	-1.009406	1.0335253	-1.2245232	1.9035088	1.6005263	?	-1.5120306	?	?	?	1.7067944	1.3866098	?	?	1.4944264	?	1.397918	?	?	?	?	?	?	1.4439951	?	-1.3578259	1.2573888	?	?	?	?
?	-1.508519	1.849992	-1.6957315	1.3790166	?	-1.3515764	1.8604654	?	-1.4526733	1.6393881	-1.4088975	?	1.4121801	-1.3207343	1.3551322	?	1.7985911	?	1.0181822	-1.0944058	0.9855492	-1.8829561	-1.9021287	?	1.4497477	?	?	?	-1.840376	-1.6220833	?	?	-1.4707452	?	-1.6499734	?	?	?	1.3114142	?	?	-1.4569792	?	1.5381234	-1.2968638	?	?	?	1.4213647
?	-1.3805789	1.8033049	-1.9775399	1.5099528	?	?	1.5730549	?	-1.3743109	1.7991284	-1.3594428	?	1.513043	-1.4948621	1.5438498	?	1.6980028	?	?	?	?	-1.5859131	-1.8891995	?	1.5163141	?	?	-1.240526	-1.6086496	-1.5112392	?	?	-1.7061366	?	-1.4132361	?	?	?	?	?	?	-1.7099029	?	?	-1.2663012	?	?	?	1.4226481
?	1.5670224	-1.7433537	1.6398709	-1.7036121	?	?	-1.6363313	?	1.3462025	-2.0214903	1.2605367	?	-1.4184525	1.5077724	-1.3723557	?	-1.9583414	?	?	?	?	1.3043619	1.890838	?	-1.7095176	?	?	?	1.697403	1.3266015	?	?	1.4417814	?	1.4624698	?	?	?	?	?	?	1.4805176	?	?	?	?	?	?	-1.3648176
?	-1.8714222	1.6560272	-1.6932136	1.5285167	?	?	2.0032115	?	-1.3904525	1.9759159	-1.397065	?	1.5294013	-1.4330025	1.5339648	?	2.016487	?	?	?	?	-1.9050773	-1.9485788	?	1.3552498	?	?	-1.4729358	-1.7878144	-1.4634933	?	?	-1.4316963	?	-1.43764	?	?	?	?	?	?	-1.4939121	?	1.71299	?	?	?	?	1.5162865
?	1.388483	-1.7936875	1.7826425	-1.467137	?	?	-1.6808543	?	1.720003	-1.973017	1.381797	?	-1.7464033	1.4489343	-1.4191024	?	-1.4671932	?	?	?	-1.3219528	1.7989757	1.7413449	?	-1.6544619	1.2427623	?	?	1.9861395	1.6353437	?	?	1.6113621	?	1.5120533	?	?	?	-1.3429357	?	?	?	?	?	?	?	?	?	-1.4269239
?	-1.8486739	1.8552402	-1.8357533	1.3930922	?	?	1.848483	?	-1.4644893	1.7921622	-1.4504055	?	1.6695932	-1.4162058	?	?	1.9141428	?	?	?	?	-1.7372174	-1.764358	?	1.5102322	?	?	?	-1.760337	-1.5420507	?	?	-1.6330918	?	-1.6803238	?	?	?	?	?	?	-1.4122403	?	?	-1.2845794	?	?	?	?
?	-1.4114214	1.6798475	-2.025398	1.3310713	?	?	1.6206696	?	-1.2172542	2.0877237	-1.3706241	?	2.013518	-1.320943	1.3648084	?	1.9026653	?	?	?	?	-1.4565436	-1.9269457	?	1.4050902	-1.3242906	?	-1.4080176	-1.7441884	-1.3834586	?	?	-1.4137092	?	-1.3641037	?	?	?	1.3989999	?	?	-1.2110478	?	1.5242848	-1.3447955	?	?	?	?
?	1.4847922	-1.962268	1.8768172	-1.3253088	?	1.4086745	-1.519273	?	1.4117528	-1.9378752	1.4476935	?	-1.6193467	1.4676591	-1.3162116	?	-2.173989	?	?	?	?	1.4431698	2.0853457	?	-1.3537441	?	?	1.4408555	1.9707837	1.2671115	?	?	1.357653	?	1.5505921	?	1.3062404	?	?	?	?	?	?	?	1.3102139	?	?	?	-1.4057833
?	1.6715682	-1.7692461	1.651769	-1.5654626	?	?	-1.5912606	?	?	-1.3908514	1.4420434	?	-1.3391173	1.4116905	-1.7287176	?	-1.8766205	?	?	?	?	1.5069447	1.6859121	?	-1.6625057	?	?	?	1.8186909	1.480775	?	?	1.5633256	?	1.4596281	?	?	?	?	?	?	1.526818	?	?	?	?	?	?	?
?	1.6613815	-1.6051247	1.746863	-1.7549922	?	1.2255093	-1.6766148	?	1.3914846	-2.1918132	1.4158139	?	-1.5781242	1.4959273	?	?	-1.5996009	?	?	?	-1.6113232	1.5984035	2.020095	?	?	?	?	?	1.810102	1.3913177	-1.6806772	?	1.7638977	?	1.6225377	?	?	?	-1.4260528	?	?	1.7698497	?	?	1.3049827	?	?	?	-1.3101314
?	-1.6572455	1.6364261	-1.9166651	1.4444456	?	?	1.5991672	?	-1.4610987	1.5573149	-1.4605837	?	1.4161485	-1.3472096	?	-1.2509711	2.0706089	?	?	?	?	-1.4547971	-1.867562	?	1.2932572	?	?	?	-1.9881479	-1.3886862	?	?	-1.6301452	?	-1.6664555	?	-1.3273603	?	?	?	?	-1.4743602	?	1.5925124	?	?	?	?	?
?	-1.7410604	1.54705	-1.7158633	?	?	-1.2712966	2.6376948	?	?	2.1389868	-1.4459716	?	1.7525	-1.2324523	1.6974514	?	1.5316118	?	?	?	?	-1.7132694	-1.9244326	?	1.6027492	-1.2293148	?	?	-1.8399488	-1.490852	?	?	-1.9892582	?	-1.7961267	?	?	?	1.316126	?	?	-1.5709121	?	?	-1.3851925	?	?	?	?
?	1.6004235	-2.0990772	1.8066411	-1.4526582	?	?	-1.4115834	?	1.5318576	-2.2663088	1.3485138	?	-1.9126481	1.5191647	-1.9316643	?	-1.5028605	?	?	?	?	1.9604393	1.6682417	?	-1.3430976	?	?	?	1.9299791	1.4027046	?	?	1.57749	1.284897	1.6939994	?	?	?	?	?	?	?	?	?	1.2557178	?	?	?	?
?	-1.5587487	1.793586	-1.4822726	1.649161	?	-1.3683361	1.8037969	?	-1.5742733	1.890517	-1.3533154	?	1.7456865	-1.4051753	1.3923321	?	1.9410517	?	1.4262578	?	1.4266813	-1.6901357	-1.9039952	?	1.4734526	?	?	?	-1.8277608	-1.4918587	?	?	-1.5179932	?	-1.4504539	?	?	?	?	?	?	-1.5008528	?	1.5309377	-1.2352914	?	?	?	1.3765419
?	2.1218107	-1.5887215	1.8234866	-1.4387875	?	1.3723563	-1.7999527	?	1.3625904	-1.8667833	1.4637098	?	-1.5272503	1.5295082	-1.3689643	1.2528888	-1.556902	?	?	?	?	1.7453738	1.9584448	?	-1.5539345	?	?	1.2872529	1.9305521	1.4302952	?	?	1.600027	?	1.5177513	?	1.2467582	?	-1.3017203	?	?	1.2692062	?	-1.3613764	?	?	?	?	?
?	-1.5215135	1.5909234	-1.8435363	1.5387839	?	?	1.8489954	?	-1.3658684	1.7371786	-1.5389326	?	1.5176748	-1.7005707	1.6307511	?	2.054309	?	?	?	1.4121639	-1.6197807	-1.7965602	?	1.7444042	?	?	?	-1.7978429	-1.6756268	?	?	-1.4548181	?	-1.2882571	?	-1.2636988	?	1.357243	?	?	-1.4640627	?	?	?	?	?	?	?
?	2.0630171	-1.8682271	1.6387013	-1.3236685	?	1.2367278	-1.8383465	?	1.351798	-1.9156674	1.395634	?	-1.6437998	1.3874763	-2.0355675	?	-2.0892458	?	?	?	?	1.7673712	1.6390133	?	-1.5072868	?	?	?	1.6083966	1.4347188	?	?	1.568929	?	1.778291	?	?	?	?	?	?	1.519663	?	?	1.242262	?	?	?	-1.3099029
?	-1.5065942	1.7421304	-1.600925	1.7486675	?	?	1.4487277	?	-1.3074245	1.9423087	-1.4484248	?	1.3949423	-1.3831967	1.8578773	?	1.6712732	?	?	?	?	-1.4497244	-1.887902	?	1.6280777	?	?	?	-1.8036795	-1.6721224	?	?	-1.5464739	?	-1.4655664	?	-1.2358017	?	?	?	?	-1.8453188	?	1.3795689	-1.3203484	?	?	?	?
?	1.4699016	-1.7975733	1.6603454	-1.4270481	?	?	-1.7382326	?	1.5086906	-2.2533374	1.4035183	?	-1.7640721	1.3839381	-1.7844473	?	-1.8628484	?	?	?	?	1.8485922	1.6712098	?	-1.335954	?	?	1.4070772	1.756685	1.7221304	?	?	1.6811852	?	1.5778694	?	?	?	?	?	?	1.528754	?	?	?	?	?	?	-1.4012227
?	-1.7869698	1.7923855	-1.7905595	1.5727868	?	?	1.4895203	?	-1.3492593	1.8514992	-1.5552686	?	1.6636934	-1.2953452	1.4531395	?	2.0410833	?	?	?	?	-1.579886	-1.7448415	?	1.5995812	?	?	?	-1.6973968	-1.8176605	?	?	-1.481441	?	-1.6110939	?	?	?	?	?	?	-1.2514911	?	?	-1.3001823	?	?	?	?
?	-1.4283556	1.7482088	-1.9163136	1.7009759	?	?	1.7046943	?	-1.3946278	2.0431035	-1.3496729	?	1.4928354	-1.6272553	1.5028442	?	1.8818144	?	?	?	?	-1.5866103	-2.1641057	?	1.3341372	?	?	-1.2841852	-1.8485595	-1.4606669	?	?	-1.5175605	?	-1.660511	?	?	?	?	?	?	-1.5023098	?	1.3779588	?	?	?	?	?
?	-1.6409107	1.8799585	-1.7411718	1.4208081	?	-1.4403974	1.5436622	?	-1.4378517	1.8427961	-1.4743569	?	1.3617654	-1.518954	1.3717258	?	1.6557534	?	?	?	?	-1.802502	-1.7446325	?	1.6788564	?	?	?	-1.8064538	-1.4620553	?	?	-1.6088784	?	-1.3362006	?	-1.4735819	?	?	?	-1.2400686	-1.5207732	?	1.5492009	-1.227459	?	?	?	1.3571151
?	1.9093127	-1.6576523	2.1762507	-2.1216333	?	1.3532797	-1.9582623	?	1.4341612	-2.0164561	1.4249378	?	-1.5657544	1.4611268	-1.8528482	?	-1.5181267	?	?	?	?	2.0085456	1.6722965	?	-1.6556374	?	?	?	1.7896099	1.777607	?	1.2230215	1.3621002	?	1.3498447	?	1.3566136	?	?	?	?	1.2900908	?	-1.3818184	1.3181154	?	?	?	-1.3893545
?	1.9031152	-1.7611358	1.6759841	-1.4619641	?	1.2332717	-1.7256576	?	1.4815685	-1.919369	1.370782	?	-1.5082701	1.5059661	-1.6593428	?	-2.1537294	?	?	?	?	1.4373127	1.9524689	?	-1.4357916	?	?	?	1.8190873	1.3620218	?	?	1.4632889	?	1.40529	?	1.279783	?	-1.4639356	?	?	1.2566472	?	?	1.3239295	?	?	?	-1.3329468
?	1.757822	-2.0206807	1.7627803	-1.4480089	?	1.2538592	-1.8570253	?	1.3917602	-1.8266875	1.4709516	?	-1.592688	1.330236	-1.6185818	?	-1.8055875	?	?	?	-1.398704	1.7245629	1.7957284	?	-1.4277887	?	?	?	1.9180218	?	?	?	1.5100435	?	1.3976102	?	?	?	?	?	?	1.2839764	?	?	?	?	?	?	?
?	-1.5744447	1.488771	-1.5644493	1.6610743	?	-1.2938635	1.3839232	?	-1.4657652	2.4649594	-1.4285994	?	1.4624588	?	1.8922961	?	2.2950745	?	?	?	?	-1.6009027	-1.7503588	?	1.7004374	?	?	-1.2700987	-1.7688526	-1.5906391	?	?	-1.5552849	-1.2225095	-1.4764477	?	?	?	1.2966034	?	?	-1.4551486	?	1.5346464	-1.3038937	?	?	?	1.3291271
?	1.870394	-1.6101774	1.7841412	-1.3057803	?	?	-1.6357287	?	1.63374	-1.8341403	1.3176115	?	-1.5327485	1.4887453	-1.4116025	?	-1.7265515	?	?	?	?	?	1.9146851	?	-1.8987906	?	?	?	1.5875595	1.5052415	?	?	1.7427486	?	1.6123332	?	?	?	-1.3028767	?	?	1.4168327	?	-1.281264	1.2645303	?	?	?	?
?	-1.9457911	1.8319874	-1.7122444	1.4343721	?	?	1.664457	?	-1.6974983	1.8620201	-1.3928306	?	1.6768101	-1.2696227	1.6323614	?	1.8808162	?	?	?	?	-1.9375354	-1.883563	?	1.4202121	?	?	?	-1.7117763	-1.3678421	?	?	-1.7019398	?	-1.310417	?	?	?	?	?	?	-1.3917418	?	1.307733	?	?	?	?	1.3078609
?	1.7591789	-1.6933279	1.8371172	-1.3381988	?	1.259648	-1.8976322	?	1.3312627	-1.7669193	1.3978605	?	-1.4521489	?	-1.443473	1.2435149	-1.7135645	?	?	?	-1.3623084	1.482114	1.6475332	?	-1.4798403	?	?	1.2870215	?	1.3602686	?	1.0390459	1.4810792	?	1.3495986	?	?	?	-1.3334646	?	?	1.4604751	?	?	?	?	?	?	-1.4051362
?	-1.6901716	1.520787	-1.7201986	1.6094012	?	?	1.8273975	?	-1.3783485	1.9233805	-1.4082386	?	1.942054	-1.512789	1.7890086	?	1.8876814	?	?	?	?	-1.7414944	-1.5625881	?	1.4356744	?	?	-1.2439848	-1.6434207	-1.78496	?	?	-1.5728768	?	-1.6204426	?	-1.2186105	?	1.2911983	?	?	-1.4987121	?	1.304413	?	?	?	?	?
?	1.6185094	-1.7314743	1.9118388	-1.5866686	?	1.4814624	-1.6553108	?	1.3781811	-1.7962288	1.3895359	?	-1.3933811	1.2910448	-1.4157078	?	-1.4907538	?	?	1.2206386	-1.3196095	1.5851771	1.6878164	?	-1.4758186	?	?	1.1938088	1.7497146	1.7354528	?	?	1.6159548	?	1.483945	?	1.2301179	?	-1.3815876	?	?	1.2305588	?	-1.4173117	1.2949284	?	?	?	?
?	-1.8133508	1.7259147	-1.7898751	1.5825369	?	-1.4030071	1.8855357	?	-1.5538737	1.8261003	-1.4941914	?	1.4628845	?	2.2131252	?	1.8841673	?	?	?	?	-1.5617279	-1.7575293	?	1.7245378	?	?	?	-1.9034625	-1.398223	1.4255205	?	-1.4891173	?	-1.5652131	?	?	?	?	?	?	-1.6470312	?	1.3268994	?	?	?	?	?
?	-1.9463942	1.3840712	-1.85004	1.3999043	?	?	1.8091537	?	-1.3571323	2.3573463	?	?	1.5857972	?	1.4026877	?	2.0202768	?	?	?	?	-1.5728363	-1.6054481	?	?	?	?	?	-1.7014482	-1.493375	?	?	-1.296244	?	-1.5121263	?	?	?	1.374572	?	?	-1.3065269	?	?	?	?	-1.3660474	?	?
?	1.6797162	-1.9439135	1.6549166	-1.5067858	?	?	-1.774427	?	1.2488871	-1.9145063	1.474433	?	-1.6192445	1.4321066	-1.552618	?	-1.5000972	?	?	?	?	1.4621551	1.9408615	?	-1.3494767	?	?	?	1.8706129	?	?	?	1.5861756	?	1.7937506	?	?	?	?	?	?	1.3935639	?	?	1.3240633	?	?	?	?
?	1.7194726	-1.6725342	1.8190601	-1.4250394	?	?	-1.6145338	?	1.4497529	-1.8035616	1.4435389	?	?	?	-1.499104	1.2451127	-1.6008632	?	?	?	?	1.6298841	1.7150244	?	-1.45433	?	?	1.2480135	1.8492167	1.2726936	?	?	1.5700357	1.2877821	1.8278927	?	1.3879671	?	?	?	?	1.4566064	?	?	1.2696418	?	?	?	-1.3291395
?	-1.4944878	1.7292287	-1.8413789	1.3180468	?	-1.3072425	1.4036103	?	-1.2577326	1.9587839	-1.5805691	?	1.6804528	?	1.5087808	?	2.2426543	?	?	?	?	-1.6633577	-1.8195566	?	1.5900134	?	?	?	-1.4651474	-1.7521578	?	?	-1.5507631	?	-1.974148	?	?	?	?	?	?	-1.4883115	?	?	?	?	?	?	?
?	1.5362929	-1.674977	1.8198255	-1.5576227	?	?	-2.0716572	?	1.3102611	-1.8759685	?	?	-1.6348032	1.2053908	-1.9055376	1.1597661	-2.0124671	?	-1.1838106	1.1080254	-1.0413108	1.7659442	1.7856594	?	-1.4237695	?	?	?	1.8393081	1.2696888	?	?	1.4332337	1.2287633	1.556349	?	?	?	-1.3279587	?	?	1.4310848	?	-1.4918627	?	?	?	?	?
?	1.5745503	-2.1246178	1.8136551	-1.7521468	?	?	-1.5792321	?	1.4609599	-1.9531363	1.535251	?	-1.5327067	1.2778815	-1.7452854	?	-2.4009564	?	?	?	?	1.7800461	1.9534231	?	-1.811152	?	?	1.2475826	1.7297903	1.5745312	?	?	1.5303968	?	1.3178854	?	1.264635	?	?	?	?	1.6569555	?	?	?	?	?	?	?
?	-1.6071479	1.6363283	-1.9701952	1.8149441	?	-1.2934281	1.8879976	?	-1.4967033	1.7608103	-1.4238214	?	1.518922	-1.2402424	?	?	2.1819532	?	?	?	?	-1.8235382	-1.818605	?	1.4715261	?	?	-1.2235161	-1.6667751	-1.5039132	?	?	-1.5735154	?	-1.4165006	?	-1.3136735	?	?	?	?	-1.4924936	?	1.3313724	?	?	?	?	?
?	-1.5355794	1.6265382	-1.8687388	1.8920465	?	?	2.0915186	?	-1.4688947	1.8900741	-1.2776406	?	1.7311879	-1.4970496	1.639288	?	2.1310563	?	?	?	?	-1.7951618	-2.0083528	?	1.5854166	?	?	?	-1.9240862	?	?	?	-1.6697286	?	-1.4486445	?	?	?	?	?	?	-1.332014	?	1.6094427	-1.3524358	?	?	?	?
?	-1.6673037	1.7350518	-1.745611	1.4072416	?	?	1.6376494	?	-1.5843389	2.0322635	-1.3443753	?	1.5121642	-1.3212305	1.8616974	?	1.8579097	?	?	?	?	-1.8509163	-1.8326445	?	1.7947105	?	?	?	-1.826655	-1.5849446	?	?	-1.6229963	?	-1.704557	?	?	?	1.3275598	?	?	-1.296511	?	1.6974277	-1.3048197	?	?	?	?
?	1.8432418	-1.7561394	1.9388422	?	?	1.2770625	-1.8344493	?	1.283751	-1.4604328	1.5195258	?	-1.5195944	1.3921893	?	?	-1.8948998	?	?	?	?	1.6051468	1.8594974	?	?	?	?	1.2734431	1.7411622	1.7332007	?	?	1.4554261	?	1.246787	?	?	?	-1.4053919	?	?	1.3231573	?	?	?	?	?	?	?
?	-1.5044928	1.8294405	-1.9078858	1.6011574	?	?	2.1705706	?	-1.5366979	1.7418944	-1.2975576	?	1.6052265	?	1.3355273	?	2.2785437	?	?	?	?	-1.5060223	-2.0156226	?	1.4938223	?	?	-1.2866123	-1.8394572	-1.2617733	?	?	-1.6693627	?	-1.698436	?	-1.2853872	?	?	?	?	-1.5099362	?	1.368613	-1.2739053	?	?	?	?
?	1.5026648	-1.7600757	1.5435148	-1.4348689	?	1.4416236	-1.6578788	?	1.4799935	-1.8721061	1.3445989	?	-1.5594501	1.8748264	-1.6124107	1.2289454	-1.8958659	?	?	?	?	1.9786687	1.533306	?	-1.5067469	?	?	?	1.7863182	1.4434615	?	?	1.3259704	?	1.3192519	?	?	?	?	?	?	1.3824719	?	-1.3503742	?	?	?	?	-1.5406734
?	-1.6315573	1.8922244	-1.968642	1.4501996	?	?	1.4740628	?	-1.5743654	1.6496768	-1.4520507	?	1.5178962	-1.5310823	?	?	1.6281565	?	?	?	?	-1.5575014	-2.090298	?	1.471563	?	?	-1.2571437	-1.6161336	-1.3588884	?	?	-1.5690507	?	-1.7014654	?	-1.4113011	?	1.3711793	?	?	-1.5600508	?	1.3632215	-1.3570508	?	?	?	?
?	-1.7717036	1.5270056	-1.8903383	1.4329007	?	?	1.784036	?	-1.4214956	1.6118726	-1.4168719	?	1.5841765	-1.4631476	1.7321002	?	1.7351961	?	?	?	?	-1.2301477	-1.6693903	?	1.5746107	-1.2253076	?	?	-1.7625856	-1.6900206	?	?	-1.3628069	?	-1.3939425	?	?	?	?	?	?	-1.5317934	?	?	?	?	?	?	?
?	-1.7842063	1.6777143	-1.934643	1.5311733	?	?	1.6694099	?	-1.2796671	1.4790334	-1.4096798	?	1.6508597	-1.550085	1.5123814	?	1.5492327	?	?	?	?	-1.7041297	-1.9124311	?	1.5710075	?	?	?	-1.8240584	-1.5220683	?	?	-1.5385646	-1.2953138	-1.519052	?	?	?	?	?	?	-1.4479356	?	1.4034206	?	?	?	?	1.3275166
?	1.5802963	-1.786431	1.6903305	-1.2944069	?	?	-1.4712057	?	1.4324472	-1.6159391	1.3893616	?	-1.4915364	1.2942154	-1.5175956	?	-2.0223608	?	?	?	?	1.9955977	1.650301	?	-2.122248	?	?	?	1.9787266	1.9132521	?	?	1.4944308	1.3654367	1.5850343	?	?	?	?	?	?	1.4154549	?	-1.3008001	1.3604534	?	?	?	?
?	1.7235079	-1.9588244	2.0330477	-1.3011429	?	1.3945361	-2.0770993	?	1.547761	-1.6340628	1.37573	?	-1.4097818	1.427128	-1.3986155	?	-1.8218714	?	?	?	?	1.4696009	1.6574998	?	-1.3508897	?	?	?	1.6408452	1.3246895	?	?	1.5846181	?	1.3026791	?	?	?	-1.345464	?	?	1.4293395	?	?	?	?	?	?	-1.3717564
?	-1.6196445	1.6140406	-1.8892672	1.433844	?	-1.51377	1.6883793	?	-1.3902047	1.6531078	?	?	?	-1.4956137	1.6038712	?	1.5709783	?	?	?	?	-1.469872	-2.0569777	?	1.7508159	?	?	?	-1.843533	-1.4955399	?	?	-1.5024449	?	-1.5891366	?	?	?	?	?	?	-1.4989457	?	1.4797124	-1.444467	?	?	?	?
?	-1.8357288	1.7357943	-1.6865035	1.5258975	?	?	1.8008275	?	-1.5072528	1.8407441	-1.3824401	?	1.6065446	-1.5129036	1.621313	?	1.6904082	?	?	?	?	-1.7989553	-1.7724694	?	1.4784706	?	?	?	-1.6520824	-1.6855329	?	?	-1.6606737	?	-1.7303535	?	?	?	?	?	?	-1.3580289	?	1.4544224	-1.2951862	?	?	?	1.4298793
?	1.500581	-1.7523042	1.752619	-1.3828787	?	1.3803867	-1.5728533	?	1.6064138	-1.8906484	1.4148705	?	-1.607472	1.5901603	-1.3458385	?	-1.6408716	?	?	?	?	1.5016544	1.7936338	?	-1.5218734	?	?	?	1.65624	1.5424442	?	?	1.6033664	?	1.539953	?	1.2485301	?	?	?	?	1.4659787	?	-1.4377944	?	?	?	?	?
?	1.6289755	-1.6726015	1.6248527	-2.2036796	?	1.3338538	-2.259822	?	1.3931669	-2.1953433	1.3787816	?	?	1.3016611	-1.363928	?	-2.1129284	?	?	?	?	1.3217767	1.673688	?	-1.4439589	?	?	?	1.7852025	1.2575572	?	?	1.5755962	1.3886807	1.6276349	?	1.2213067	?	-1.3266077	?	?	1.6179092	?	-1.4122121	1.3026664	?	?	?	?
?	-1.5254952	1.7254825	-2.194245	1.5108174	?	-1.3119265	1.777452	?	-1.2858155	1.7731763	-1.6067495	?	1.8542217	-1.5927408	1.493604	?	1.8152447	?	?	?	?	-1.6087941	-1.4798222	?	?	?	?	?	-1.6785191	-1.4641466	?	?	-1.5385541	?	-1.8593682	?	?	?	?	?	?	-1.74387	?	?	-1.3185246	?	?	?	1.4397968
?	-1.960401	1.6206793	-1.6975935	1.5557888	?	-1.2561017	1.3361689	?	-1.4791341	1.6635755	-1.5533931	?	?	-1.5366918	1.5557665	?	1.7043562	?	?	?	?	-1.5205575	-1.8950496	?	1.5840938	?	?	?	-1.681933	-1.569941	?	?	-1.7101262	?	-1.6258235	?	-1.3028557	?	?	?	?	-1.3735968	?	1.3586076	-1.2558658	?	?	?	?
?	1.5099946	-1.6147892	1.6663725	-1.3765538	?	1.3589916	-1.7963209	?	1.4002529	-1.6950107	1.4359328	?	-1.4546267	1.4689088	-1.5068978	?	-1.9652302	?	?	?	-1.2912029	1.9077666	1.6087289	?	-1.4473041	?	?	?	1.9441593	1.55581	?	?	1.3618023	1.2618452	1.4626689	?	?	?	?	?	?	1.3738719	?	-1.3203651	?	?	?	?	-1.5379975
?	1.4997308	-1.7699353	2.1540403	-1.636492	?	?	-1.6365514	?	1.3660308	-1.8936518	1.4259382	?	-1.612481	1.3850136	-1.5745381	?	-1.9598764	?	?	?	?	1.6611876	1.5419518	?	-1.519814	?	?	?	1.8066581	1.5579531	?	?	1.9645019	?	1.4193144	?	?	?	-1.3122947	?	?	1.3995893	?	-1.4624904	1.2332706	?	?	?	?
?	-1.729767	1.6505291	-1.783092	1.4679654	?	?	1.8813843	?	-1.6305878	1.9117507	-1.3921177	?	1.6911024	-1.3770833	1.6969644	?	2.2600293	?	?	?	?	-1.5689653	-1.8202884	?	1.4440094	?	?	-1.2242104	-1.8418598	-1.387511	?	?	-1.6026126	?	-1.4664323	?	-1.3396615	?	?	?	?	-1.4402314	?	1.5973164	?	?	-1.452122	?	?
?	1.4148088	-1.6850008	1.8367776	-1.7154241	?	?	-1.4671677	?	1.2596589	-2.3038116	1.4292669	?	-1.3977747	1.3173035	-1.4973432	?	-1.6691369	?	?	?	?	1.5269489	1.9798857	?	-1.6245165	?	?	?	1.5533317	1.5275736	?	?	1.4500268	?	1.6855549	?	?	?	?	?	?	1.6345394	?	-1.4061576	1.3765843	?	?	?	?
?	-1.8512198	1.9122331	-1.9206791	1.7221788	?	-1.3048567	1.5812396	?	-1.4242326	1.6923842	-1.4172546	?	1.422016	-1.3063391	1.4670937	?	1.9700875	?	?	?	?	-1.5174444	-1.6409698	?	1.3029717	?	?	?	-1.8786715	-1.4823884	?	-1.2979434	-1.5893124	?	-1.35193	?	-1.3301693	?	?	?	?	-1.4042963	?	?	-1.3633401	?	?	?	?
?	-1.5788889	1.8110883	-1.8721846	1.4498926	?	?	1.6272309	?	-1.4483325	1.8047713	-1.3650396	?	1.430051	-1.3935251	1.7607362	?	1.8082768	?	?	?	?	-1.579848	-1.832084	?	1.534041	?	?	?	-1.7582473	-1.332776	?	?	-1.4385774	?	-1.6967925	?	?	?	?	?	?	-1.2972205	?	1.370918	-1.2500038	?	?	?	?
?	-1.7431213	1.9981999	-1.8714688	1.5261301	?	-1.3186216	1.8363065	?	-1.5095017	1.6865889	-1.3823471	?	1.5657499	-1.5825034	1.9330086	?	1.8832041	?	?	?	?	-1.6896352	-2.0471797	?	1.545821	?	?	?	-1.8753834	-1.5730379	?	?	-1.2644094	?	-1.6215974	?	?	?	1.3258672	?	?	-1.4703428	?	1.3414483	-1.4522666	?	?	?	?
?	1.5000196	-1.765736	1.8647193	?	?	1.3618245	-1.625194	?	1.3953813	-2.19877	1.4258043	?	-1.7444092	1.2714804	-1.5128236	?	-1.5909524	?	?	?	?	1.5503553	1.8391379	?	-1.6947285	?	?	?	1.6493356	1.3456838	?	?	1.5410757	?	1.6778309	?	1.3056864	?	?	?	?	1.532849	?	?	?	?	?	?	?
?	1.7205877	-1.9678178	1.7670135	-1.5037065	?	1.2643037	-1.8222367	?	1.3239654	-1.4722809	1.3767048	?	-1.7722703	?	-1.566775	?	-1.8002079	?	?	?	-1.3590406	1.5772934	1.7759304	?	-1.4831293	?	?	?	1.7024069	1.5419635	?	?	1.6915128	?	1.3756415	?	1.2383307	?	?	?	?	1.4630249	?	-1.3952858	1.2779807	?	1.4207512	?	-1.3275175
?	-1.5097818	2.127612	-1.7533113	1.464367	?	?	1.9288691	?	-1.4823347	1.465475	-1.2400852	?	1.398588	-1.4768025	1.719219	?	1.6013143	?	?	?	?	-1.5738295	-1.782551	?	1.5391525	?	?	?	-1.76146	-1.2994636	?	?	-1.375154	?	-1.6293921	?	-1.3934461	?	?	?	?	-1.4305342	?	1.4795418	?	?	?	?	?
?	1.480199	-1.689658	1.7335533	-1.6037477	?	?	-1.9940284	?	1.4417057	-1.8460555	1.3165897	?	-1.5868404	1.2930222	-1.5589933	?	-1.4959648	?	?	?	?	1.3989135	2.0323975	?	?	?	?	1.410402	1.9231712	1.3587034	?	?	1.6404387	?	1.4640192	?	?	?	-1.3573128	?	?	1.4066336	?	-1.4462732	1.3434154	?	?	?	?
?	-1.70101	1.474761	-1.7351483	1.4611795	?	?	1.868203	?	-1.4942942	2.2149456	-1.48318	?	1.3894087	-1.3419871	1.6933726	?	1.8196049	?	?	?	?	-1.4775859	-1.7666439	?	1.622454	?	?	?	-1.7036386	-1.5595961	?	?	-1.5847906	?	-1.5913175	?	-1.2616644	?	?	?	?	-1.6608987	?	?	?	?	?	?	1.3658082
?	-1.531338	1.8628467	-1.7050111	2.0564659	?	?	1.9140707	?	-1.3900158	2.0601993	-1.3553717	?	1.4519417	-1.3562425	1.6172755	?	1.6942022	?	?	?	?	-1.5224764	-2.1660247	?	1.5693032	?	?	?	-1.7697183	-1.8232784	?	?	-1.4436688	?	-1.4132571	?	?	?	?	?	?	-1.3580909	?	?	-1.3614616	?	?	?	1.6001909
?	-1.3494792	1.8726953	-1.6647888	?	?	?	1.4256982	?	-1.3371251	1.7197982	-1.4912194	?	1.8732926	-1.4292996	1.5725538	?	1.3904624	?	?	?	?	-1.6722381	-1.8259501	?	1.9301203	?	?	-1.3732284	-1.7507377	-1.3909248	?	?	-1.2453253	?	-1.2977207	?	?	?	1.3332493	?	?	-1.8557245	?	1.4815137	-1.3509154	?	?	?	1.4165456
?	1.9551486	-1.8371518	1.8233932	-1.9327947	?	?	-2.1729968	?	1.412517	-1.7351398	1.3544616	?	-1.528856	1.4734344	-1.5102395	?	-1.6872307	?	?	?	?	1.9185237	1.4855331	?	-1.4454895	?	?	1.2481507	1.9568119	1.2841363	?	?	1.7704931	?	1.7213008	?	?	?	-1.307864	?	?	?	?	?	1.3197597	?	?	?	-1.5117556
?	-1.3400271	1.8129777	-1.7058568	1.4309928	?	-1.3314446	1.7140412	?	-1.4290084	1.7528516	-1.4774246	?	1.4392463	-1.3248531	1.5188485	?	2.1264148	?	?	?	?	-1.6957427	-1.4742216	?	1.5572485	?	?	?	-1.8796353	-1.5400808	?	?	-1.982946	?	-1.70598	?	-1.2398473	?	?	?	?	-1.4520221	?	1.3028542	?	?	?	?	?
?	1.2331638	-1.6790944	1.8997287	?	?	?	-1.7858944	?	1.4148017	-2.159315	1.3161075	?	-1.5763698	1.3355442	?	?	-1.8190092	?	?	?	?	1.5149014	1.870532	?	-1.5414876	?	?	1.2352011	1.7911266	1.9104811	?	?	1.4729862	?	1.5126793	?	?	?	?	?	?	1.9461875	?	?	?	?	?	?	-1.4471506
?	-1.509866	1.7508333	-1.9061306	1.4155724	?	?	1.7695267	?	-1.3387296	1.6449347	-1.3426877	?	1.4464879	-1.3448559	1.289817	?	1.5477281	?	?	?	?	-1.7531248	-2.0165615	?	1.7003245	?	?	?	-1.8514333	-1.5675573	?	?	-1.5277009	?	-1.4919024	?	?	?	1.2814904	?	?	-1.3743826	?	1.3471142	-1.2710314	?	?	?	1.340732
?	1.768191	-1.5042653	1.8168278	-1.4371315	?	1.4207076	-1.6297829	?	1.4612622	-1.7711054	1.4803967	?	-1.5366771	1.5471188	-1.7078835	?	-1.9269426	?	?	?	-1.3080074	1.6737722	1.521265	?	-1.7432897	?	?	?	1.9283243	1.7213265	?	?	1.6964351	?	1.6212628	?	?	?	?	?	?	1.2610744	?	-1.4345202	?	?	?	?	?
?	-1.770613	1.8343614	-2.1755478	?	?	-1.4857295	2.1113722	?	-1.3608968	1.7798605	-1.503805	?	1.8853389	-1.5881469	1.604374	?	1.6940902	?	?	?	?	-1.2708997	-1.6420461	?	1.4062104	?	?	?	-1.8049316	-1.2354393	?	?	-1.5258965	-1.2324456	-1.6115288	?	-1.2249727	?	?	?	?	-1.4601469	?	?	?	?	?	?	?
?	1.4602158	-1.9985769	2.0934017	?	?	?	-2.0237842	?	1.6565009	-1.8838011	1.5413767	?	-1.5928264	1.3196664	-1.5061587	?	-1.5630288	?	?	?	?	1.8427664	1.6625344	?	-1.3968366	?	?	1.2570596	1.7464505	1.2730664	?	?	1.4134568	?	1.2760005	?	?	?	?	?	?	1.3882933	?	?	?	?	?	?	?
?	1.515701	-1.7513838	1.9464977	-1.5620039	?	1.4387006	-1.6393315	?	1.4633045	-2.2367363	1.4186728	?	?	1.2574048	-1.5315601	?	-1.9588028	?	?	?	?	1.6679795	1.7590783	?	-1.5637584	?	?	1.2396222	1.8311214	1.3343095	?	?	1.5189724	?	1.35301	?	?	?	?	?	?	1.7878538	?	?	?	?	?	?	-1.3604012
?	1.6826568	-1.7264042	2.066784	-1.5007942	?	1.2460707	-1.6368834	?	?	-1.666612	1.5237025	?	-1.4678384	1.3886697	-1.5821086	?	-1.5188304	?	?	?	?	?	2.1182768	?	-1.5358639	?	?	1.3592008	1.8402002	1.2941036	?	?	1.727342	?	1.4734368	?	?	?	-1.5309403	?	?	1.3648622	?	-1.2894722	?	?	?	?	-1.3557175
?	-1.6933725	1.7354147	-1.7106951	1.3370667	?	?	1.6054814	?	-1.4172375	1.6657542	-1.342578	?	1.4438574	-1.5480186	?	?	1.84644	?	?	?	?	-2.1818774	-1.6540831	?	1.5239208	?	?	-1.3834682	-1.7751564	-1.3799131	?	?	-1.4256027	?	?	?	-1.3024426	?	1.3134633	?	?	-1.2702727	?	1.3163983	-1.3012654	?	?	?	?
?	-1.4888514	1.7069724	-1.729262	1.4401332	?	-1.3814716	1.7987295	?	-1.4000201	1.9258046	-1.3197069	?	1.7691526	-1.3218359	1.5833272	?	1.8771363	?	?	?	?	-1.6568282	-1.7220724	?	1.5339183	?	?	?	-1.6946725	-1.7277874	?	?	-1.7794619	?	-1.603137	?	-1.2603052	?	?	?	?	-1.4168931	?	?	-1.4575632	?	?	?	?
?	-1.9755561	1.7595092	-1.8228323	1.4181097	?	?	2.0961025	?	-1.4281512	1.820052	-1.31325	?	1.7868419	-1.8503821	1.5700985	?	1.8943412	?	?	?	?	-1.7378476	-1.8923303	?	1.4948243	?	?	-1.4954326	-1.9630265	-1.3162812	?	?	-1.5268362	?	-1.4958456	?	?	?	?	?	?	-1.2673937	?	?	-1.2241706	?	?	?	1.4282259
?	1.4594889	-1.6358013	1.8839041	-1.4875692	?	1.2505597	-1.9493105	?	1.3958205	-1.410943	1.4057809	?	-1.5927478	1.718403	-1.4069413	?	-1.8176029	?	?	?	?	1.8850188	1.8886048	?	-1.3218138	?	?	1.2615523	1.880012	1.5240089	?	?	1.4634528	?	1.3667265	?	?	?	-1.3139338	?	?	1.6387715	?	-1.3604268	1.2954276	?	?	?	?
?	-1.7660302	1.8118721	-2.01419	1.9852667	?	-1.3711004	1.7966158	?	-1.4341917	1.6495601	-1.3888428	?	1.5919814	-1.4085857	1.3221143	?	1.9828131	?	?	?	1.5858521	-1.85706	-1.8359529	?	1.5348308	-1.2278868	?	-1.3818934	-2.0072436	-1.270742	?	?	-1.4830413	?	-1.538953	?	?	?	?	?	?	-1.2307469	?	1.4610635	?	?	?	?	?
?	1.4944985	-1.8897514	1.8516608	-1.3757523	?	1.2432613	-1.5774324	?	1.5227246	-2.0428722	1.5546767	?	?	1.5729232	-1.5330547	?	-1.9695596	?	?	?	?	1.5496104	1.6315346	?	-1.8756583	?	?	1.292208	1.6536005	1.2437904	?	?	1.3971908	?	1.3424388	?	?	?	-1.3814201	?	?	1.5776081	?	?	?	?	?	?	?
?	-1.7325124	1.6722904	-2.0615745	1.3299576	?	?	2.1930325	?	-1.4710389	1.7861521	-1.4857931	?	1.5131592	-1.3504599	1.5624421	?	2.2048738	?	?	?	1.3361492	-1.9387124	-1.6504447	?	1.4495935	-1.274635	?	-1.4208066	-1.8118763	-1.7558407	?	?	-1.562839	-1.7239944	-1.2956415	?	?	?	?	?	?	-1.4054718	?	?	-1.2045962	?	?	?	?
?	1.5644681	-1.898413	1.6083863	?	?	1.6120919	-1.6715792	?	1.496503	-1.8952837	1.4441925	?	-1.7779483	1.522117	-1.5579575	?	-2.0529356	?	?	?	?	1.723032	1.7231178	?	-1.4737347	?	?	?	1.8967562	1.7053515	?	?	1.7152951	?	1.4728725	?	?	?	?	?	?	1.3635572	?	?	?	?	1.5506381	?	-1.3943224
?	-1.7964859	1.7198625	-1.7974348	1.3061516	?	?	1.858994	?	-1.474066	2.1417687	-1.4182395	?	1.3392944	-1.2495416	1.6500642	?	1.5792592	?	?	?	?	-1.7315171	-1.8004503	?	1.4048529	?	?	?	-1.8271377	-1.4650207	?	?	-1.5086583	?	-1.4356923	?	?	?	?	?	?	-1.3825957	?	1.5052505	-1.264892	?	?	?	?
?	1.6995084	-1.779694	1.9349291	-1.8309649	?	?	-1.7890774	?	1.5466769	-1.6384847	1.4621778	?	-1.7094059	?	-1.6931479	?	-1.9519575	?	?	?	?	1.4925239	1.4985831	?	-2.017711	?	?	1.281397	1.768232	1.3436586	?	?	1.4821142	1.3477826	1.8769053	?	1.3838943	?	?	?	?	1.4798737	?	-1.4501586	1.4692854	?	?	?	?
[truncated: 1,361 more columns]
