# Supplementary material for: Gene set enrichment meta-learning analysis: next- generation sequencing versus microarrays
Source: BMC Bioinformatics. 2010 Apr 8;11:176. doi: 10.1186/1471-2105-11-176 (PMC3098055; doi:10.1186/1471-2105-11-176)
Supplement: Additional file 3 — GSE-MLA ODT results archive. Comma separated values (CSV) files containing results of GSE-MLA for ODT data sets. [file 1471-2105-11-176-S3.zip › nextGeneResults_GSEMLA_ODT_vs_TSEQ.csv]

DEATHPATHWAY	MRNA_PROCESSING	LE_MYELIN_DN	MRNA_PROCESSING_REACTOME	ATP_SYNTHESIS	ROSS_CBF	AGUIRRE_PANCREAS_CHR12	CCR3PATHWAY	TRYPTOPHAN_METABOLISM	ELECTRON_TRANSPORTER_ACTIVITY	PGC1APATHWAY	HUMAN_MITODB_6_2002	CITRATE_CYCLE_TCA_CYCLE	ST_WNT_CA2_CYCLIC_GMP_PATHWAY	KENNY_WNT_UP	TYPE_III_SECRETION_SYSTEM	TGF_BETA_SIGNALING_PATHWAY	CALCINEURINPATHWAY	AGUIRRE_PANCREAS_CHR9	GLYCEROPHOSPHOLIPID_METABOLISM	ICHIBA_GVHD	NITROGEN_METABOLISM	JISON_SICKLE_CELL	TARTE_PC	BYSTROM_IL5_DN	ST_DIFFERENTIATION_PATHWAY_IN_PC12_CELLS	CORDERO_KRAS_KD_VS_CONTROL_DN	TNFR1PATHWAY	OVARIAN_INFERTILITY_GENES	SHEPARD_CRASH_AND_BURN_MUT_VS_WT_UP	INTRINSICPATHWAY	RARRXRPATHWAY	ECMPATHWAY	BRENTANI_IMMUNE_FUNCTION	HOX_GENES	ZHAN_TONSIL_PCBC	KREBS_TCA_CYCLE	ELECTRON_TRANSPORT_CHAIN	RASPATHWAY	ROSS_PML_RAR	ST_TUMOR_NECROSIS_FACTOR_PATHWAY	GLEEVECPATHWAY	ZUCCHI_EPITHELIAL_DN	SA_PTEN_PATHWAY	KERATINOCYTEPATHWAY	CELL_MOTILITY	CHEMICALPATHWAY	BRENTANI_CYTOSKELETON	PASSERINI_APOPTOSIS	LEE_CIP_DN
?	-1.4935384	?	-1.2835283	?	?	?	?	?	?	2.4082232	-1.4449742	?	?	?	?	?	?	-1.6688015	?	?	?	?	-1.4075354	?	1.6030697	-1.6677119	?	?	-1.6450849	?	?	?	?	?	-1.4991767	?	-1.6198949	?	?	?	?	-1.6197274	?	?	?	?	?	?	?
?	1.6213503	-1.7107592	1.6085628	-1.387422	?	?	?	?	?	-2.0962894	?	?	-1.6863146	1.4932888	?	?	-1.6125617	1.7398369	?	?	?	?	1.7400905	?	-1.6449243	?	?	?	1.5713879	?	?	?	?	?	1.5986106	?	1.4409618	?	?	?	?	1.4310784	?	?	1.584144	?	?	?	?
?	1.7372092	?	1.6189121	?	?	1.5426975	?	?	?	-1.6665813	?	?	?	?	?	?	-1.8990967	?	?	?	?	?	?	?	?	?	?	?	1.6724081	?	?	?	?	?	?	?	?	?	?	?	?	?	?	?	?	?	?	?	?
?	?	?	-1.4574633	?	?	?	?	?	-1.6761305	?	-1.4689213	-1.32141	1.0750284	?	?	-1.3497602	0.98743546	?	?	?	?	?	?	?	1.7036967	?	?	-1.6235569	?	?	?	?	?	?	?	?	?	?	?	?	?	?	?	?	-1.6526798	?	?	?	?
?	1.5266491	?	?	?	?	?	?	?	?	?	?	?	-1.5347091	?	?	?	-1.7543827	?	?	?	?	?	1.654794	?	-1.6229655	?	?	?	?	?	?	?	?	?	?	?	1.5439968	?	?	?	?	1.5194174	?	?	?	?	?	?	?
?	1.7353144	-1.9658425	?	?	?	?	-1.6979527	?	1.4065564	-1.520755	?	?	-1.4941638	?	?	?	-1.7782209	?	?	1.3927329	?	?	1.6002618	?	-1.5741162	?	?	?	1.5567375	1.4536066	1.3396537	?	?	?	?	?	?	?	?	?	?	?	?	?	1.6797562	?	?	?	-1.4931853
?	-1.6084542	1.5827494	-1.5926145	?	?	?	?	?	?	1.5847994	-1.4036149	?	?	?	?	?	2.1177533	?	?	-1.4100341	?	?	-1.5778849	?	1.4571472	?	?	-1.43775	-1.81924	?	?	?	?	?	-1.4033582	?	-1.5440516	?	?	?	?	-1.7425649	?	?	-1.8146045	?	?	?	?
?	1.6950687	?	1.6267784	-1.0917989	?	?	?	?	1.3973659	-1.7179546	?	?	-1.6402696	1.4723053	?	?	-1.7403585	1.4746647	?	?	?	?	1.6900138	?	-1.9118922	?	?	?	?	?	?	?	?	?	1.5110699	?	1.6710962	?	?	?	?	1.587444	?	?	1.5126151	?	?	?	?
?	-1.9551746	?	-1.3710359	?	?	?	?	?	?	2.791968	?	?	1.3542728	?	?	?	1.7487514	?	?	?	?	?	-1.5432509	?	1.5843624	?	?	?	?	?	?	?	?	?	?	?	-1.546326	?	?	?	?	?	?	?	?	?	?	?	?
-1.3945457	?	1.737716	?	?	?	?	?	?	?	1.7747684	?	?	?	?	?	?	1.7372335	?	?	?	?	?	-1.3603352	?	1.7880969	?	?	-1.3472551	-1.8989636	-1.4269414	?	?	?	?	-1.6826191	?	?	?	?	?	?	?	?	?	-1.3705589	?	?	?	1.6130283
?	1.5360115	-1.5994391	?	?	?	?	-1.4925516	?	1.3241466	-2.0225747	?	?	-1.5501682	?	-1.5587482	?	-1.8434473	?	?	?	?	?	1.4072734	?	-1.7178063	?	?	?	1.8272266	1.4150612	?	?	?	?	?	?	?	?	?	?	?	1.4197882	?	?	1.752454	?	?	?	?
?	?	?	-1.4963886	?	?	-1.5475658	?	?	?	?	-1.3023435	?	1.1920758	-1.3231345	?	?	2.2453134	?	?	?	?	?	?	?	?	-1.4539839	?	?	?	?	?	?	?	?	?	?	-1.546814	?	?	?	?	-1.4781015	?	?	?	?	?	?	?
?	1.7826971	-1.7212176	1.7784487	?	?	1.3815548	-1.4707122	?	?	-1.9713674	1.5224222	?	-1.3554904	?	?	?	-2.1639607	?	?	?	?	?	1.6384655	?	-1.6904278	?	?	?	1.6453873	?	?	?	?	?	?	?	?	?	?	?	?	1.5805289	?	-1.66072	?	?	?	?	?
?	?	-2.136007	?	?	?	?	-1.8911344	?	?	-1.8983685	?	?	?	1.4928085	-1.6441265	?	-1.5685245	?	?	?	?	?	1.6295129	?	?	?	?	?	1.49753	?	?	?	?	?	1.9128526	?	?	?	?	?	?	?	?	?	1.753751	?	?	?	?
?	-1.8774211	1.6587619	-1.5898312	1.7003244	?	-1.3240057	1.8514318	?	?	1.8437093	?	?	1.5371225	?	?	?	?	?	?	-1.3275508	?	?	?	?	?	?	?	?	-1.7607157	-1.4416566	?	?	?	?	?	?	?	?	?	?	?	-1.6880822	?	?	-1.603254	?	?	?	?
?	1.6028677	-1.3207954	1.6345987	?	?	?	?	?	?	-2.2615678	1.5368353	?	?	?	?	?	-2.0390074	?	?	?	?	?	1.6213559	?	-1.3841875	?	?	?	?	?	?	?	?	?	?	?	1.5430664	?	?	?	?	1.714034	?	?	?	?	?	?	-1.6505641
?	-1.5343307	?	-1.3699104	?	?	?	?	?	?	1.5114275	-1.3787462	?	?	-1.3851708	?	?	1.9123138	?	?	?	?	?	-1.4492259	?	1.5287399	?	?	?	-1.4227047	?	?	?	?	?	-1.6088964	?	-1.6168704	?	?	?	?	-1.5941361	?	?	?	?	?	?	?
?	1.6533743	?	?	?	?	?	?	?	?	-2.2165985	?	?	?	?	?	?	-1.810099	?	?	?	?	?	?	?	?	?	?	?	?	?	?	?	?	?	?	?	?	?	?	?	?	?	?	?	?	?	?	?	?
?	1.4437484	?	1.7672449	?	?	?	?	?	?	-1.9541737	?	?	?	?	?	?	-1.9631965	?	?	?	?	?	1.6181207	?	?	?	?	?	1.6271268	?	?	?	?	?	1.452941	?	1.4211047	?	?	?	?	1.5184444	?	?	1.4932497	?	?	?	-1.5452881
?	-1.6244146	?	-1.74372	?	?	?	?	?	?	?	-1.3676866	?	1.2167236	-1.3250641	?	?	2.6713438	-1.4119016	?	?	?	-1.3993396	-1.3793037	?	1.9110404	?	?	?	-1.4536221	?	?	?	?	?	-1.5728651	?	-1.5717005	?	?	?	?	-1.713953	?	?	-1.9197738	?	-1.4437546	?	?
?	-1.5435529	1.6446416	?	?	?	-1.4632334	1.405459	?	-1.6161774	1.5808554	-1.4335042	?	1.5901556	-1.536924	?	?	1.8574852	?	?	?	?	?	-1.808637	?	2.0392575	?	?	?	?	?	?	?	?	?	-1.3779504	?	-1.6153158	?	?	?	?	-1.6286101	?	?	-1.7710925	?	-1.3736819	?	?
?	-1.6033188	?	-1.5156347	?	?	?	?	?	?	2.3334394	?	?	?	?	?	?	2.3990343	?	?	?	?	?	-1.5105555	?	?	?	?	?	?	?	?	?	?	?	?	?	?	?	?	?	?	?	?	?	?	?	?	?	?
?	1.6453817	-1.7861823	1.7518535	-1.599766	?	1.4195843	?	?	1.3554006	-2.1330764	1.4724537	?	-1.6667329	1.9302231	?	?	-1.7837503	1.5954549	?	1.5336189	?	?	1.4718556	?	-1.7948775	?	?	?	1.6395862	?	?	?	?	?	1.5458485	?	?	?	?	?	?	1.6470617	?	?	1.4967904	?	1.7039002	?	?
?	1.5278231	-1.3112456	1.5380929	?	?	?	?	?	?	-1.8654258	?	?	?	?	?	?	-2.066275	?	?	?	?	?	?	?	?	?	?	?	?	?	?	?	?	?	?	?	1.5863825	?	?	?	?	?	?	?	?	?	?	?	?
?	-1.8570542	1.6887218	-1.5355654	1.428522	?	?	1.9029272	?	-1.3795413	1.8101609	?	?	1.6779426	-1.3798041	?	?	2.1686435	?	?	?	?	?	-1.8040715	?	1.8848032	?	?	?	-1.7452421	?	?	?	?	?	-1.5495712	?	-1.4318193	?	?	?	?	-1.4608542	?	?	-1.7146106	?	?	?	1.5000002
?	1.5741409	-1.8690536	1.6766932	-1.4136895	?	?	-1.4853979	?	?	-1.6289778	?	-1.4181415	-1.6576774	1.4008197	?	?	-2.1995385	?	?	?	?	?	?	?	-1.586453	?	?	?	1.8019444	?	?	?	?	?	1.3669382	?	?	?	?	?	?	?	?	?	1.5065916	?	?	?	?
?	-1.7652539	1.8471034	-1.5128056	?	?	-1.6041209	?	?	?	1.7380921	?	?	?	?	?	?	1.8592744	?	?	-1.4345342	?	?	-1.4891856	?	1.8711534	?	?	?	-1.5782852	?	?	?	?	?	-1.365023	?	?	?	?	?	?	-1.4833676	?	?	-1.6522175	?	?	?	?
?	1.9085091	-1.613661	1.8770044	-1.3846891	?	?	?	?	1.3799653	-1.6671164	1.4473656	?	?	?	?	?	-1.8093412	?	?	?	?	?	1.6844633	?	-1.5115213	?	?	?	1.4098617	?	?	?	?	?	1.4506146	?	1.5395192	?	?	?	?	1.3721839	?	?	1.7125684	?	?	?	?
?	-1.487392	1.5561489	-1.702446	?	?	?	?	?	?	1.4905233	?	?	2.2593966	?	?	?	2.7680814	-1.3982283	?	?	?	?	-1.5710832	?	1.6084632	?	?	?	-1.5764472	?	?	?	?	?	-1.4187981	?	-1.4756072	?	?	-1.4041152	?	?	?	?	-1.9371647	?	-1.4581026	?	?
?	1.3953738	-1.6437328	?	-1.421365	?	?	-1.5965616	?	1.3781545	-2.3644853	?	?	-1.5460141	?	-1.4084761	?	-1.9365218	?	?	?	?	?	1.9022903	?	-1.6616322	?	?	?	1.3680922	1.5956469	?	?	?	?	1.4699973	?	?	?	-0.9708543	1.196333	?	1.5914592	?	?	1.8205706	?	?	?	?
?	-1.3770645	1.4754857	-1.8769864	1.6876535	?	-1.3860297	?	?	?	1.968537	?	?	?	?	?	?	1.8739785	?	?	-1.4354537	?	?	-1.8574069	?	1.5732051	?	?	?	-1.6258867	-1.4055014	?	?	?	?	-1.6294765	?	?	?	?	?	?	-1.5383698	?	?	-1.6220102	?	?	?	?
?	1.4818536	-1.5507073	?	?	?	?	?	?	?	-1.7358735	?	?	-1.570427	?	-1.9672462	?	-1.9266541	?	?	1.3576837	?	?	1.6646264	?	-1.6803935	?	?	?	1.852578	1.5821643	?	?	?	?	1.5668267	?	?	?	?	?	?	?	?	?	1.4205887	?	1.3328227	?	?
?	?	?	1.6994073	?	?	?	?	?	?	-2.065158	?	?	?	?	?	?	-2.3252702	?	?	?	?	?	1.5839525	?	-1.7088547	?	?	?	1.6221262	?	?	?	?	?	?	?	1.5564752	?	?	?	?	1.6288214	?	?	1.6662357	?	?	?	?
?	?	?	1.4901206	?	?	1.6136537	?	?	?	-2.2366855	?	?	?	?	?	?	-1.9471552	?	?	?	?	?	?	?	-1.660277	?	?	?	?	?	?	?	?	?	?	?	1.6073183	?	?	?	?	1.7219365	?	?	1.5789461	?	?	?	?
?	?	?	-1.6035198	?	?	?	?	?	-1.5283977	?	?	?	?	?	?	?	1.9863222	?	?	?	?	?	?	?	1.7024833	?	?	?	?	?	?	?	?	?	?	?	?	?	?	?	?	?	?	?	?	?	?	?	?
?	-1.5539604	?	?	?	?	?	1.564769	?	-1.4850737	1.4323292	-1.4379463	?	?	-1.3886014	?	?	1.7434576	-1.357962	?	?	?	?	-1.764981	?	1.4570367	?	?	?	-1.6225072	?	?	?	?	?	-1.5194021	?	?	?	?	?	?	-1.640215	?	?	-1.5560675	?	?	?	?
?	-1.5028379	1.423156	-1.7454189	?	?	?	?	?	-1.4743207	1.9796901	-1.6878432	?	1.3378531	?	?	?	2.009667	?	?	?	?	?	-1.7183437	?	1.7104805	?	?	?	-1.4970969	?	?	?	?	?	?	?	-1.4909446	?	?	?	?	-1.4485102	?	?	-1.5277212	?	?	?	?
?	1.7952108	-1.5362128	1.6197073	?	?	?	?	?	1.387225	-2.5588188	?	?	-1.4323174	?	?	?	-1.9984612	1.3769494	?	?	?	?	1.4509048	?	-1.973679	?	?	?	1.6054707	?	?	?	?	?	1.4589615	?	1.7260681	?	?	?	?	1.5001185	?	?	?	?	?	?	?
?	-1.7192835	1.574006	-1.5498991	?	?	?	?	?	?	1.6625383	-1.3826954	?	1.41662	?	?	?	1.5559511	?	?	?	?	?	-1.5463	?	1.4680376	?	?	?	-1.4529356	?	?	?	?	?	?	?	-1.4475168	?	?	?	?	-1.6292933	?	?	?	?	?	?	?
?	1.5704755	?	1.5645317	?	?	1.4127605	?	?	?	-2.5795965	1.4862323	?	?	?	?	?	-1.4081904	?	?	?	?	?	1.6203964	?	-1.6441332	1.5258726	?	?	1.4476445	?	?	1.4542993	?	?	?	?	1.6613398	?	?	?	?	1.6078157	?	?	1.8066125	?	?	?	?
?	-1.7083815	1.4943827	-1.5157089	?	?	?	?	?	?	1.6203427	?	?	?	?	?	?	2.0154753	-1.3456687	?	?	?	?	-1.8101468	?	?	?	?	?	-1.6997738	?	?	?	?	?	-1.8313241	?	-1.3962938	?	?	?	?	-1.5466616	?	?	-1.487012	?	-1.3400363	?	0.9888239
?	1.6929665	?	1.5557092	?	?	1.4062953	?	?	1.3936211	?	1.5019541	?	-0.9078632	1.2749395	?	?	-1.4080867	1.3057207	?	1.2136868	?	?	1.4447294	?	-2.1546588	?	?	?	1.4055033	?	?	?	1.3841203	?	?	?	1.7506	?	?	?	?	1.3827955	?	?	1.5775249	?	?	?	-1.3585235
?	-1.3933654	1.573912	?	1.705734	?	?	1.5335833	?	-1.3264475	2.03586	?	?	1.8428595	-2.2033951	1.3124928	?	1.5520358	?	1.0912995	?	1.0642776	?	-1.4364785	?	1.5558778	?	?	?	-1.654426	?	?	?	?	?	-1.5378016	?	?	?	?	?	?	?	?	?	-1.3968949	?	?	?	?
?	1.5177344	-1.3664874	1.6197609	?	?	?	?	?	?	-2.2896929	1.5025818	?	?	?	?	?	-1.8871521	?	?	?	?	?	1.7008238	?	-1.9772636	?	?	?	1.740347	?	?	?	?	?	?	?	1.5616152	?	?	?	?	1.8077928	?	?	?	?	?	?	?
?	1.7649014	?	1.6558175	?	?	?	?	?	?	-1.9805609	?	?	-1.8301634	?	?	?	-2.5120344	?	?	?	?	?	1.517398	?	-2.333886	?	?	?	?	?	?	?	?	?	?	?	1.540899	?	?	?	?	?	?	?	?	?	?	?	?
?	-1.7964014	?	-1.8315277	?	?	?	?	?	?	1.6312741	?	?	1.8230683	-1.4998056	?	?	1.9357474	?	?	?	?	?	?	?	2.0740912	?	?	?	-1.7057846	?	?	?	?	?	-1.5959593	?	?	?	?	?	?	?	?	?	?	?	-1.5390097	?	?
?	?	?	-1.5544379	?	?	-1.710947	?	?	?	2.1696563	?	?	1.3977348	-1.4907551	?	?	?	?	?	?	?	?	?	?	1.8358619	?	?	?	?	?	?	?	?	?	?	?	-1.528004	?	?	?	?	-1.5685726	?	?	?	?	?	?	?
?	1.4619985	?	1.5029749	?	?	1.3711172	?	?	?	-1.8330953	1.5997258	?	?	?	?	?	-1.7923275	1.2463665	-0.62908924	1.288188	?	1.5948731	?	?	?	?	?	?	1.4330709	?	?	?	?	?	1.4598448	?	1.6054575	?	?	?	?	1.6854281	?	?	1.547816	?	?	?	-1.4670337
?	-1.6076132	?	-1.7314036	1.4035946	?	?	?	?	?	1.9930866	?	?	1.7771958	?	2.2863867	?	1.88989	?	?	?	?	?	-1.6339575	?	1.6592559	?	?	?	-1.764331	?	?	?	?	?	-1.4552329	?	?	?	?	?	?	?	?	?	-1.415959	?	?	?	1.57147
?	-1.3619678	1.4021287	-1.7816465	?	?	-1.4250813	?	?	-1.480783	2.7571595	-1.5134073	?	?	?	?	?	1.6877775	?	?	?	?	?	-1.442058	?	1.7531676	?	?	?	-1.4986523	-1.3796742	?	?	?	?	?	?	-1.6353589	?	?	?	?	-2.132686	?	?	-1.5717036	?	-1.5461673	?	1.602116
?	1.636188	?	1.6647325	?	?	1.4258378	?	?	?	-2.3458652	1.5592445	?	?	1.3664731	?	?	-2.11748	?	?	?	?	?	1.5808419	?	-1.7121863	?	?	?	1.5358702	?	?	?	?	?	1.4095516	?	1.4597083	?	?	?	?	1.5323651	?	?	1.7452812	?	?	?	?
?	?	-1.3915105	1.6869068	?	?	?	-1.7922059	?	1.3991106	-1.6863401	1.3970153	?	?	?	-1.9185524	?	-1.9898908	1.4926776	?	?	?	?	1.7782285	?	-1.704955	?	?	?	1.6068919	?	?	?	?	?	1.5970832	?	?	?	?	?	?	1.3584348	?	?	1.5433282	?	?	?	?
?	1.9455895	-1.4899192	1.6561164	-1.3972349	?	1.405323	-1.537241	?	?	-1.8143663	1.4603103	?	?	?	?	?	-1.8999717	?	?	?	?	?	1.6640508	?	-1.7122333	?	?	?	1.7722958	?	?	?	?	?	?	?	1.3956331	?	?	?	?	1.66313	?	?	?	?	?	?	?
?	-2.013044	1.4072481	-1.8208599	?	?	?	?	?	?	1.6755354	-1.5120844	?	1.6691147	-1.5741549	?	?	1.3896184	-1.5154952	?	?	?	?	-1.6352061	?	1.6071031	?	?	?	-1.76386	?	?	?	?	?	-1.4951947	?	-1.4984115	?	?	?	?	-1.6665213	?	?	-1.6526359	?	?	?	1.570315
?	1.4793768	?	1.608877	?	?	1.3855568	?	?	1.3985598	?	1.5910667	?	-1.2189789	1.5116663	?	?	-2.2377656	1.2783155	-0.67037183	?	?	?	1.5895889	?	?	?	?	?	1.4338797	?	?	?	1.4039897	?	?	?	1.4654274	?	?	?	?	1.5957582	?	?	?	?	?	?	-1.3830593
?	-1.7695439	1.8209665	-1.4474552	?	?	?	1.469373	?	?	?	?	?	1.4991539	?	?	?	2.1181548	?	?	-1.3410492	?	?	-1.7230872	?	1.6830429	?	?	?	-1.8019499	-1.4848695	?	?	?	?	-1.728538	?	?	?	?	?	?	-1.3786087	?	1.8365848	-1.3925699	?	?	?	?
?	2.2275796	-1.4898499	1.3786144	?	?	?	-1.7573148	?	?	-1.82729	?	?	-1.5172515	1.5484537	?	?	-1.495389	?	?	?	?	?	1.6737607	?	-1.6183056	?	?	?	1.3853934	?	?	?	?	?	1.5153676	?	?	?	?	?	?	1.3381114	?	?	?	?	1.5437137	?	?
?	1.4191666	-1.5984516	1.7053295	?	?	?	-1.5883155	?	?	-1.5466172	?	?	-1.6381482	1.4851837	?	?	-1.7274716	?	?	?	?	?	1.5086728	?	-1.5064465	?	?	?	1.5692679	?	?	?	?	?	1.4147561	?	?	?	?	?	?	1.4484192	-1.239463	?	?	?	1.8790085	?	-1.4145774
?	1.4610293	?	1.5161686	?	?	1.3474022	?	?	?	-2.5869293	?	?	?	?	?	?	-2.3962536	?	?	?	?	?	1.5616337	?	-1.4334773	?	?	?	1.393334	?	?	1.3890383	?	?	1.3953943	?	1.4881401	?	?	?	?	1.5121706	?	?	1.3718592	?	?	?	?
?	?	1.9863025	?	?	?	?	1.6363605	?	?	1.7336404	?	?	1.4515672	?	?	?	1.5312185	?	?	?	?	?	-1.334543	?	2.00019	?	?	?	-1.8040764	?	?	?	?	?	-1.6219074	?	?	?	?	?	?	?	?	1.4845637	-1.4577177	?	?	?	?
?	-1.5968953	1.4866174	-1.596968	?	?	?	?	?	-1.4921532	1.6645557	-1.4274793	?	1.4554446	?	?	?	1.7573771	-1.4154085	?	?	?	?	-1.9612875	?	2.1185682	?	?	?	-1.5084512	?	?	?	-1.3656666	?	-1.4394512	?	-1.9278703	?	?	?	?	-1.574901	?	?	?	?	-1.3705041	?	?
?	1.6892749	-1.6192584	1.5659665	-1.5098404	?	?	?	?	?	-1.553364	1.4373025	?	-1.5703179	1.3730848	?	?	-1.54857	?	?	?	?	?	1.7380161	?	-1.5319197	?	?	?	1.5761704	?	?	?	?	?	1.5842975	?	1.4136212	?	?	?	?	1.4910297	?	-1.4688753	1.4488343	?	?	?	?
?	?	-1.5533371	?	?	?	?	-1.5897207	?	?	-1.6342589	?	?	?	1.5147122	?	?	-1.5687729	?	?	?	?	?	1.4100121	?	?	?	?	?	?	1.7932013	?	?	?	?	?	?	?	?	?	?	?	?	?	?	1.6683137	?	?	?	?
?	-1.6470286	?	-1.6140909	1.1943277	?	-1.4700897	?	?	-1.4083728	2.3246002	-1.5731465	?	?	?	?	?	1.9993905	-1.3576158	?	-1.2137777	?	-1.3707913	-1.6697907	?	1.8454427	?	?	?	-1.741361	?	?	?	?	?	?	?	-1.668061	?	?	?	?	-1.6582215	?	?	-1.4174604	?	?	?	?
?	-1.6975019	1.6717079	-1.8417544	1.4381046	?	?	1.5693107	?	?	2.1534023	?	?	1.6053339	?	?	?	1.8749968	?	?	?	?	?	-1.8516022	?	1.6827611	?	?	?	-1.7854728	-1.6258427	?	?	?	?	-1.7693342	?	?	?	?	?	?	?	?	?	-1.4866114	?	-1.3960414	?	1.49345
?	?	-1.8620502	?	-1.6564673	?	?	-1.6588969	?	?	-1.5678667	?	?	?	?	?	?	?	?	?	?	?	?	?	?	?	?	?	?	2.0401886	?	?	?	?	?	1.8353311	?	?	?	?	?	?	?	?	?	?	?	?	?	?
?	1.5029511	-1.5260851	1.7484453	?	?	?	-1.3685188	?	1.4793272	-2.3395085	1.366306	?	?	1.6000298	?	?	-2.1811457	1.424511	?	?	?	1.3437577	1.4762062	?	-1.735034	?	?	?	1.6592013	?	?	?	?	?	1.8471832	?	1.3684487	?	?	?	?	1.5971798	?	?	1.4917347	?	?	?	?
?	-1.5365189	?	-1.4065894	?	?	?	?	?	?	3.0432763	?	?	?	?	?	?	2.3457298	?	?	?	?	?	-1.658253	?	1.9405712	?	?	?	-1.514164	?	?	?	?	?	?	?	-1.5885503	?	?	?	?	-1.4713916	?	?	-1.5478697	?	?	?	?
?	-1.6078019	?	-1.7617762	?	?	-1.3306205	1.6423886	?	-1.3607777	2.6805472	-1.3824906	?	?	?	?	?	1.4888822	?	?	?	?	?	-1.6117672	?	1.4366779	?	?	?	-1.6784623	-1.3998547	?	?	?	?	-1.538542	?	-1.3607261	?	?	?	?	-1.6814312	?	?	-1.605798	?	?	?	1.3313661
?	1.3856484	-1.7374346	1.7556247	?	?	?	-1.7450879	?	1.4939103	-1.7989596	?	?	-1.7181534	?	-1.6056036	?	-1.8289859	1.3785408	?	?	?	?	1.6136345	?	?	?	?	?	1.5457004	1.3684605	?	?	?	?	1.3909076	?	?	?	?	?	?	1.514105	?	?	1.6734804	?	?	?	?
?	-1.4895357	?	-1.6251838	?	?	-1.5406342	?	?	-1.3958526	1.6689478	-1.6533465	?	1.5936251	?	?	?	1.6940931	?	?	?	?	?	-1.4772447	?	2.7104185	?	?	?	-1.6165828	?	?	?	?	?	?	?	-2.0061753	?	?	?	?	-1.5723102	?	?	-1.6482878	?	?	?	1.4241542
?	1.7077122	-1.4292134	1.5787928	?	?	?	?	?	1.4297321	-1.9616337	?	?	-1.4141637	1.5788329	?	?	-2.2947986	?	?	?	?	?	1.6033046	?	-1.9875319	?	?	?	1.5386695	?	?	?	?	?	1.4036093	?	1.5353731	?	?	?	?	1.4744889	?	?	1.521455	?	?	?	?
?	1.5319529	?	1.602085	?	?	?	?	?	?	?	1.3325026	?	-1.0410409	?	?	?	-2.2899396	1.6508279	?	?	?	?	1.5194188	?	?	1.3057629	?	?	1.4949499	?	?	?	?	?	?	?	?	?	?	?	?	1.5852207	?	?	1.474066	?	?	?	?
?	1.4916209	?	1.5491626	?	?	1.4929241	?	?	?	-2.6831608	?	?	?	1.4556147	?	?	-1.7652737	?	?	?	?	?	1.4938544	?	?	?	?	?	1.4786192	?	?	?	1.3684074	?	?	?	1.4798166	?	?	?	?	1.4954977	?	?	1.5095974	?	1.3913337	?	?
?	?	1.5748188	?	1.5427864	?	?	1.6333084	?	?	?	?	?	?	?	1.4347926	?	1.7600154	?	?	?	?	?	-1.4985039	?	1.6956396	?	?	?	?	-1.7431484	?	?	?	?	?	?	1.3135738	?	?	?	?	?	?	?	-1.5632496	?	?	1.4742692	?
?	-1.581967	?	?	?	?	?	?	?	?	1.8021605	-1.5464079	?	?	-1.5700223	?	?	2.2844138	?	?	?	?	?	-1.6139705	?	1.9365983	?	?	?	?	?	?	?	?	?	?	?	-1.5916904	?	?	?	?	-1.7318647	?	?	?	?	?	?	?
?	1.5403409	?	1.3930372	?	?	?	1.5500681	?	?	-1.6631742	1.3664305	1.3402866	-1.6288996	?	?	1.3937967	-2.2794278	?	?	?	?	?	1.3874156	?	-1.4242414	?	?	?	?	?	?	1.36705	?	?	?	?	?	?	?	?	?	1.5776334	?	?	?	?	1.4499669	?	?
?	-1.5949045	?	-1.6332636	?	?	?	?	?	?	?	-1.3980786	?	0.9592697	-1.4733057	?	?	2.356001	-1.5352578	?	?	?	?	-1.5332478	?	?	-1.3109468	?	?	?	?	?	?	?	?	?	?	?	?	?	?	?	-1.5436014	?	?	?	?	?	?	?
?	1.5730647	-1.664932	1.7676805	-1.5370848	?	?	-1.4119964	?	?	-2.129762	?	?	?	?	?	?	-1.4088297	?	?	?	?	?	1.6591961	?	-1.4317727	?	?	?	1.5276415	1.3332561	?	?	?	?	1.4000908	?	1.4185914	?	?	?	?	1.4486939	?	?	1.3397642	1.4259788	?	?	?
?	1.5765357	?	1.5585388	?	?	?	?	?	?	-1.8347508	?	?	?	?	?	?	-2.5079436	?	?	?	?	?	?	?	-1.3205469	?	?	?	?	?	?	?	?	?	?	?	?	?	?	?	?	1.6636957	?	?	?	?	?	?	?
?	1.5301718	?	1.7315887	?	?	?	?	?	?	-1.4592468	1.453184	?	?	?	?	?	-1.5434506	?	?	?	?	?	1.6846095	?	-1.4939371	?	?	?	1.632513	?	?	?	?	?	?	?	1.4396682	?	?	?	?	1.5310459	?	?	1.5121466	?	?	?	?
?	-1.7324483	?	-1.5425961	?	?	-1.6925058	?	?	-1.4677228	1.5534624	-1.5230057	?	?	?	?	?	1.5528259	?	?	?	?	?	-1.5619727	?	2.6388295	?	?	?	-1.4443531	?	?	?	?	?	?	?	-1.7115	?	?	?	?	-1.6233553	?	?	-1.5750036	?	?	?	?
?	1.4074341	?	1.5759828	-1.0761663	?	1.4495274	?	?	?	-2.300727	1.6078137	?	?	?	?	?	-1.4844077	?	?	?	?	?	1.743142	?	-2.0286946	?	?	?	1.621307	?	?	?	?	?	1.6377892	?	?	?	?	?	?	1.5316794	?	?	1.5373673	?	?	?	-1.4345586
?	-1.477115	1.567262	-1.6245487	?	?	?	?	?	?	2.1447842	-1.4275882	?	?	-1.4379737	?	?	2.0014327	?	?	?	?	?	-1.6455618	?	1.6769013	?	?	?	-1.4473749	?	?	?	?	?	-1.7350187	?	-1.3788762	?	?	?	?	?	?	?	?	-1.3853918	-1.3931178	?	?
?	1.4137156	?	1.4020402	-0.8853443	?	1.4542954	?	?	1.553726	?	1.781983	?	?	?	?	?	-2.3909032	?	?	1.2169209	?	?	1.7694961	?	-2.4178123	1.5245192	?	?	1.8192106	?	?	?	?	?	1.4951851	?	1.5211518	?	?	?	?	1.5101181	?	?	1.6214775	?	?	?	?
?	-1.5601217	1.7848821	-1.4409373	?	?	?	1.6809576	?	?	1.7503335	?	?	1.5156769	-1.0969634	1.3998674	?	2.0369344	?	?	?	1.1745032	?	?	?	1.8951579	?	?	?	-1.6252003	?	?	?	?	?	-1.9374802	?	?	?	?	?	?	?	?	?	?	?	?	?	?
?	1.5240391	?	1.6413988	?	?	?	?	?	?	?	1.3927975	?	-1.2473658	1.3803111	?	1.3635561	-1.6563479	?	?	?	?	?	?	?	-1.489758	?	?	?	?	?	?	?	?	?	?	?	?	?	?	?	?	1.6756024	?	?	1.586648	?	?	?	?
?	-1.4493821	1.5976524	-1.6314424	?	?	-1.3408755	0.9877836	?	-1.2494467	1.6528563	-1.4437205	?	1.4359566	?	?	?	1.6465269	-1.5178266	?	?	?	?	-1.5552334	?	1.5515251	?	?	?	-1.7752379	?	?	?	?	?	-1.7742527	?	?	?	?	?	?	?	?	?	-1.6034071	?	-1.5561107	?	?
?	-1.6208602	?	-1.4312621	?	?	?	?	?	-1.3727753	2.26387	-1.4785788	-1.5795509	?	?	?	?	2.3193233	?	?	?	?	-1.3925657	-1.3789512	?	?	-1.4219759	?	?	-1.4940051	?	?	?	?	?	-1.8743181	?	-1.7084739	-1.406241	?	?	?	-1.6311136	?	?	-1.3904822	?	?	?	?
?	-1.553758	?	-1.758679	?	?	?	?	?	?	1.5412083	?	?	1.5085273	?	?	?	2.0535808	?	?	?	?	?	-1.6650671	?	?	?	?	?	-1.672669	?	?	?	?	?	-1.391685	?	-1.4936401	?	?	?	?	-1.7034504	?	?	-1.4648641	?	-1.5854716	?	?
?	1.4593014	-1.8535585	1.767661	?	?	?	?	?	1.5549594	-1.5407139	?	?	?	1.6313006	?	?	-1.6267239	?	?	?	?	?	1.4896455	?	-1.5769024	?	?	?	1.4582658	?	?	?	1.5118588	?	1.6113567	?	1.5695515	?	?	?	?	1.472161	?	?	1.5048759	?	?	?	?
?	?	-1.5842408	1.6904083	?	?	?	?	?	?	-2.0405548	1.4457415	?	-1.92415	?	?	?	-1.7208321	?	?	?	?	?	1.5888298	?	-1.8521188	?	?	?	1.5303621	?	?	?	?	?	?	?	1.6460907	?	?	?	?	1.4895755	?	?	1.5594475	?	?	?	?
?	1.5380793	-1.3317126	1.5454731	?	?	1.5150583	?	?	?	-2.208361	1.4625937	?	-1.5246694	?	?	?	-1.692988	?	?	1.2136327	?	?	1.7103926	?	-1.7780962	?	?	?	1.7607192	?	?	?	?	?	?	?	1.6566515	?	?	?	?	1.529533	?	?	1.8848784	?	?	?	?
?	-1.6919948	?	-1.4988534	?	?	?	?	?	-1.3679137	1.7205184	-1.5208298	?	?	?	?	?	1.80735	?	?	?	?	?	-1.4790714	?	1.9092908	?	?	?	?	?	?	?	-1.3974426	?	-1.5707736	?	-1.625375	?	?	?	?	-1.5102484	?	?	?	?	-1.4865407	?	1.5772833
?	1.7513361	-1.5365586	1.395091	?	?	1.3941911	?	?	1.3716716	-1.6856475	1.5275241	?	?	1.3862683	?	?	-2.2733245	?	?	?	?	?	1.5018338	?	?	?	?	?	1.5128741	?	?	?	?	?	1.5521438	?	1.6535558	?	?	?	?	?	?	?	1.6879781	?	?	?	-1.3234996
?	?	1.642282	-1.6531559	?	?	?	1.4331483	?	-1.3754753	1.6324675	-1.5648019	?	1.6415423	?	?	?	1.9052411	?	?	?	?	?	-1.5536968	?	1.5588661	?	?	?	-1.8384293	?	?	?	-1.3543727	?	?	?	?	?	?	?	?	-1.9697704	0.93947715	?	-1.4131744	?	?	?	1.5299267
?	?	?	?	?	?	?	?	?	?	-2.1232114	?	?	?	?	?	?	?	?	?	?	?	?	?	?	?	?	?	?	?	?	?	?	?	?	1.597393	?	1.6312363	?	?	?	?	1.7152288	?	?	?	?	?	?	?
?	-1.4947011	1.5209891	-1.673584	1.4073029	?	?	?	?	?	2.204797	?	?	1.6079884	-1.4112722	?	?	1.3760802	?	?	?	?	?	-1.4464575	?	2.0724468	?	?	?	-1.5125424	?	?	?	?	?	-1.4076551	?	?	?	?	?	?	-1.4265783	?	?	-1.7986041	?	?	?	?
?	1.4507374	?	1.6274174	?	?	?	?	?	?	-2.3337293	1.572502	?	?	?	?	?	-1.8218529	?	?	?	?	?	2.044844	?	-1.425042	?	?	?	1.4858564	1.5691746	?	?	?	?	1.7090349	?	?	?	?	?	?	1.422616	?	?	1.5426626	?	1.4114577	?	?
?	?	1.6698112	?	1.2308577	?	?	?	?	?	1.6977615	?	?	1.6423116	?	?	?	1.9161575	?	?	?	?	?	?	?	1.6753268	?	?	?	-2.0933526	-1.6364843	?	?	?	?	-1.4394956	?	?	?	?	?	?	-1.9112324	1.4771583	?	-1.5186174	?	?	?	?
?	1.5737972	-1.3467718	1.6906348	?	?	?	-1.4554482	?	1.4189755	-1.5252749	1.4853891	?	-1.5357455	1.3271463	?	?	-1.4072666	?	?	?	?	1.3853725	1.3669779	1.317562	?	?	?	?	1.5640386	?	?	1.2962269	1.3156161	?	1.331108	?	1.3451627	?	?	?	?	1.9528186	?	?	1.4282243	?	?	?	?
?	1.6786346	-1.4394375	1.851105	-1.7303132	?	1.3438321	?	?	?	-1.8858436	1.2943065	?	-1.4469752	?	-1.4207071	?	-1.7049122	?	?	?	?	?	1.5908824	1.2908771	-1.5412279	?	?	?	1.9506832	1.3816888	?	?	?	?	?	?	?	?	?	?	?	1.5053072	?	?	1.6620108	?	?	?	?
?	-1.4851266	1.9245751	-1.7667423	?	?	?	1.554252	?	?	1.7630266	-1.5148561	?	?	?	1.5235614	?	1.7063688	?	?	?	?	?	-1.5976886	?	1.563898	?	?	?	-1.9025393	-1.4463661	?	?	?	?	-1.4683993	?	?	?	?	?	?	-1.6591231	?	?	-1.3342619	?	?	?	1.4654142
?	-1.5705231	?	-1.6036177	?	?	-1.4791298	1.7458569	?	-1.370218	1.5314032	-1.2831029	?	?	-1.7056458	1.4193523	?	1.6963319	?	?	?	?	?	-1.7136713	-1.3528029	1.5537167	?	?	?	-1.9790242	-1.3490983	?	?	?	?	?	?	?	?	?	?	?	-1.6547569	?	1.4829222	-1.5761743	?	?	?	1.5552833
?	-1.6498818	1.5654035	-1.8348346	?	?	?	?	-1.177807	-1.549897	2.026835	-1.5045167	?	1.4538112	-1.5455128	?	?	1.9882027	?	?	?	?	-1.4346805	-1.4417356	?	1.4061438	?	?	?	-1.6457663	?	?	?	?	?	?	?	-1.4517226	?	?	?	?	-1.7301645	1.4005109	?	-1.328356	?	?	?	?
?	-1.9449483	?	-1.3635012	?	?	-1.459353	1.6053761	?	?	2.2045224	?	?	1.6089727	-1.6657193	1.5118802	?	1.6448145	?	?	?	?	?	-1.8165785	?	1.4314915	?	?	?	-1.5835009	-1.4906528	?	?	?	?	?	?	?	?	?	?	?	-2.1175778	?	?	-1.5150086	?	?	?	1.4020023
?	1.7915696	?	1.6331649	-0.9544602	?	?	?	?	?	-2.4448102	?	?	-1.7439079	1.5701294	?	?	-1.9666315	?	?	?	?	1.5653149	1.6015407	?	?	?	?	?	?	?	?	?	?	?	?	?	?	?	?	?	?	1.6004944	?	?	1.6274838	?	?	?	?
?	-1.7897143	1.6349303	-1.7382512	1.4407982	?	?	1.5114514	?	?	2.1235602	?	?	1.6432362	-1.1658403	1.329697	?	1.8748901	?	?	?	?	?	-1.6212698	?	1.5814073	?	?	?	-1.9984244	-1.3284702	?	?	?	-1.4040152	?	?	?	?	?	?	?	-1.3836606	?	?	-1.2841383	?	?	?	1.4080719
?	-1.5947776	?	-1.3214848	?	?	?	1.6891919	?	?	1.7175914	?	?	1.6798326	?	?	?	2.0389693	?	?	?	?	?	-1.377005	-1.3165615	?	?	?	?	-1.8352312	-1.5824279	?	?	?	?	?	?	?	?	?	?	?	-1.3532478	1.7173865	?	-1.5644276	?	?	?	1.5165797
?	1.6418098	?	1.5785651	?	?	?	?	?	?	-1.8006591	1.4872552	?	?	1.6340463	?	?	-1.7344575	?	?	?	?	?	1.7332901	1.5078046	?	?	?	?	1.6422045	?	?	?	?	?	?	?	?	?	?	?	?	1.7022259	?	?	1.5784249	?	?	?	?
?	1.5934925	?	1.6049058	?	?	1.3536879	-1.7218068	?	1.3601903	-1.7862854	1.3826703	?	?	1.5986464	?	?	-1.5331264	?	?	?	?	1.4367491	1.5624889	1.3393904	-1.8139384	?	?	?	1.8180166	1.2902675	?	?	?	?	1.5028064	?	?	?	?	?	?	1.5111244	-1.5534505	-1.6736884	1.5839373	1.3459836	?	?	?
?	-1.3169202	?	?	?	?	?	1.7555473	?	?	1.5329641	?	?	?	?	1.5290238	?	?	?	?	?	?	?	?	?	1.6739553	?	?	?	?	-1.3774925	?	?	?	?	?	?	?	?	?	?	?	?	?	?	?	?	?	?	?
?	-1.6517733	1.6375167	-1.7151438	?	?	-1.4777374	?	?	-1.4227438	1.7435682	-1.2864767	?	?	-1.648229	?	?	2.0576122	?	?	?	?	?	-1.6742167	?	1.6073891	?	?	?	-1.7124196	-1.3849313	?	?	?	?	-1.3226812	?	?	?	?	?	?	-1.5742153	?	?	-1.3409103	?	?	?	?
?	-1.8432294	1.9285375	?	?	?	?	1.6000136	?	?	1.5418569	?	?	?	-1.9068404	?	?	1.5665098	?	?	?	?	?	?	?	1.6362596	?	?	?	-1.4753838	-1.6689465	?	?	?	?	?	?	?	?	?	?	?	-1.4894017	?	?	-1.4749445	?	?	?	?
?	-1.9834223	1.518123	-2.1859152	?	?	-1.5544169	1.4003131	?	?	1.9068031	?	?	1.5890404	-1.3764678	1.3864198	?	1.7579705	?	?	?	?	-1.4440689	-1.8532622	-1.478384	1.7554177	?	?	?	-1.8999494	-1.3365353	?	?	?	?	?	?	?	?	?	?	?	?	?	?	?	?	?	?	1.5726639
?	1.7264897	?	1.4805716	?	?	?	?	?	?	-1.5656815	?	?	-1.4349217	1.3592728	-1.2919421	?	-1.7433256	?	-1.230047	?	?	?	?	?	-1.8136593	?	?	?	1.715412	1.5703527	?	?	?	?	?	?	?	?	?	?	?	?	?	?	?	?	?	?	?
?	-1.5813842	1.4077479	-1.6734291	?	?	-1.4742107	1.3935452	?	?	1.4986911	-1.6448653	?	1.4490426	-1.4862237	?	?	?	-1.2449604	?	?	?	-1.3452175	-1.6925718	?	1.5196875	?	?	?	-1.6248364	?	?	?	?	?	?	?	?	?	?	?	?	-1.5549784	?	1.4093945	-1.5777786	?	-1.3407294	?	1.4817834
?	-1.477253	?	-1.6602951	1.4498174	?	?	?	?	?	2.0990608	-1.5142262	?	?	-1.5634364	?	?	1.9887428	?	?	?	?	?	-1.4938886	-1.431442	1.6904681	?	?	?	-1.4514445	?	?	?	?	?	?	?	-1.6772724	?	?	?	?	-1.8218782	?	?	-1.5012656	?	?	?	?
?	-1.9173635	1.4869432	?	1.6224481	?	?	1.5421908	?	?	1.7383345	?	?	1.6327449	-1.3760127	?	?	1.9454429	?	?	?	?	?	-1.725095	?	1.5773702	?	1.1713043	?	-1.7663745	-1.7332286	?	?	?	-1.19099	?	?	?	?	?	?	?	-1.0501438	1.310152	1.480036	?	?	?	?	1.4535059
?	-1.3407142	1.6763524	?	1.5395814	?	?	1.5151229	?	?	1.67792	?	?	?	-1.5723494	1.8580717	?	1.6488904	?	?	?	?	?	-1.6614126	?	1.4402874	?	?	?	?	-1.4670674	?	?	?	-1.3654064	-1.6718534	?	?	?	?	?	?	-1.4207153	?	?	-1.6321893	?	?	?	1.5018994
?	1.8440562	-1.5499084	1.6933719	-1.3996614	?	1.372868	-1.4613155	?	?	-1.5032269	?	?	-2.1923068	?	?	?	-1.6534213	?	?	?	?	?	1.6043432	1.3295406	-1.3928039	?	?	?	1.4469707	1.8701718	?	?	?	?	?	?	?	?	?	?	?	?	?	?	1.6432494	?	?	?	?
?	-1.7718719	1.6832422	-1.2674496	?	?	?	?	?	?	1.8345073	?	?	1.4848098	-1.4604205	?	?	1.7291436	?	?	?	?	-1.3793367	-1.3004228	?	1.6337306	?	?	?	-2.1014855	?	?	?	?	?	-1.6183788	?	?	?	?	?	?	-1.4985828	?	?	-1.2866907	?	?	?	?
?	-1.8912481	1.6564814	-1.9504684	?	?	-1.3765974	?	?	-1.6175206	2.1670313	-1.5783702	?	?	-1.6422559	?	?	2.3555708	-1.312697	?	?	?	?	-1.5961725	?	1.8045866	-1.3598241	?	?	-1.5027374	-1.3600763	?	?	?	?	-1.4288505	?	-1.4675206	?	?	?	?	-1.757016	?	?	-1.5203189	?	?	?	1.465061
?	1.8610775	-1.631654	1.4699775	-1.479441	?	1.3014095	-1.4428867	?	?	-1.759031	1.352314	?	-1.5846461	1.2928911	-1.6484058	?	-1.6897374	1.4532869	?	?	?	1.7476805	1.7119138	?	-1.5186304	?	?	?	1.8066514	1.4981748	?	?	?	?	?	?	?	?	?	?	?	1.7092125	?	-1.4578228	1.3857279	?	?	?	-1.5303798
?	-1.4106839	?	-1.533808	1.3827071	?	-1.7024735	?	?	?	2.3296843	-1.5045172	?	1.3256431	-1.5457168	?	?	1.4577528	-1.5943476	?	?	?	-1.4082601	-1.6198175	-1.4440926	?	?	?	?	-1.5044751	-1.3277259	?	?	?	?	-1.3543075	?	-1.3292681	?	?	?	?	-1.6768043	?	?	-1.7904849	?	?	?	?
?	1.4377131	-1.6394341	1.9206723	?	?	?	-1.4488618	?	1.5891999	-1.9871057	1.5932817	?	-1.8864685	1.3758446	-1.4603072	?	-1.5838844	?	?	?	?	?	1.7466195	?	-1.3822826	?	?	?	1.8337934	1.4456954	?	?	?	?	?	?	1.4579237	?	?	?	?	1.4587408	?	-1.4781883	1.4122006	?	?	?	?
?	1.9414573	-1.5040967	1.6928371	?	?	?	-1.680221	?	1.3976927	-1.8779298	?	?	?	1.6802673	?	?	-2.1111705	?	?	?	?	1.4811554	1.8267198	1.3002353	-1.5822972	?	?	?	1.7428621	1.4197897	?	?	?	?	?	?	?	?	?	?	?	1.7695173	?	?	1.9436139	?	?	?	?
?	-1.6035297	?	-1.782422	1.0988729	?	-1.478174	1.4866194	?	-1.4125268	2.2355895	-1.4565934	?	2.0146909	-1.5591496	?	?	1.5725894	?	?	?	?	?	-1.5530635	-1.339792	1.6281239	?	?	-1.3595462	-1.608128	?	?	?	?	?	-1.5630571	?	?	?	?	?	?	-1.8911812	?	?	-1.7785143	?	?	?	?
?	1.814983	?	1.664807	?	?	1.4805386	-1.3565714	?	1.5519148	?	1.3384914	?	-2.2867956	1.5147702	?	1.1496398	-1.6787751	1.284556	?	?	?	?	1.7908338	1.2921374	-1.9794173	?	?	?	1.7199311	1.4333733	?	?	?	?	?	?	?	?	?	?	?	1.8526951	?	?	1.5895606	?	?	?	?
?	-1.6405892	?	-1.6759989	?	?	-1.4590763	2.0662754	?	-1.3228205	1.581252	-1.4056383	?	1.4977068	-1.3396358	?	?	1.5938689	?	?	?	?	?	-1.4045422	-1.5049397	1.5511041	?	?	?	-1.6414205	-1.4045675	?	?	?	?	-1.620338	?	-1.3251989	?	?	?	?	-1.6415594	?	?	-1.6229682	?	?	?	?
?	-1.9816815	1.7000152	-1.6893704	?	?	-1.4325879	1.484333	?	?	1.4580039	?	?	?	?	1.644954	?	1.4194388	?	?	?	?	?	-2.070167	?	1.6434882	?	?	?	-1.8751415	-1.307764	?	?	?	?	?	?	?	?	?	?	?	-1.7800105	?	?	-1.8471167	?	?	?	1.4782517
?	-1.76375	?	-1.6263617	1.4965957	?	-1.549069	?	?	?	2.0149045	-1.3986207	-1.4164904	?	-1.461181	?	?	1.4567467	?	?	?	?	?	-1.5985594	?	?	-1.2513251	?	?	-1.709366	-1.1844325	?	-1.1691422	?	?	?	?	?	?	?	?	?	-1.7362278	?	?	-1.6437744	?	?	?	?
?	-1.7342615	?	-1.8129693	1.084806	?	-1.3575928	?	?	-1.2977246	1.4891132	-1.5770568	?	1.5909431	?	?	?	1.8848354	?	?	?	?	-1.333162	-1.5108985	-1.3309505	1.4603152	?	?	?	-1.4662766	-1.2961279	?	?	?	?	-1.429286	?	-1.5794345	?	?	?	?	-1.7013084	?	?	-1.4602897	?	?	?	?
?	1.7826545	-1.5185349	1.537678	-1.4179288	?	1.3479899	-1.428875	?	1.2993331	-1.7888286	1.303002	?	-1.4426873	1.6225742	-1.4790074	?	-2.4590077	?	?	?	?	1.354761	1.5123671	?	-1.5146403	?	?	?	1.8269396	1.5859915	?	?	?	1.3544033	?	?	?	?	?	?	?	1.6880915	?	?	1.6041484	?	?	?	?
?	1.5303565	?	?	?	?	?	-1.6145816	?	?	-1.7734128	?	?	?	1.4315916	?	?	-1.7369787	?	?	?	?	?	1.5343097	?	?	?	?	?	1.674703	1.5060824	?	?	?	?	1.5974327	?	?	?	?	?	?	?	?	?	1.3471473	?	?	?	?
?	-1.8279734	1.7148137	-1.7486612	?	?	-1.5148109	1.5898633	?	?	2.0729046	-1.3502587	?	1.4110816	-1.4005669	?	?	1.5897675	-1.5752585	?	?	?	-1.5213151	-1.7918718	-1.2980281	1.9847699	?	?	?	-1.708981	-1.5243412	?	?	?	?	?	?	-1.3176249	?	?	?	?	-1.9576452	?	1.6367785	-1.4803574	?	?	?	1.4146576
?	-1.5795417	?	-1.9489439	?	?	-1.4431976	0.7179289	?	-1.1977774	2.6392295	-1.44695	?	1.819878	-1.4475279	?	?	1.8090578	?	?	?	?	-1.690342	-1.6531093	?	?	?	?	?	-1.4324944	?	?	-1.3109738	?	?	?	?	-1.3951288	?	?	?	?	-1.5283728	?	?	-1.3881477	?	?	?	?
?	-1.581295	?	-1.5645347	?	?	-1.3421926	1.4912403	?	-1.2823746	1.8602668	?	?	1.4089671	-1.5339743	?	?	1.5382745	?	?	?	?	?	-1.6995926	?	1.4670697	?	?	?	-1.4876587	-1.3517383	?	?	?	?	-1.4062182	?	?	?	?	?	?	-1.8045856	?	?	-1.5251131	?	?	?	1.4813389
?	1.5297543	-1.6023227	1.6734889	?	?	?	?	?	?	-1.9294976	1.4019392	?	-1.8376918	1.2906078	?	?	-1.783916	?	?	?	?	1.2930231	1.7599925	?	-2.0072658	?	?	?	1.7408482	1.2900959	?	?	?	?	1.4879361	?	?	?	?	?	?	1.8314829	?	?	1.6937675	?	?	?	?
?	1.5587149	-1.5952077	?	-1.4973221	?	?	?	?	?	-1.6678069	?	?	?	?	-1.2847236	?	-1.5080959	?	?	?	?	1.4039942	?	?	?	?	?	?	?	1.5492545	?	?	?	?	?	?	?	?	?	?	?	1.328999	?	?	?	?	?	-1.2382771	-1.3055245
?	1.5784214	-1.7146999	1.4997162	?	?	?	-1.8980894	?	?	-1.5459051	?	?	?	?	?	?	-1.8933548	?	?	?	?	?	1.6190187	?	?	?	?	?	?	1.1331515	?	?	?	?	1.4623364	?	?	?	?	?	?	1.4088638	?	-1.4997191	?	?	?	?	?
?	-2.0330873	1.6731231	-1.7461636	?	?	-1.4857607	1.742889	?	-1.3312016	2.0047717	-1.337121	?	1.5054516	-1.3987937	1.4159912	?	1.5686729	?	?	?	?	?	-1.6688036	?	1.6660986	?	?	?	-1.93123	-1.4421425	?	?	?	?	?	?	?	?	?	?	?	-1.8976988	?	?	-1.5747616	?	?	?	1.944891
?	-1.4496487	?	-1.4806596	?	?	-1.5366704	?	?	?	2.5969005	?	?	?	-1.5589656	?	?	1.2428621	-1.3069594	?	?	?	?	-1.4762317	?	?	?	?	?	?	?	?	?	?	?	?	?	?	?	?	?	?	-1.7366316	?	?	-1.5072093	?	?	?	?
?	2.3824093	?	1.8091259	-1.5091199	?	?	-1.4154825	?	?	-2.1258588	1.3394504	?	-1.4850862	1.4895284	?	?	-2.3005164	1.5078628	?	?	?	?	1.9310102	?	-1.8861772	?	?	?	1.6882046	1.5345078	?	?	?	?	1.6717699	?	?	?	?	?	?	1.9076421	?	?	1.5866683	?	?	?	-1.8104516
?	-1.547902	?	?	?	?	?	?	?	?	1.7115829	?	?	1.7027231	-1.4995036	1.5638492	?	1.5163912	?	?	?	?	?	-1.4991697	?	1.3554006	?	?	?	-1.7387255	-1.7345877	?	?	-1.3671126	-1.1022323	-2.1748517	?	?	?	1.310357	?	?	?	1.3657671	?	-1.5143083	?	?	?	?
?	1.7213907	-1.5543379	1.6206363	?	?	1.3308822	-1.4981978	?	1.5445366	-1.3388872	1.6176267	?	?	1.3827443	?	?	-1.7250375	1.3170707	?	?	?	1.3549976	1.6761656	?	-1.818656	?	?	?	1.6181194	1.355009	?	?	?	?	1.3509055	?	1.4373204	?	?	?	?	2.2391224	?	?	1.4046332	?	?	?	?
?	-1.6416359	?	-1.6288801	?	?	-1.3638335	1.2964927	?	-1.3150996	1.8398718	-1.4933372	?	?	?	?	?	1.9188327	?	?	?	?	?	-1.7408636	?	1.6180143	?	?	?	-1.6617653	?	?	?	-1.3710786	?	-1.5094589	?	-1.335808	?	?	?	?	-1.5432855	?	?	-1.4927074	?	?	?	1.3574597
?	1.469411	?	1.5622121	?	?	?	?	?	1.3657644	-1.7639886	1.6457688	?	-1.8285544	1.7965602	-1.6438278	?	-1.7103438	?	?	?	?	1.5253165	1.7766043	1.3782958	-2.0112422	?	?	?	1.6619232	1.3911232	?	?	?	?	?	?	?	?	?	?	?	1.518423	?	?	1.4285803	?	1.2788409	?	-1.3684443
?	-1.636848	?	-1.6026672	?	?	-1.4337267	1.4202108	?	?	2.2067952	-1.3882587	?	1.4528074	?	?	?	1.500182	?	?	?	?	-1.688545	-1.5273503	?	1.6920513	?	?	?	-1.5352244	-1.548835	?	?	?	?	?	?	?	?	?	?	?	-1.6983706	?	?	-1.3338559	?	?	?	1.6043408
?	-1.6070222	1.5291514	-1.5174081	1.4955138	?	?	?	?	?	2.777723	?	?	?	-1.5837402	1.468756	?	1.8117437	?	?	?	?	?	-1.7632422	-1.6994287	1.4114475	?	?	?	-1.6826874	-1.8278062	?	?	?	?	-1.4058661	?	?	?	?	?	?	-1.6954329	?	?	-1.3165643	?	?	?	?
?	-1.8887179	1.407147	-1.9608006	?	?	-1.4127092	1.8775808	?	-1.3220065	1.9667217	-1.4290094	?	1.3632654	-1.6134536	?	?	2.0338528	?	?	?	?	-1.4564632	-1.6033427	?	1.3768688	?	?	?	-1.743444	-1.2990464	?	?	?	?	?	?	-1.545174	?	?	?	?	-1.4585991	?	?	-1.5751749	?	?	?	1.3611786
?	2.094788	?	1.8545005	?	?	1.5128843	?	?	1.4587333	-1.8413272	1.4728057	?	?	1.4507841	?	?	-2.4010892	?	?	?	?	?	1.5580555	?	-1.3719013	?	?	?	1.6650823	?	?	?	?	?	?	?	?	?	?	?	?	1.715497	?	?	1.5973717	?	?	?	?
?	1.3994564	?	1.3931918	-2.0107048	?	?	?	?	?	-1.7181902	?	?	-1.9578885	1.624348	-1.9209623	?	-1.6799278	?	?	?	?	?	1.4848796	1.4525346	-1.6953623	?	?	?	1.6896207	1.4080181	?	?	1.3720778	?	1.5785888	?	?	?	?	?	?	1.5821848	?	?	1.3833343	?	?	?	?
?	1.6740968	-1.3424242	1.7499123	-1.3783981	?	1.3409636	?	?	?	-2.1088407	1.2785544	?	-1.6165476	1.3414046	?	?	-1.5449222	?	?	?	?	?	1.6211636	1.340805	-1.6200697	?	?	?	1.5050356	1.2987797	?	?	?	?	1.3480605	?	?	?	?	?	?	1.7406577	?	?	1.8596268	?	?	?	?
?	-1.704607	?	-1.617093	?	?	-1.4286935	1.9743298	?	?	1.8483695	-1.3812892	?	?	-1.5279963	?	?	1.6935029	?	?	?	?	-1.4028078	-1.7140269	?	1.5728248	?	?	?	-1.519881	-1.3576974	?	?	?	?	?	?	-1.3478293	?	?	?	?	-1.7774729	?	?	-1.7243588	?	?	?	?
?	?	?	?	1.5340112	?	?	?	?	?	1.7545353	?	?	1.6722736	-1.5179224	1.6877851	?	1.703534	?	?	?	?	?	?	?	1.8959444	1.2617136	?	?	?	-1.6004384	?	?	?	?	-1.6581362	?	?	?	?	?	?	?	?	?	?	?	?	?	?
?	-1.6996585	1.7241288	-1.9269835	1.3629264	?	?	1.5045499	?	?	1.8328401	-1.5740277	?	1.4235066	-1.3371329	1.5016031	?	1.8342055	?	?	?	?	-1.3714405	-1.3042809	?	2.0007017	?	?	?	-2.1040156	-1.4185292	?	?	?	?	-1.5672842	?	-1.4194506	?	?	?	?	-1.7548538	?	1.4958258	?	?	?	?	?
?	1.6972386	-1.4148023	1.8556641	?	?	1.4057184	?	?	?	?	1.244765	1.2438595	-0.9874043	1.4138626	-1.5714017	?	-1.5277739	1.22141	?	?	?	?	1.4962614	1.3721145	-1.6495749	?	?	?	1.425396	?	?	1.4177178	?	?	?	?	1.3832669	?	?	?	?	1.5247227	?	?	1.6018287	?	?	?	?
?	1.8412507	?	?	-1.315108	?	?	?	?	?	-1.5203696	?	?	?	?	?	?	-1.7088072	?	?	?	?	?	?	?	-1.638923	-1.2465216	?	?	?	1.4713168	?	?	?	?	1.707069	?	?	-1.2810249	?	?	?	1.6594647	-1.2458898	-1.5361701	?	?	?	?	?
?	1.6446248	?	1.789194	?	?	1.3136063	-1.9110519	?	?	-1.8063767	?	?	-1.768959	1.4432385	?	?	-1.8870709	1.378315	?	?	?	?	1.6842659	?	-1.6241597	?	?	?	1.5909672	1.3152417	?	?	?	?	1.2819049	?	?	?	?	?	?	2.0571723	?	?	1.5423588	?	?	?	?
?	-1.4592355	1.5801347	-1.7646825	?	?	-1.2628015	?	?	?	1.561733	?	?	1.386485	-1.4192314	1.1920785	?	1.6166284	?	?	?	?	?	-1.6369302	?	1.5366395	?	?	?	-1.9638973	-1.5461133	?	?	?	?	-1.3125554	?	?	?	?	?	?	-1.8956258	?	?	?	?	?	?	?
?	-1.5196118	?	-1.505564	?	?	-1.4450629	?	?	?	1.3044322	?	?	?	-1.5340066	?	?	1.7903612	-1.2687252	?	?	?	?	-1.4033076	?	?	-1.4812044	?	?	-1.3900582	?	?	?	?	?	?	?	?	?	?	?	?	-1.5856755	?	?	-1.5325911	?	?	?	?
?	-1.441479	1.6893888	-1.4977803	1.6390587	?	?	?	?	-1.2961856	1.9160916	?	?	1.642128	?	1.5683367	?	1.601242	?	?	?	?	?	-1.4744245	?	?	?	?	?	-1.7778869	-1.3441224	?	?	-1.6109681	?	?	?	?	?	?	?	?	-1.6399572	?	?	-1.4405388	?	?	?	1.4131402
?	-1.4852931	?	-1.4797815	?	?	?	?	?	?	2.5514739	?	?	?	-1.7797296	?	?	?	?	?	?	?	?	-1.4838762	-1.4820857	?	?	?	?	?	?	?	?	?	?	?	?	?	?	?	?	?	-1.6268654	?	?	-1.571806	?	?	?	1.0181034
?	2.2709975	?	1.7242086	-1.3986965	?	?	-1.4115702	?	1.5114672	-1.3268034	1.3435593	?	-1.5245584	1.5266802	-1.3411273	?	-2.1127708	?	?	?	?	?	1.5831927	?	-1.4791844	?	?	?	1.8167379	1.7744877	?	?	?	?	1.4313178	?	?	?	?	?	?	1.5672708	?	?	1.6126865	?	?	?	-1.3118914
?	1.5963008	?	1.5871099	?	?	1.3699723	?	?	?	-1.793796	1.3392618	1.3586129	?	1.5218953	?	?	-2.174098	1.5202348	?	?	?	?	1.5482405	1.3269289	-1.3298408	1.3956302	?	1.3218619	1.4753085	?	?	?	?	?	?	?	?	?	?	?	?	1.5599711	?	?	1.4885944	?	?	?	?
?	1.3985665	-1.6657313	1.8586177	?	?	1.3266261	?	?	1.3818386	-1.6997602	1.5787246	1.5552719	-1.5419668	1.3890978	-1.3745661	?	-1.8806562	1.3168441	?	?	?	?	1.6468153	?	?	?	?	?	1.7176577	1.3325423	?	?	?	?	?	?	1.4135227	?	?	?	?	1.6902863	?	?	1.5217787	?	?	?	-1.3255697
?	-1.690875	?	-1.9137603	?	?	-1.5622383	?	?	?	1.7281917	-1.5582623	?	1.5949073	-1.5875477	?	?	1.6737584	-1.5951645	?	?	?	-1.5395113	-1.6561539	-1.5363619	1.7696226	-1.2877976	?	-1.394817	-1.7318263	?	?	?	?	?	-1.575421	?	-1.4426588	?	?	?	?	-1.6615118	?	?	-1.3313892	?	-1.3094537	?	?
?	-1.5988109	?	-1.6275352	?	?	-1.4528071	1.8188827	?	?	1.8081002	?	?	2.0366528	-1.4750856	?	?	2.4566653	?	?	?	?	?	-1.7587969	-1.316373	?	-1.2008058	?	-1.1699888	-1.5450875	?	?	?	-1.3496804	?	?	-1.2241721	-1.5826415	?	?	?	?	-1.6041093	?	?	-1.5944026	?	?	?	?
?	?	1.6672438	?	1.2922906	?	?	?	?	?	1.7088915	?	?	?	?	1.3344476	?	1.8772867	?	?	?	?	?	?	?	?	?	?	?	?	-1.3051907	?	?	?	?	-1.4812301	?	?	?	?	?	?	?	?	?	?	?	?	?	?
?	1.543212	-1.7475508	1.6109297	-1.8858676	?	1.346561	-1.4946188	?	1.5229532	-1.8272018	1.5104171	?	-1.5323601	1.511695	?	?	-1.367368	?	?	?	?	?	2.021314	1.3798052	-1.6928875	?	?	?	1.7811933	1.4917892	?	?	?	?	1.3342197	?	?	?	?	?	?	1.8368653	?	?	1.321175	?	?	?	?
?	1.6723509	?	1.5516901	-1.6683338	?	1.2945327	?	?	?	-1.8547429	?	?	-1.6927835	1.9496514	?	?	-2.037448	?	?	?	?	?	1.7294171	1.2939781	?	?	?	?	2.001893	1.5346721	?	?	?	?	1.3218061	?	?	?	?	?	?	1.9032997	-1.6178044	?	1.7146537	?	?	?	-1.4755912
?	1.4264673	-1.7050868	1.5135581	-1.6758467	?	?	-1.720996	?	?	-2.2073643	?	?	-1.536563	?	-1.6183975	?	-1.5874095	?	?	?	?	?	?	?	-1.555993	?	?	?	?	?	?	?	?	?	?	?	?	?	?	?	?	1.5935801	?	?	1.5804449	?	?	?	-1.5595471
?	-1.9129987	1.6132354	-1.7095933	?	?	?	1.5240891	?	-1.1009336	1.8791784	?	?	1.526737	-1.5622028	?	?	1.624345	?	?	?	?	?	-1.8926136	?	1.4777386	?	?	?	-2.3258333	-1.5670465	?	?	?	-1.370017	-1.3893099	?	?	?	?	?	?	-1.3958516	?	?	-1.326119	?	?	?	1.5032175
?	-1.6160284	?	-1.8972346	?	?	-1.4338185	1.7496138	?	?	1.9353893	-1.4900969	?	?	-1.3659098	?	?	2.611662	?	?	?	?	?	-1.9374076	?	1.5907936	?	?	?	-1.6441419	-1.3896422	?	?	?	?	-1.3881704	?	?	?	?	?	?	-1.8319409	?	?	-1.6436214	?	?	?	?
?	-1.6330712	?	-1.7820052	?	?	?	1.3824408	?	-1.3420595	1.6815107	-1.495625	?	?	-1.3868874	?	?	2.3226268	-1.3654277	?	?	?	-1.3930546	-1.5435057	-1.6574645	1.3357712	?	?	?	-1.6360767	-1.34313	?	?	?	?	-1.4336276	?	-1.4162236	?	?	?	?	-1.6766372	?	?	-1.7585292	-1.3111906	?	?	1.337157
?	1.5002053	?	1.5189496	-1.9700162	?	?	?	?	?	?	?	?	?	1.2860084	-1.1801548	?	-1.8362601	?	?	?	?	?	1.5770404	1.3946073	-1.6137319	?	?	?	1.5749178	1.3634878	?	?	?	?	?	?	?	?	?	?	?	1.4988537	?	?	1.6401584	?	?	?	?
?	-1.4661353	?	-1.4556546	0.89857584	?	-1.495497	?	?	?	2.7363575	-1.3986956	?	?	-1.3762116	?	?	2.025671	-1.3697221	?	?	?	?	-1.329605	-1.37068	1.4307328	-1.3585403	?	-1.5144929	-1.3419735	-1.4253175	?	-1.3467008	?	?	-1.3117306	-1.3337122	-1.5689635	?	?	?	?	-1.7956729	?	?	-1.7614939	?	?	?	?
?	1.6934845	-1.7135954	1.838267	-1.4430286	?	1.3680764	-1.5132706	?	1.39033	-1.8634651	1.427073	?	-1.40369	1.3907332	?	?	-1.9043082	?	?	?	?	?	1.6793891	1.3931098	-1.6996261	?	?	?	1.5626786	1.5244	?	?	?	?	?	?	1.4822793	?	?	?	?	1.5125837	-1.2938907	?	1.5566523	?	?	?	-1.5691811
?	-1.5223218	1.4688066	-1.8241013	?	?	-1.3583944	1.445507	?	?	1.8704357	-1.4588429	?	1.4620229	-1.5454153	?	?	1.6419228	?	?	?	?	?	-1.9804871	?	1.498768	?	?	?	-1.7489629	-1.508869	?	?	?	?	?	?	?	?	?	?	?	-1.4942064	?	1.4422498	-1.6061751	?	?	?	?
?	?	?	?	?	?	?	?	?	?	-2.129582	?	?	?	?	?	?	-1.6035478	?	?	?	?	?	?	?	?	?	?	?	?	?	?	?	?	?	?	?	?	?	?	?	?	?	?	?	?	?	?	?	?
?	-1.6823386	?	-1.4510078	1.7373861	?	?	1.6067599	?	?	?	?	?	1.4070795	-1.1820496	1.292913	?	1.6893307	?	?	?	?	?	?	?	?	?	?	?	-1.9086782	-1.5182571	?	?	?	?	?	?	?	?	?	?	?	-1.4937172	?	?	?	?	?	?	1.2439033
?	-1.6095166	1.5729288	-1.8143266	?	?	-1.2785528	1.7284082	?	?	1.9688629	?	?	1.4327415	-1.455957	1.6041179	?	1.5743304	?	?	?	?	?	-1.4861418	-1.2671303	1.7324264	?	?	?	-1.6087157	-1.3033783	?	?	?	?	-1.3211994	?	?	?	?	?	?	-1.4551208	?	?	-1.5448943	?	?	?	?
?	1.7177553	?	1.8969184	?	?	1.487458	?	?	1.40247	-2.491556	1.5941944	?	?	1.7481816	?	?	-2.392057	1.5593035	?	?	?	1.3631431	1.60536	?	-1.336159	?	?	?	1.5351424	?	?	?	?	?	?	?	1.5105649	?	?	?	?	1.4448322	?	?	1.5460542	?	?	?	?
?	1.8141807	-1.6338238	1.8338732	-1.6523448	?	1.4205494	-1.8775513	?	?	-1.7528883	?	?	-1.8604956	2.02382	?	?	-1.9465615	?	?	?	?	1.3857274	1.9414821	?	?	?	?	?	1.9786929	?	?	?	?	?	?	?	?	?	?	?	?	1.6485537	?	?	?	?	?	?	?
?	1.9507376	-1.9378299	1.6262157	-1.5424764	?	1.6738788	-1.610095	?	1.3180197	-2.0708497	1.456436	?	-1.3579402	1.481396	-1.4446169	?	-1.8995336	?	?	?	?	?	1.6335572	?	-1.6894206	?	?	?	1.742225	1.3669214	?	?	?	?	1.327593	?	1.3009832	?	?	?	?	2.0760937	?	?	1.345711	?	?	?	-1.5445313
?	-1.6788319	1.5147511	-1.7279384	?	?	?	1.5564084	?	?	1.6605927	-1.5233309	-1.3585553	?	-1.3289745	0.974505	-1.183004	?	-1.2864717	?	?	?	-1.374932	-1.5398524	-1.5637598	1.9026718	?	?	?	-1.6530163	-1.3029009	?	?	?	?	?	?	-1.66905	?	?	?	?	-1.7343644	?	?	-1.4480342	?	?	?	?
?	-1.6522765	1.569038	-1.696069	?	?	-1.3975799	1.36069	?	?	3.061249	-1.3900043	-1.4153943	?	-1.5083469	?	?	1.81583	-1.3678373	?	?	?	?	-1.9256586	-1.509958	1.4029461	?	?	?	-1.5611048	-1.6322722	?	?	?	?	?	?	?	?	?	?	?	-1.4775519	?	?	-1.507871	?	?	?	?
?	-1.4399946	?	-1.5391862	?	?	-1.347353	?	?	-1.3231989	1.8569243	-1.3067315	?	1.3778389	-1.5824171	?	-1.2543063	?	?	?	?	?	?	-1.4654032	-1.3001003	?	-1.2989532	?	?	-1.5157597	?	?	?	?	?	?	?	-1.3005196	?	?	?	?	-1.5139297	?	?	-1.4667886	?	-1.428718	?	?
?	1.7587963	-1.3196248	1.8716815	?	?	1.4192628	?	?	1.4033242	-2.243056	1.3517529	?	-1.3877699	?	?	?	-2.6150954	?	?	?	?	?	1.5146153	?	-1.2996663	1.345227	?	?	1.7939777	?	?	?	?	?	1.365131	?	1.3946142	?	?	?	?	1.7855828	?	?	1.5836446	?	?	?	?
?	1.4642888	-1.4599807	1.7986208	?	?	1.3323213	-1.3442163	?	?	-1.8427111	1.5131989	?	-1.4785823	?	-1.4930471	?	-1.5713125	?	?	?	?	?	1.8993953	?	-2.049122	?	?	?	1.6015483	1.6038977	?	?	?	?	1.36705	?	1.5953367	?	?	?	?	1.9174021	-1.326541	?	1.4336063	?	?	?	-1.4631163
?	-1.6748924	?	-1.5023401	?	?	?	?	?	-1.4726145	1.9688048	-1.4527265	?	1.3562118	-1.4801619	?	?	1.7151163	?	?	?	?	-1.7003479	-1.5841168	?	1.6085914	?	?	?	-1.5672432	-1.3843625	?	?	?	?	-1.5239582	?	-1.3855112	?	?	?	?	-1.6922312	?	?	-1.5491233	?	?	?	?
?	-1.541631	1.328986	-1.3959026	?	?	-1.5576943	?	?	?	1.9907008	-1.6016477	?	?	?	?	?	1.4619249	-1.343035	?	?	?	-1.4351392	-1.4255172	?	1.3641487	?	?	?	-1.8573788	?	?	?	?	?	-1.412688	?	-1.4370215	?	?	?	?	-1.6403329	1.4635627	?	-1.3821082	?	?	?	?
?	-1.9241533	?	-1.494332	1.3846855	?	-1.3783648	?	?	?	2.0030124	?	?	1.6898991	?	?	?	2.0156498	?	?	?	?	?	-1.5475999	-1.5465246	1.6050651	?	?	?	-1.6016033	-1.6701655	?	?	-1.2877038	?	?	?	?	?	?	?	?	-1.7119566	?	?	-2.25491	?	?	?	1.420163
?	-1.5286217	?	-1.6509923	1.4801248	?	?	1.3300637	?	-1.3323976	1.8842981	-1.519713	?	2.279753	-1.564835	?	?	1.7289531	?	?	?	?	?	-2.019072	-1.4648021	?	?	?	?	-1.5321115	?	?	?	?	?	?	?	?	?	?	?	?	-1.7155842	?	?	-1.476502	?	?	?	1.6907754
?	1.7897563	-1.6144925	1.9236971	?	?	?	?	1.2829586	1.2821745	-1.9521092	1.5367191	?	-1.4784985	1.3777738	?	?	-1.5618005	?	?	?	?	?	1.5865195	1.5481551	-1.507437	?	?	?	1.9520837	?	?	?	?	?	1.4496917	?	?	?	?	?	?	1.6249495	?	?	1.3334582	?	?	?	?
?	-2.0170135	1.3508494	-1.5596168	?	?	-1.7479746	1.6590916	?	?	1.9564768	-1.4469733	?	1.4181828	-1.4703296	?	?	1.7901995	?	?	?	?	-1.3864979	-1.5647964	-1.4290872	1.6232396	?	?	?	-1.6631503	-1.5883931	?	?	?	?	?	?	-1.3805326	?	?	?	?	-1.7683029	1.3970789	?	-1.6240195	-1.3991263	?	?	1.4672452
?	1.5046712	?	1.5213875	?	?	1.5026736	?	?	?	-1.7954292	1.3461691	?	-1.3598713	1.3435163	?	?	-1.7824444	?	?	?	?	?	1.9205457	1.4492776	-1.7267227	?	?	?	1.798593	1.6895651	?	?	?	?	1.6327752	?	?	?	?	?	?	1.4315051	?	?	1.6136835	?	?	?	-1.4134878
?	1.5981122	-1.4076643	1.7938206	?	?	1.3312784	?	?	?	-2.3104563	1.6813381	?	-1.6142164	1.3776517	?	?	-1.6926863	?	?	?	?	?	1.736574	1.42088	-1.5037345	?	?	?	1.7927462	1.641411	?	?	?	?	1.3721596	?	?	?	?	?	?	2.2652357	?	?	1.3473881	?	?	?	?
?	-1.4796616	?	?	1.2592398	?	-1.3719488	1.8405743	?	?	2.2587833	-1.3619194	?	1.5435609	-1.3908567	?	?	1.7890868	?	?	?	?	?	-1.5708439	?	1.4697121	?	?	?	-1.6756248	-1.3378143	?	?	?	?	?	?	?	?	?	?	?	-1.7669313	?	?	-1.4903573	?	?	?	?
[truncated: 1,361 more columns]
