# Supplementary material for: Gene set enrichment meta-learning analysis: next- generation sequencing versus microarrays
Source: BMC Bioinformatics. 2010 Apr 8;11:176. doi: 10.1186/1471-2105-11-176 (PMC3098055; doi:10.1186/1471-2105-11-176)
Supplement: Additional file 4 — GSE-MLA TSEQ results archive. Comma separated values (CSV) files containing results of GSE-MLA for TSEQ data sets. [file 1471-2105-11-176-S4.zip › nextGeneResults_GSEMLA_TSEQ_vs_AFX1.csv]

DEATHPATHWAY	MRNA_PROCESSING	LE_MYELIN_DN	MRNA_PROCESSING_REACTOME	ATP_SYNTHESIS	ROSS_CBF	AGUIRRE_PANCREAS_CHR12	CCR3PATHWAY	TRYPTOPHAN_METABOLISM	ELECTRON_TRANSPORTER_ACTIVITY	PGC1APATHWAY	HUMAN_MITODB_6_2002	CITRATE_CYCLE_TCA_CYCLE	ST_WNT_CA2_CYCLIC_GMP_PATHWAY	KENNY_WNT_UP	TYPE_III_SECRETION_SYSTEM	TGF_BETA_SIGNALING_PATHWAY	CALCINEURINPATHWAY	AGUIRRE_PANCREAS_CHR9	GLYCEROPHOSPHOLIPID_METABOLISM	ICHIBA_GVHD	NITROGEN_METABOLISM	JISON_SICKLE_CELL	TARTE_PC	BYSTROM_IL5_DN	ST_DIFFERENTIATION_PATHWAY_IN_PC12_CELLS	CORDERO_KRAS_KD_VS_CONTROL_DN	TNFR1PATHWAY	OVARIAN_INFERTILITY_GENES	SHEPARD_CRASH_AND_BURN_MUT_VS_WT_UP	INTRINSICPATHWAY	RARRXRPATHWAY	ECMPATHWAY	BRENTANI_IMMUNE_FUNCTION	HOX_GENES	ZHAN_TONSIL_PCBC	KREBS_TCA_CYCLE	ELECTRON_TRANSPORT_CHAIN	RASPATHWAY	ROSS_PML_RAR	ST_TUMOR_NECROSIS_FACTOR_PATHWAY	GLEEVECPATHWAY	ZUCCHI_EPITHELIAL_DN	SA_PTEN_PATHWAY	KERATINOCYTEPATHWAY	CELL_MOTILITY	CHEMICALPATHWAY	BRENTANI_CYTOSKELETON	PASSERINI_APOPTOSIS	LEE_CIP_DN
?	1.6235263	-1.372381	1.6655631	?	?	1.5231125	?	?	?	-1.7830163	1.2891926	?	?	1.3989401	?	?	-1.7044852	1.2893411	?	?	?	1.3776281	1.5914222	1.490279	-1.4393193	?	?	?	1.5745244	?	?	?	1.3259108	?	1.3016033	?	1.3066497	?	?	?	?	1.7873514	?	?	1.4750323	?	?	?	?
?	1.6227138	?	1.6645931	?	?	1.6229546	?	?	?	-1.6990615	1.4221362	?	-1.4997438	1.4376405	?	?	-1.547007	?	?	?	?	?	1.6809124	1.458014	-1.9980851	?	?	?	1.7968047	?	?	?	?	?	?	?	?	?	?	?	?	1.4849076	?	?	1.7245207	?	?	?	?
?	-1.8839626	1.6277668	-1.4439244	1.5251552	?	?	?	?	?	1.6443093	-1.3140715	?	1.5841283	-1.3540251	?	?	1.6699039	?	?	?	?	?	-1.8389646	?	1.4569055	?	?	?	-1.9368063	-1.3550789	?	?	?	?	-1.6718655	?	?	?	?	?	?	-1.839363	?	?	-1.3643942	?	?	?	?
?	-1.5375153	1.4657751	-1.6296107	?	?	-1.4109074	1.5096052	?	-1.3147255	1.6654886	-1.351934	?	1.3781227	-1.6935073	?	?	1.8796188	?	?	?	?	?	-1.6794391	-1.4790052	1.4017265	?	?	?	-1.8098023	-1.6104916	?	?	?	?	-1.5749881	?	?	?	?	?	?	-1.879594	1.8062499	?	-1.648588	?	?	?	1.620445
?	-1.8405213	1.3961595	-2.3226497	?	?	-1.3687724	1.5089234	-1.3565702	?	2.2522552	-1.5499333	?	?	-1.4589881	?	?	1.672343	?	?	?	?	-1.3426783	-1.5694404	-1.4059461	1.3862115	?	?	?	-1.7730796	?	?	?	?	?	-1.4814591	?	-1.3367139	?	?	?	?	-1.7456017	?	?	-1.693041	?	?	?	?
?	-1.7111573	?	-1.5874814	?	?	-1.2990403	1.5971695	?	-1.371565	1.6201092	-1.3405064	?	1.3529398	-1.3639758	?	?	1.6264806	?	?	?	?	?	-1.5209558	-1.416184	1.5532157	?	?	?	-1.97538	-1.2994677	?	?	-1.2946	?	?	?	?	?	?	?	?	-1.5204108	1.3754026	1.4056537	-1.6896803	?	?	?	1.358914
?	1.5271237	?	1.8558614	?	?	?	?	?	1.474881	-2.499294	1.3962566	1.3816723	?	?	?	?	-1.9948076	1.2601899	?	?	?	?	1.7888826	1.3722457	-2.1039538	1.3764136	?	?	1.5636402	?	?	1.4141203	?	?	?	?	1.5041351	?	?	?	?	1.6594981	?	?	1.5071079	?	?	?	?
?	-1.9841477	1.44279	-1.8470631	?	?	?	?	?	?	1.9290823	-1.2861778	?	1.4951793	-1.7890695	?	?	1.5929614	?	?	?	?	?	-1.8535938	?	1.4495326	?	?	?	-2.0427473	-2.1412327	?	?	?	?	-1.3384348	?	?	?	?	?	?	-1.6001674	?	1.4417334	-1.2991455	?	?	?	1.5437189
?	-1.9704913	1.5143096	-1.4136486	1.5412879	?	?	2.176901	?	?	1.8444607	?	?	1.4867687	-1.4356682	?	?	2.0703027	?	?	?	?	-1.3855356	-2.0229247	-1.2977289	1.5088412	?	?	?	-1.9097915	-1.3965019	?	?	?	?	?	?	?	?	?	?	?	-1.5604864	?	?	-1.8827904	?	?	?	?
?	1.5634443	?	1.5007113	?	?	1.5667455	-1.1217988	?	1.4993534	-1.6531482	1.4679037	?	?	1.3956892	?	?	?	1.2884051	?	?	?	?	1.7257395	?	-1.5604903	?	?	?	1.5977533	1.4096249	?	?	?	?	?	?	1.4330488	?	?	?	?	1.7823228	-1.4363154	?	1.6460757	?	?	?	-1.1103362
?	1.6084187	-1.7294137	1.6137872	?	?	1.4816324	-1.6020322	?	?	-1.7672853	1.4526604	?	-1.9768225	1.6640148	?	?	-2.2147274	1.2966352	?	?	?	1.3814101	1.906617	1.6758579	-1.5966645	?	?	?	1.9641204	1.6441963	?	?	?	?	1.3696098	?	1.3252153	?	?	?	?	1.7033889	?	-1.4302936	1.5984062	?	?	?	?
?	?	?	?	?	?	?	1.7120837	?	?	1.5923622	?	?	?	-1.3326072	?	?	1.620157	?	?	?	?	?	?	?	1.4248182	?	?	?	?	-1.4778951	?	?	?	?	?	?	?	?	?	?	?	?	?	?	?	?	?	?	?
?	-1.6349432	1.5428529	-1.6815319	?	?	-1.6879597	1.5576175	?	-1.3930984	1.8151649	?	?	?	-1.3647153	?	?	1.6762034	?	?	?	?	-1.455067	-1.9168835	?	1.620416	?	?	?	-1.9285346	-1.3873587	?	?	?	?	-1.5087554	?	?	?	?	?	?	-1.6572547	?	?	-1.489451	?	?	?	?
?	-1.6110039	?	?	1.5493226	?	?	1.5486159	?	?	1.5280895	?	?	?	-1.4407458	?	?	1.5181744	?	?	?	?	?	?	?	?	?	?	?	-1.338862	-1.6511799	?	?	?	?	?	?	?	?	?	?	?	-1.7286649	?	?	?	?	?	?	?
?	-2.3376765	1.6394342	-1.9934577	?	?	-1.5399913	1.5363677	?	?	2.0147517	?	?	?	-1.7810141	?	?	1.4620287	?	?	?	?	?	-2.1304512	?	1.4279104	?	?	?	-1.6717752	-1.2714626	?	?	?	?	?	?	?	?	?	?	?	-1.5352784	1.417554	1.5748428	-1.5917434	?	?	?	?
?	?	?	1.5748365	?	?	?	-1.7559459	?	1.5757873	-1.6594843	?	?	-1.3014375	?	-1.4613883	?	-1.4072527	?	?	?	?	?	1.8619648	?	-1.5734956	?	?	?	?	1.6937957	?	?	?	?	1.6210471	?	?	?	?	?	?	1.6189959	?	-1.5730593	?	?	?	?	?
?	-1.5531465	1.4393233	-1.8353052	?	?	-1.3816481	?	?	-1.3935804	2.5433545	-1.4793092	?	1.6860666	-1.4371164	?	?	2.232063	?	?	?	?	?	-1.7019917	-1.6426151	2.1382806	?	?	?	-1.6964108	?	?	?	?	?	?	?	?	?	?	?	?	-1.4948622	?	?	-1.9085298	-1.3323616	?	?	?
?	-1.6287063	?	-1.6960944	?	?	-1.3747946	?	-1.3857274	?	2.1752195	-1.4294851	-1.3623683	1.4161305	-1.4936098	?	?	1.8230728	-1.2943333	?	?	?	?	-1.5071156	?	1.7422503	-1.3413867	?	?	-1.5403265	?	?	-1.3347178	?	?	?	?	-1.3669186	?	?	?	?	-1.421775	?	?	-1.3744986	?	?	-1.3091474	?
?	-1.8180163	?	?	1.7177917	?	?	1.7288512	?	?	2.0785322	?	?	1.400364	-1.2875632	1.5751199	?	1.8814137	?	1.2106932	?	?	?	-1.9244434	?	?	?	?	?	-2.20395	-1.5406313	?	?	?	?	?	?	?	?	?	?	?	-1.5397059	?	?	?	?	?	?	?
?	-1.6331549	1.5422231	?	1.562936	?	?	1.612152	?	?	1.5997272	?	?	?	-1.334953	?	?	1.5373925	?	?	?	?	?	-1.535881	?	?	?	?	?	-1.8453895	-1.39732	?	?	?	?	-1.5995339	?	?	?	?	?	?	-1.6400895	?	?	-1.7249027	?	?	?	?
?	1.6325366	-1.6118997	1.7687778	-1.6725737	?	1.4134896	?	?	?	-1.7402512	?	?	-1.8938186	?	-1.421198	?	-2.183792	?	?	?	?	?	1.3838836	1.4484624	-1.500481	?	?	?	1.9369318	1.2945547	?	?	?	?	1.3927953	?	?	?	?	?	?	1.7752526	?	?	1.4557831	?	?	?	-1.554696
?	-2.2379332	1.8710002	?	1.4943477	?	?	?	?	?	1.7620524	?	?	1.5164255	-1.4364808	?	?	?	?	?	?	?	?	-1.7572713	?	1.6131874	?	?	?	-2.1565554	?	?	?	?	?	-1.6464549	?	?	?	?	?	?	?	?	?	?	?	?	?	?
?	-1.4770371	1.6714154	-1.7586873	?	?	-1.5168809	?	?	-1.3071216	2.3632665	-1.3947359	?	1.694814	-1.4891922	?	?	1.7412796	-1.370383	?	?	?	-1.4038451	-1.5678048	?	1.6665193	?	?	?	-1.6609316	-1.5596324	?	?	?	?	-1.3658853	?	-1.6262907	?	?	?	?	-1.9105092	1.5899417	?	-1.4106401	?	?	?	2.0446975
?	1.720663	?	1.7259611	?	?	?	-1.5840825	?	1.4524908	-2.4371567	1.3527172	?	-1.5246387	1.5654168	?	?	?	?	?	?	?	?	1.6871983	?	-2.231716	?	?	?	1.8449864	?	?	?	?	?	1.38304	?	?	?	?	?	?	1.6445552	?	?	1.817701	?	?	?	-1.574239
?	-1.4966266	?	-1.6163392	0.9736031	?	-1.5087353	?	?	?	1.9205642	-1.360436	?	1.6820825	-1.6417027	1.689993	?	1.563952	?	?	?	?	?	-1.6678594	?	?	?	?	?	-1.5434525	?	?	?	?	?	-1.3143756	?	-1.3788153	?	?	?	?	-1.8098272	?	?	-1.3988401	?	?	?	?
?	1.8204538	-1.7605504	1.9076061	?	?	1.3504534	-1.5182434	?	1.3208287	-1.8678391	1.3810831	?	?	1.6182399	-1.4753155	?	-1.6628336	?	?	?	?	1.2994998	1.845395	?	-2.1688635	?	?	1.3993076	2.2513392	1.383519	?	?	?	?	1.4482673	?	1.4435849	?	?	?	?	1.5115653	?	?	1.4989408	?	?	?	?
?	1.9662064	-1.5194656	1.6660815	-1.4380013	?	?	-1.5612887	?	1.3142409	-1.959686	?	?	-1.5338145	1.4351988	-1.5680553	?	-1.4685917	?	?	?	?	1.3295301	1.8419158	1.3439621	-1.6545961	?	?	?	1.7143285	1.2736192	?	?	?	?	?	?	?	?	?	?	?	1.8406736	?	?	1.6570189	?	?	?	-1.7455646
?	-1.5219762	1.3705591	-1.7883598	?	?	?	?	?	?	1.7090688	-1.3505697	?	1.9931198	-1.6013786	?	?	1.586525	-1.3375388	?	?	?	?	-1.5744206	-1.6852853	1.8533846	?	?	-1.3609048	-1.594912	-1.341708	?	?	?	?	-1.3988891	?	?	?	?	?	?	-1.3710915	?	?	-1.6581728	?	?	?	?
?	1.6453202	-1.4429294	1.4750812	?	?	1.3163799	-1.4219689	?	?	-2.13904	1.4542376	?	-1.5135243	1.4478717	?	?	-2.5155985	1.5251538	?	?	?	1.4776453	1.5948123	1.4951952	-1.7522453	?	?	?	1.6586293	?	?	?	?	?	1.4307201	?	?	?	?	?	?	1.8015538	-1.4093579	?	1.4154065	?	?	?	?
?	-1.4553132	?	-1.4460739	?	?	?	?	?	?	1.508176	-1.4819616	?	?	-1.7310445	?	?	2.0924861	?	?	?	?	?	-1.4897709	-1.4823949	?	?	?	?	-1.5854331	?	?	?	?	?	?	?	?	?	?	?	?	-1.8774058	?	?	-1.7183999	?	?	?	?
?	-1.4401697	1.4924908	-1.528813	?	?	?	1.5712687	?	?	1.7112005	-1.4510926	?	?	-1.4577159	?	?	1.5367965	?	?	?	?	?	?	-1.3678563	1.5328038	?	?	?	-1.9537458	-1.3897493	?	?	?	?	-1.4137233	?	?	?	?	?	?	-1.2970508	?	?	?	?	?	?	?
?	-1.559367	1.337935	-1.5162683	?	?	?	?	?	-1.3369988	2.1877277	-1.5544537	-1.4212991	?	-1.6111798	2.0249076	?	2.020225	?	?	?	?	?	-1.6713185	?	1.3801701	?	?	?	-1.5614082	-1.3151433	?	?	?	?	-1.3397049	?	-1.4204534	?	?	?	?	-1.6344333	?	0.999964	-1.3305006	?	-1.1923273	-1.1580093	1.0583285
?	-1.5011958	1.4917672	-1.5952752	?	?	-1.6707234	?	?	-1.3462441	1.6142732	-1.5815012	?	1.5334656	-1.3454417	?	?	1.9871272	?	?	?	?	?	-1.598336	?	1.6439117	-1.341859	?	?	-1.8120257	-1.368551	?	?	?	?	-1.3076732	?	-1.4217948	?	?	?	?	-1.4997087	?	?	-1.718593	?	?	?	?
?	1.8087362	-1.4751853	1.6471909	?	?	1.3554314	?	?	1.2926904	-1.639777	?	?	-1.6580135	1.4141115	-1.4997842	?	-1.8106815	?	?	?	?	?	2.1717799	1.4242254	-1.4910648	?	?	?	1.8435383	?	?	?	?	?	1.3340992	?	?	?	?	?	?	1.8870325	?	?	?	?	?	?	?
?	1.6777508	-1.9088448	1.3501449	?	?	?	-1.749505	?	?	-1.5139891	?	?	-1.2938491	1.5514588	-1.7887096	?	-1.6265311	1.1636131	?	?	?	?	?	?	-1.5345315	?	?	?	1.7679503	1.762799	?	?	?	?	?	?	?	?	?	?	?	1.7582151	?	?	?	?	?	?	?
?	-1.5329901	1.5171952	-1.7937893	?	?	-1.3020904	1.4972847	?	-1.3162427	1.6703299	-1.3596374	?	1.6012108	-1.4350742	?	?	1.5143154	?	?	?	?	?	-1.5792462	-1.3305043	1.7454692	?	?	?	-2.0728283	-1.4305874	?	?	?	?	-1.4179946	?	-1.374205	?	?	?	?	-1.5739928	?	?	-1.3357657	?	?	?	1.5937388
?	-1.6299738	?	-1.7738632	?	?	-1.405358	?	?	?	1.9519222	?	?	?	-1.3770689	?	?	?	-1.3071626	?	?	?	-1.4040302	-1.7423717	-1.3737862	?	?	?	?	-1.5213226	-1.3432201	?	?	?	?	-1.4051205	?	?	?	?	?	?	-1.9918823	?	?	-1.5113337	?	?	?	?
?	-1.6924769	1.5692228	-1.5822351	?	?	-1.4174132	1.9106436	?	-1.3845478	1.6588265	-1.5307597	?	?	?	?	?	1.5859274	?	?	?	?	-1.3877792	-2.0068688	-1.3418562	1.699136	?	?	?	-1.4761643	-1.8927845	?	?	?	?	-1.4354998	?	?	?	?	?	?	-1.4208171	?	1.4368771	-1.2852286	?	?	?	?
?	1.8347763	-1.4399722	1.7770385	?	?	?	?	?	1.4051455	-1.5441747	1.3444941	?	-1.9781698	1.4633123	-1.4506589	?	-1.6414711	?	?	?	?	?	1.731533	?	-1.8978866	?	?	?	1.6825689	1.3341434	?	?	?	?	?	?	?	?	?	?	?	1.7014968	?	?	?	?	?	?	?
?	?	?	?	?	?	?	?	?	?	-1.6804031	?	?	-1.4393622	?	-1.3701876	?	-1.500024	?	?	?	?	?	?	?	-1.2508111	?	?	?	?	1.7647307	?	?	?	?	?	?	?	?	?	?	?	?	?	?	?	?	?	?	?
?	1.9499897	?	?	?	?	?	-1.8920767	?	1.3754995	-1.9471232	?	?	?	1.5849066	?	?	-1.6129907	?	?	?	?	1.4919039	1.8147975	?	?	?	?	?	2.0249658	?	?	?	?	?	1.4697366	?	?	?	?	?	?	1.6740458	?	-1.7003099	?	?	?	?	?
?	-1.6520579	2.0868444	-1.6656203	1.4037421	?	-1.4634731	?	-1.3312844	-1.333929	1.9019051	-1.3827338	?	1.4947748	?	?	?	1.6225861	?	?	?	?	-1.3095926	-1.7981161	?	1.6438327	?	?	?	-1.7282945	-1.2883186	?	?	?	?	?	?	?	?	?	?	?	-1.4736623	?	?	-1.6302114	?	?	?	?
?	?	?	-1.5197278	?	?	-1.4935114	?	?	?	1.6764462	?	?	?	?	?	?	1.7500712	?	?	?	?	?	?	?	1.8317059	?	?	?	?	?	?	?	?	?	?	?	?	?	?	?	?	-1.5865438	?	?	?	?	?	?	?
?	1.5245743	?	1.6243206	?	?	1.4848024	-1.3814011	?	1.3097584	-1.8028557	1.4420103	?	-1.4538577	1.4759511	?	?	-1.8028741	1.3312595	?	?	?	?	1.5562721	1.2949724	-1.955344	?	?	?	1.7862407	1.3046842	?	?	?	1.3046646	1.3636067	?	?	?	?	?	?	1.6278975	?	-1.6072845	1.4486464	?	?	?	?
?	-1.3195634	1.4758503	-1.4640982	1.5355825	?	?	1.6557568	?	?	1.6809478	?	?	1.552283	?	?	?	1.6890442	?	?	?	?	?	-1.9257722	?	?	?	?	?	-1.5817721	-1.4974828	?	?	-1.6780918	?	-1.4570631	?	?	?	?	?	?	-1.3917402	?	1.4487724	-1.4039617	?	?	?	1.6208484
?	1.6189743	-1.6341251	1.8017081	?	?	1.3501725	?	?	1.4381728	-1.922365	1.6045991	?	?	1.3995765	?	?	-1.6487471	?	?	?	?	?	1.6337881	?	-1.720369	?	?	?	1.6585959	1.4250617	?	?	?	?	1.3314135	?	?	?	?	?	?	1.5709705	?	?	1.6355075	?	?	?	-1.454679
?	-1.5801976	1.5108739	-1.6207494	?	?	-1.3827057	?	?	-1.3396722	1.806841	-1.3878063	-1.3213447	1.8512768	-1.6915501	?	?	1.5899267	?	?	?	?	-1.3732859	-1.4279634	?	1.5871487	-1.4234372	?	?	-1.6158983	?	?	?	?	?	-1.4592689	?	-1.6179515	?	?	?	?	-1.8422365	?	?	-1.3071909	?	?	?	?
?	1.5639962	-1.6804178	1.5437845	-1.480006	?	?	-1.5899448	?	1.3556265	-2.0436585	1.3011346	?	?	1.3865379	-1.3490322	?	-1.6940902	?	?	?	?	1.5602915	1.8880396	1.3711137	-1.4563217	?	?	?	1.5994675	?	?	?	?	?	?	?	1.314668	?	?	?	?	2.0960524	?	-1.408549	1.6226029	?	?	?	-1.787647
?	?	?	-1.6768887	?	?	-1.5437151	1.2960181	?	?	1.9902207	-1.3842045	?	1.4913906	-1.653276	?	?	1.4834493	?	?	?	?	?	-1.9581287	-1.4212717	1.4505265	?	?	?	-1.5465868	-1.5755167	?	?	?	?	-1.6098701	?	-1.4159209	?	?	?	?	-1.5747325	1.4621651	?	-1.5400918	?	?	?	1.4855672
?	-1.3337729	?	-1.8060945	?	?	?	1.430067	?	?	1.8692319	?	?	1.6806451	-1.431316	?	?	1.4256572	?	?	?	?	?	-1.9833958	-1.5146062	1.6655204	?	?	?	-1.8270131	-1.4117641	?	?	?	?	-1.6706384	?	?	?	?	?	1.0165012	-1.6965752	0.8175545	?	-1.4000651	?	?	?	?
?	-1.7468865	?	-1.8321759	1.7960179	?	-1.3630544	1.3427693	?	-1.297298	1.7178859	-1.4574991	?	1.4458488	-1.3813579	?	?	?	?	?	?	?	?	-1.4595335	?	1.5223773	?	?	?	-1.7616494	-1.4037601	?	?	?	?	-1.3465546	?	-1.4044768	?	?	?	?	-1.8872533	?	?	-1.4886955	?	?	?	?
?	?	?	1.544944	?	?	1.5040662	?	?	1.4923145	-1.9157047	?	?	?	1.4665475	?	?	-1.9018869	1.535596	?	?	?	?	1.5845566	?	-1.705934	?	?	?	1.6568794	?	?	?	?	?	?	?	1.5156076	?	?	?	?	1.7353545	-1.4793271	?	?	?	?	?	?
?	1.4009042	?	1.5325766	?	?	?	-1.385999	?	1.3662909	-2.0785837	1.3014585	?	-1.5628351	1.6688042	?	?	-1.6290884	?	?	?	?	?	1.4835635	1.3696656	?	?	?	?	1.7489121	1.5227982	?	?	?	?	1.7127441	?	?	?	?	?	?	1.604523	?	?	1.7301788	?	?	?	?
?	1.6517652	?	1.7430204	?	?	1.5661381	?	?	?	?	1.5093428	?	-1.3625708	1.4700569	-1.1827031	?	-1.17347	1.2782747	?	?	?	?	1.5413133	1.5452629	?	?	?	1.3170791	1.5333598	1.4317038	?	?	?	?	1.4610133	?	?	?	?	?	?	1.7576218	-1.4023553	?	1.513348	?	?	?	?
?	-1.679595	1.5173424	-1.63197	?	?	-1.5813205	?	?	?	2.2143698	-1.469727	?	1.7715477	-1.3391432	?	?	1.5590578	?	?	?	?	?	-1.6651143	-1.3837957	1.9382694	?	?	?	-1.8078902	?	?	?	?	?	-1.344119	?	-1.4645998	?	?	?	?	-1.4415517	1.3204298	?	-1.5247058	?	?	?	?
?	-1.4367694	1.5211835	?	1.3740778	?	?	?	?	?	1.6720153	?	?	1.5952361	-1.4216762	1.6004878	?	1.5530806	?	?	?	?	?	-1.5282549	?	1.5731515	?	?	?	-1.5641149	-1.920723	?	?	?	?	-1.4244357	1.2940999	?	?	?	?	?	?	?	?	?	?	?	?	?
?	-1.7895498	?	-1.3508909	?	?	-1.3315471	1.937797	?	-1.3643488	1.6636264	-1.5580801	?	1.5649941	-1.5588397	?	?	2.1585968	?	?	?	?	?	-1.7167816	?	1.5275553	?	?	?	-1.8562318	-1.710398	?	?	?	?	?	?	?	?	?	?	?	-1.8627174	?	?	-1.4920052	?	?	?	1.5966548
?	1.5666038	?	1.6447515	-1.1104246	?	1.4785621	?	?	?	-1.8132232	?	?	?	1.5664418	?	?	?	?	?	?	?	1.450853	1.733848	?	-1.5194836	?	?	?	1.4781693	?	?	?	?	?	?	?	1.4742703	?	?	?	?	1.7700808	?	?	1.377408	?	?	?	?
?	1.8738018	?	1.429349	?	?	?	-1.5635822	?	1.4752681	-1.7837266	?	?	-1.8130591	?	-1.5398749	?	-1.5074657	?	?	?	?	?	1.687894	?	?	?	?	?	?	1.3556856	?	?	?	?	1.4990326	?	?	?	?	?	?	2.0808952	?	?	?	?	?	?	?
?	1.6732798	-1.4332081	2.13159	?	?	1.2954814	-1.4273628	?	1.3664697	-2.199516	1.5148453	?	-1.4770067	1.5770319	-1.4187473	?	-2.0917008	?	?	?	?	?	1.880616	?	-1.6984171	?	?	?	1.5935062	1.4731444	?	?	?	?	?	?	1.3736824	?	?	?	?	1.5662297	-1.4001215	-1.364063	1.6377689	?	?	?	?
?	-1.8754714	1.6165491	-1.3730546	?	?	?	1.5130631	?	?	1.7623497	?	?	1.6393034	-1.327278	1.3143711	?	1.5605497	?	?	?	?	?	-1.8300703	?	1.4927318	?	?	?	?	-1.7929488	?	?	?	?	?	?	?	?	?	?	?	-1.6147169	?	?	?	?	?	?	?
?	-1.4673517	?	-1.4767829	?	?	-1.5472356	?	?	?	?	-1.3858023	?	1.241297	-1.2871437	?	?	2.260509	?	?	?	?	?	-1.5595348	?	?	-1.6095574	?	?	-1.3557334	?	?	?	?	?	?	?	?	?	?	?	?	-1.8752311	?	?	-1.4370873	?	?	?	?
?	-1.4972461	?	-1.497263	1.6961561	?	?	?	?	?	1.8135936	?	?	?	-1.420246	?	?	1.581627	?	?	?	?	-1.7832016	-1.9170182	-1.3760486	1.6439168	?	?	?	-1.6098905	-1.3335394	?	?	?	?	-1.3463899	?	?	?	?	?	?	?	?	?	-1.3715025	?	?	?	?
?	-1.668787	1.5912194	-1.6324236	?	?	?	?	?	?	?	-1.3698922	?	1.3754888	-1.5042917	?	?	1.6750369	?	?	?	?	?	-1.4525906	?	?	?	?	?	-1.6697401	?	?	?	?	?	?	?	?	?	?	?	?	-1.4994125	?	?	?	?	?	?	?
?	1.5260551	?	1.8353553	?	?	?	-1.7333916	?	1.528128	-2.2155647	1.4871426	?	-1.4258171	1.4659858	?	?	-2.3266344	?	?	?	?	?	1.6276069	1.4402994	?	?	?	?	1.4498096	1.4850285	?	?	?	?	?	?	?	?	?	?	?	1.8133361	?	?	1.7322184	?	?	?	-1.3057617
?	1.656159	?	1.5804564	-0.82481235	?	1.4010763	?	?	?	-1.8010668	1.4329302	1.2934222	?	1.8883889	?	?	-2.6109986	?	?	?	?	1.4716506	1.3789337	1.6622221	?	1.3722572	?	1.4421947	1.4426382	?	?	1.2515287	?	?	1.3596592	1.2621943	1.3415089	?	?	?	?	1.4693478	?	?	1.4432111	?	?	?	?
?	1.8045825	-1.4976585	1.6731372	?	?	1.4980565	-1.7446531	?	1.5221653	-2.528602	1.5932041	?	-1.6697246	1.5329177	?	?	-2.2123837	?	?	?	?	?	1.48405	1.3621866	-1.2957296	?	?	?	1.539566	1.5108379	?	?	?	?	1.5872844	?	1.6178825	?	?	?	?	1.8435715	?	?	1.5687945	?	?	?	?
?	-1.6734953	1.7161815	-1.6472	?	?	?	?	?	?	1.9940699	-1.5314883	?	?	-1.4639627	?	?	1.5511855	?	?	?	?	?	-1.5599939	-1.4871299	1.4974169	?	?	-1.5087155	-1.497417	-1.4157883	?	?	?	?	?	?	-1.4068376	?	?	?	?	-1.8803778	?	?	-1.5292474	?	?	?	2.1506007
?	-1.5043814	1.6681424	-1.7044812	?	?	-1.45738	1.3009515	?	?	2.0225306	-1.48689	?	?	?	?	?	?	?	0.5598962	?	?	-1.3442844	-1.6676015	-1.3852905	?	-1.4270355	?	?	-1.6992812	-1.4111055	?	?	-1.3311499	?	-1.623676	?	-1.4925109	?	?	?	?	-1.320867	?	?	-1.8384073	?	?	?	?
?	-1.6336931	?	?	?	?	?	1.6544006	?	?	1.7716488	?	?	1.4833621	?	1.3589001	?	1.5074521	?	?	?	?	?	?	?	?	?	?	?	-2.1085432	-1.668995	?	?	?	?	-1.446181	?	?	?	?	?	?	-1.6158804	?	?	?	?	?	?	?
?	1.6880213	-1.364093	1.6664416	?	?	1.3202811	-1.4848105	?	?	-1.4764446	1.5576934	?	-1.4773453	1.528438	?	?	-1.9555578	?	?	?	?	1.5516868	1.6929735	?	-1.6526959	?	?	?	1.7780422	1.559007	?	?	?	1.3710018	?	?	?	?	?	?	?	1.5665253	?	?	1.4952987	?	?	?	?
?	1.9466012	-1.6903412	1.9212711	-1.7354082	?	1.6426353	-1.7394809	?	1.599855	-1.58034	?	?	-1.5588416	1.3533602	?	?	-2.229976	?	?	?	?	1.3303795	1.4724761	?	-1.6680454	?	?	?	2.2376153	1.6303064	?	?	?	?	1.5406616	?	?	?	?	?	?	1.7999164	?	?	1.5525949	?	?	?	-1.591173
?	1.6681731	-1.5399975	1.402782	?	?	?	-1.7232983	?	?	-1.5822653	?	?	-1.5508502	?	-1.6118852	?	?	?	?	?	?	?	2.1772718	?	?	?	?	?	?	1.9954062	?	?	?	1.4798037	?	?	?	?	?	?	?	2.0334446	?	?	?	?	?	?	?
?	-1.9549682	1.748013	-1.918727	?	?	?	1.5156914	?	-1.3832256	1.834104	?	?	1.5454359	?	?	?	1.5192577	?	?	?	?	?	-1.8474694	?	1.5517001	1.3213967	?	?	-1.8041083	-1.4267237	?	?	?	?	-1.0644549	?	?	?	?	?	?	-1.6658665	?	?	?	?	?	?	1.5188417
?	-1.7475375	1.355004	-1.7174037	?	?	-1.4519401	?	?	-1.3134888	1.968418	-1.3263032	?	1.4413935	-1.5414119	?	?	1.8097657	-1.3409711	?	?	?	-1.3601164	-1.627338	?	1.6211623	?	?	?	-1.6666267	?	?	?	?	?	-1.4430599	?	-1.3315581	?	?	?	?	-1.4268811	?	?	-1.5791817	?	?	?	1.558382
?	-1.5398394	1.5673836	-1.7691777	?	?	-1.3641454	1.3728507	?	-1.3074534	2.2638829	-1.3611175	?	?	-1.4241298	?	?	1.6374637	?	?	?	?	?	-1.7767012	-1.5133836	1.4566623	?	?	?	-1.713956	?	?	?	?	?	?	?	-1.5318036	?	?	?	?	-1.7123308	?	?	-1.5408181	?	?	?	?
?	1.4401252	?	1.8188025	-1.4360399	?	1.3925828	-1.27772	?	?	-2.2393742	?	?	-1.4858265	1.3907285	?	?	-1.6765434	?	?	?	?	?	1.4437618	1.4461118	-1.4580564	?	?	?	1.5078325	?	?	?	?	?	?	?	?	?	?	?	?	1.4083729	?	?	1.5586153	?	?	?	?
?	-1.4720944	?	-1.590535	1.1869015	?	-1.5242379	?	?	?	1.9151382	?	?	?	-1.3100662	1.0351439	?	?	?	?	?	?	?	-1.4935335	?	1.5623984	?	?	?	?	?	?	?	?	?	?	?	-1.5221518	?	?	?	?	-1.5280185	?	?	?	?	?	?	?
?	1.4971219	-1.451129	1.6511064	-1.3642111	?	?	-1.477979	?	1.3066148	-1.84635	1.5171472	?	?	1.559262	?	?	?	?	?	?	?	1.5886883	1.3660144	1.3431962	-1.5994902	?	?	?	1.5213796	1.3873523	?	?	?	?	?	?	1.7564644	?	?	?	?	1.3417475	?	?	1.5329052	?	?	?	?
?	-1.9840386	1.5750035	-1.8717475	1.388692	?	-1.3062779	1.7351825	?	-1.5204456	1.8496916	-1.4879384	?	?	?	?	?	1.691828	?	?	?	?	?	-1.6342709	?	1.445549	?	?	?	-1.9820268	-1.5929745	?	?	?	-1.3694944	?	?	?	?	?	?	?	-1.4926643	?	?	?	?	?	?	1.4053551
?	?	?	?	?	?	?	?	?	?	?	?	?	?	?	?	?	-1.6547406	?	?	?	?	?	?	?	?	?	?	?	?	1.5665276	?	?	?	?	?	?	?	?	?	?	?	?	?	?	?	?	?	?	?
?	?	1.4971415	-1.3932368	?	?	?	1.471728	?	?	1.7479903	?	?	1.3838518	-1.3675084	1.6887879	?	1.5167222	?	?	?	?	?	?	?	?	?	?	?	-1.6384169	-1.5471911	?	?	?	?	-1.1851044	?	?	?	?	?	?	-1.8614744	?	1.5607026	?	?	?	?	?
?	-1.6351653	1.4685384	-1.823803	?	?	-1.3574694	?	?	-1.4373544	1.9238942	?	?	?	-1.3786192	1.4970737	?	1.8708162	?	?	?	?	?	-1.6212085	-1.5636574	?	?	?	?	-2.0434399	-1.2979476	?	?	?	?	?	?	?	?	?	?	?	-1.7339678	?	?	?	?	?	?	1.5005515
?	1.6561621	-1.3698567	1.811687	?	?	1.3732628	?	?	1.2993239	-1.4308815	1.509138	1.3951771	?	1.4260923	-0.9355619	?	-1.5921757	1.420223	?	?	?	1.4693513	1.7626802	1.4015044	-1.71705	?	?	?	1.772774	1.3639113	?	?	1.2975367	?	1.3451476	?	1.4322295	?	?	?	?	1.9979981	?	?	1.625514	?	?	?	?
?	1.5321394	-1.6522303	1.6522456	?	?	?	-1.5726806	?	1.3650209	-1.7776747	?	?	?	1.834132	?	?	-1.5668474	?	?	?	?	?	2.1270587	?	-1.7907959	?	?	?	1.5576363	1.79512	?	?	?	?	?	?	?	?	?	?	?	1.3738984	?	?	1.3325752	?	?	?	?
?	1.6943734	-1.6243548	1.7429899	?	?	1.4739666	?	?	1.323999	-2.3175125	1.4221563	?	-1.4110116	1.69711	?	?	-3.0033512	?	?	?	?	?	1.7356256	1.6126673	-1.3352208	?	?	?	1.5855938	1.6934435	?	?	?	?	?	?	?	?	?	?	?	1.5148208	?	?	1.4603978	?	?	?	?
?	-1.7577702	1.3875452	-1.6679226	?	?	-1.4394432	1.4822291	?	-1.3464375	1.4548625	-1.449147	?	?	-1.6227779	1.1762252	?	1.9185876	-1.3779073	?	?	?	?	-1.5748098	-1.5381458	2.0717523	?	?	?	-1.5838435	?	?	?	?	?	?	?	-1.4645252	?	?	?	?	-1.6713567	?	1.6498979	-1.6456907	?	?	-1.2455864	?
?	-1.88288	1.3385454	-1.9465762	?	?	-1.4920063	?	?	?	1.7786548	-1.3511525	?	1.9208624	-1.3378098	?	?	1.7713221	?	?	?	?	?	-1.7700965	-1.3902866	?	?	?	?	-1.6193862	-1.5779972	?	?	?	?	?	?	?	?	?	?	?	-1.6100682	?	?	-1.4480811	?	?	?	?
?	-1.5719314	?	-1.5616052	?	?	-1.6569763	?	?	?	2.9299283	?	?	?	-1.5669163	?	?	1.6825234	?	?	?	?	?	-1.4187799	?	1.6520767	?	?	?	-1.4360561	-1.5253923	?	?	?	?	-1.434031	?	?	?	?	?	?	-1.5006979	?	?	-1.5214517	?	?	?	?
?	1.71216	-1.3310773	1.6538273	?	?	?	?	?	?	-2.0176933	1.3807632	1.3371742	?	1.3339505	-1.312697	?	?	1.605153	?	?	?	1.3379797	1.5804886	?	?	?	?	?	1.4985542	?	?	1.3588874	?	?	?	?	?	?	?	?	?	1.3713522	?	?	1.6278294	?	?	?	-1.3969055
?	2.0697846	?	1.7373518	-1.3118194	?	1.3871948	-1.3123701	?	1.3457757	?	1.4964131	?	-1.4276766	1.5099415	-0.967348	?	-1.8326682	?	?	?	?	1.3994842	1.6490687	?	-1.6145519	?	?	?	1.9027544	1.3298979	?	?	?	?	1.5077441	?	1.573328	?	?	?	?	1.514719	-0.943978	?	1.4513702	?	?	?	?
?	-1.4422586	?	-1.7191027	?	?	-1.6221882	?	?	?	1.8771503	-1.5185986	?	?	-1.3099034	1.3876729	?	2.1162603	-1.4350576	?	?	?	?	-1.5370599	-1.4756918	1.6805394	?	?	?	-1.7118936	?	?	?	?	?	?	?	-1.5170625	?	?	?	?	-1.5700752	?	?	-1.6332213	?	?	?	?
?	-1.5436541	?	-1.7297146	?	?	-1.4551874	?	?	-1.3672278	2.286135	-1.5672	?	1.2931252	-1.5390177	?	?	1.4638555	?	?	?	?	-1.4144558	-1.5556675	?	1.5269055	?	?	?	-1.5316724	?	?	?	?	?	-1.3813524	?	?	?	?	?	?	-1.7000234	1.4995717	?	-1.4520957	?	?	?	1.329697
?	-1.636095	1.4636889	-1.4784027	1.5157567	?	?	1.3876178	?	?	1.5871258	?	?	1.7555785	-1.3816243	1.6367226	?	2.1844544	?	?	?	?	?	-1.4768102	-1.3591889	1.4205245	?	?	?	-1.7799549	-1.4458132	?	?	-1.2947857	?	?	?	?	?	?	?	?	-1.6860383	?	?	-1.9509771	?	?	?	1.5334821
?	-1.8921272	1.4598383	-1.7296451	1.473722	?	?	?	?	?	1.709113	-1.4856706	?	2.0262554	-1.6001934	1.8415039	?	2.9290445	?	?	?	?	?	-1.7510892	-1.5084044	?	?	?	?	-1.7123901	?	?	?	?	?	-1.3401179	?	?	?	?	?	?	-2.048258	?	?	-1.713707	?	?	?	?
?	1.8948733	?	1.6839994	-1.5360817	?	?	-1.524649	?	?	-2.033903	1.2871774	?	-1.4287627	1.5809723	-1.5569998	?	-1.4838047	?	?	?	?	?	1.9457835	?	-1.7195046	?	?	?	1.6768997	1.3048791	?	?	?	?	?	?	?	?	?	?	?	1.5477136	?	?	1.6156363	?	?	?	?
?	-1.3977101	1.7078911	-1.5914673	?	?	?	?	?	?	2.2560134	-1.4880964	?	1.5049237	-1.5321392	1.43862	?	1.5042957	?	?	?	?	?	-1.8212305	-1.3157116	1.7096082	?	?	?	-1.6727991	-1.7464473	?	-1.3504313	?	?	-1.3082459	?	?	?	?	?	?	-1.4887618	?	?	-1.464066	?	?	?	?
?	1.652196	?	1.5745653	?	?	1.3744682	?	?	1.4314127	?	1.4372556	?	-1.4812722	1.3195273	?	?	-1.6814383	?	?	?	?	?	1.827098	1.440623	-1.8386049	?	?	?	1.6068536	1.3511524	?	?	?	1.4029284	1.4852085	?	?	?	?	?	?	1.7326518	?	?	1.6136451	?	?	?	-1.3508333
?	1.7751417	-1.4876025	1.8608607	?	?	1.4318328	-2.0092235	?	?	-1.3897829	1.429237	?	-1.3701326	1.6490339	?	?	-1.7214311	?	?	?	?	1.5191777	1.5481709	?	?	?	?	?	1.7564006	1.4237772	?	?	?	?	?	?	1.5413512	?	?	?	?	1.6281617	?	-1.3697922	?	?	?	?	-1.6905237
?	-1.6010203	1.4606445	-1.7213291	?	?	-1.291714	?	?	?	1.8465834	-1.3573331	?	1.587639	-1.3114042	?	?	1.8153064	?	?	?	?	?	-1.8389802	-1.4149317	1.9586226	?	?	?	-1.9115778	-1.4737082	?	?	?	?	?	?	?	?	?	?	?	-1.5624226	?	?	-1.7402334	?	?	?	?
?	1.6109078	-1.6626997	1.6319842	?	?	?	-1.5790055	?	1.3419887	-1.6824384	1.3404591	?	-1.5033084	1.2819291	?	?	-1.7883545	?	?	?	?	1.7120097	1.6998706	?	-1.4681565	-1.7625983	?	?	1.6394442	1.4861506	?	?	1.407594	?	1.7619971	?	1.4802226	?	?	?	?	1.4536278	?	-1.356002	?	?	?	?	?
?	-1.2926493	1.6531518	-1.8738395	1.456225	?	?	1.6719669	?	-1.3057014	1.6402019	-1.3566904	?	?	-1.2894397	?	?	1.6048684	?	?	?	?	-1.7385516	-1.9550213	?	1.6918684	?	?	-1.3116716	-1.6289623	-1.3579481	?	?	-1.5600497	?	-1.36435	?	?	?	?	?	?	?	?	?	?	?	?	?	?
?	-1.5547512	1.3751895	-1.5827644	1.9889394	?	-1.599545	1.4579151	?	-1.7716808	1.324786	-1.353307	?	1.3968176	-1.3000107	1.3442967	?	1.6610662	?	?	?	1.6197832	-1.5561599	-1.7215207	?	1.7386265	?	?	?	-1.5949881	-1.6039902	?	?	-1.8579944	?	-1.3345217	?	?	?	?	?	?	-1.3900558	?	?	?	?	?	?	?
?	1.573477	-1.668549	1.8033336	?	?	?	?	?	1.5232805	-2.0070143	1.334185	?	-1.4505823	?	-1.5293561	?	-1.941687	?	?	?	?	1.4231801	1.7828887	?	?	?	?	1.4241309	1.7607256	1.3327309	?	?	1.368227	?	1.6377071	?	?	?	?	?	?	1.3411094	?	-1.4799682	?	?	?	?	?
?	-1.9947559	1.8227077	-1.9100589	?	?	?	2.038256	?	?	1.3584783	?	?	1.7573355	-1.3734275	1.6687765	?	2.165682	?	?	?	?	-1.4359068	-1.735942	?	1.7441735	?	?	-1.4040912	-1.743221	-1.3431748	?	?	-1.2654861	?	-1.6672219	?	?	?	?	?	?	?	?	?	?	?	?	?	?
?	-1.8489431	1.9401909	-1.7279254	?	?	-1.253742	2.1426404	?	-1.3088772	1.9124206	?	?	1.5167214	?	1.3221637	?	2.0252607	?	?	?	?	-1.5259247	-1.6370094	?	1.6089675	?	?	-1.4309223	-1.6535454	?	?	?	-1.4401824	?	-1.4767599	?	?	?	?	?	?	?	?	?	?	?	?	?	?
?	1.3631216	-1.8685455	1.5735948	-1.3979955	?	?	-1.3871944	?	1.5162784	-1.6479012	1.467357	?	-1.4194162	?	-1.4599249	?	-1.8349524	?	?	?	-1.4671253	1.311097	2.0119717	?	-1.5974748	?	?	1.6436275	1.7164747	1.2989913	?	?	1.6827435	?	1.6892241	?	?	?	-1.4553418	?	?	?	?	?	?	?	?	?	?
?	-1.7160686	1.8215939	-1.8614832	?	?	?	1.8850698	?	?	1.7746737	-1.4551294	?	1.4454831	-1.2810881	?	?	2.1678598	?	?	?	?	-1.489184	-1.6379539	?	1.5184325	?	?	?	-1.7371603	?	?	?	-1.4711643	?	-1.5989631	?	?	?	?	?	?	?	?	?	?	?	?	?	?
?	1.4856006	-1.8521141	1.7772747	?	?	1.3222171	-1.8053164	?	1.5309124	-1.8939464	1.3216351	?	-1.6826624	?	-1.4299511	?	-1.7824085	?	?	?	-1.466421	1.6895415	1.826977	?	-1.5848844	?	?	?	1.7701358	1.3163397	?	?	1.4674324	?	1.3207436	?	?	?	?	?	?	?	?	?	?	?	?	?	?
?	1.4658875	-2.0448787	1.8769007	-1.4241594	?	1.3168079	-1.9556403	?	1.4803762	-1.9932355	1.4345534	?	-1.518583	?	-1.4369807	?	-1.8763095	?	?	1.3243868	?	1.5672295	1.7773445	?	-1.5958089	?	?	1.6264037	1.5145135	?	?	?	?	?	1.7857028	?	1.2985682	?	?	?	?	1.4813547	?	-1.682692	?	?	?	?	?
?	-1.5372838	1.8964243	-1.6864464	1.4082065	?	-1.639709	1.907036	?	-1.3250555	1.9945213	?	?	?	-1.39559	1.4375	?	1.7810847	?	?	?	?	?	-1.643561	?	1.4557363	?	?	-1.3772339	-1.7082646	-1.3195949	?	?	-1.4820429	?	-1.716589	?	?	?	?	?	?	-1.2735597	?	?	-1.3279781	?	?	?	?
?	1.4890349	-2.1077242	1.8209425	-1.4399534	?	1.3966955	?	?	1.404117	-1.4910984	1.2855988	?	-1.5879738	?	-1.4115844	?	-1.6716136	?	?	?	?	1.7922578	1.4764072	?	-1.762074	?	?	?	1.5509496	1.2973382	?	?	1.5949804	?	1.5062428	?	?	?	?	?	?	?	?	?	?	?	?	?	?
?	-1.7325474	1.7218901	-1.790511	1.3814479	?	?	1.6111567	?	-1.7956163	1.7637851	?	?	1.6132363	?	1.6154128	?	2.0853708	?	?	?	?	-1.6118741	-1.6319859	?	1.4526565	?	?	-1.3260461	-1.9917966	-1.4777557	?	?	-1.6809578	?	-1.5515541	?	?	?	?	?	?	-1.4179363	?	?	?	?	-1.3374734	?	?
?	-1.5347725	2.1203265	-1.7786005	1.4470725	?	?	2.3574224	?	-1.433494	1.9065001	-1.3331877	?	1.8662046	-1.3299284	1.6013203	?	1.4354836	?	?	?	?	-1.393651	-2.026639	?	1.5331825	?	?	-1.3513454	-1.8116775	?	?	?	-1.6809112	?	?	?	-1.367421	?	?	?	?	?	?	?	?	?	?	?	?
?	1.3634821	-1.6048629	1.5253537	-1.538264	?	?	-1.8724105	?	1.3276328	-2.090813	1.3025539	?	-1.8648707	?	-1.5038289	?	-1.7272104	?	?	?	-1.4240512	1.3805914	1.7889763	?	-1.7063386	?	?	1.6053302	1.6526752	1.333374	?	?	1.7200865	?	?	?	?	?	?	?	?	1.4924936	?	-2.0968773	1.2778473	?	?	?	?
?	-1.606979	1.8265809	-1.9062362	1.5983695	?	?	?	?	-1.4169378	1.9823053	-1.367439	?	?	?	1.4872326	?	1.8277442	?	?	?	1.3744491	-1.5431632	-1.934311	?	1.6693658	?	?	-1.7260617	-1.4686791	-1.2992651	?	?	-1.4991183	?	?	?	?	?	?	?	?	-1.3942432	?	?	?	?	?	?	?
?	1.6613232	-2.0083778	1.6949097	-1.3711275	?	?	-1.8990561	?	1.3069552	-1.7918875	1.3658998	?	-1.3421208	?	-1.4340723	?	-1.8427664	?	?	?	-1.4823927	?	1.6856942	?	-1.9756176	?	?	?	1.674566	?	?	?	1.4324347	?	1.4101084	?	?	?	?	?	?	1.5877885	?	?	?	?	1.2913504	?	?
?	-1.5871977	1.5775617	-1.4944869	1.396527	?	?	2.2463484	?	-1.409128	1.5925976	-1.4486594	?	?	?	1.6635892	?	1.5185233	?	?	-1.2953244	1.513969	-1.3233112	-2.0367587	?	1.6662074	?	?	-1.4966651	-1.803661	?	?	?	-1.4465865	?	-1.7671652	?	?	?	?	?	?	-1.4322338	?	?	?	?	?	?	?
?	-1.5172932	1.8816869	-1.5754502	1.3973714	?	?	1.878514	?	-1.6877316	1.8494844	-1.396937	?	1.8528777	-1.361502	1.4867992	?	1.6476183	?	?	-1.2907702	1.3375107	-1.4756051	-1.5326613	?	1.6722515	?	?	-1.4844166	-1.6893737	-1.264628	?	?	-1.5569941	?	-1.4054964	?	?	?	1.3820262	?	?	-1.3729085	?	?	?	?	?	?	?
?	1.3451791	-1.8358393	1.4892333	?	?	?	-1.7667682	?	1.379829	-2.4292567	1.371307	?	-1.3597898	?	-1.3943782	?	-1.9108309	?	?	1.2565546	-1.5527643	1.4939877	1.7912946	?	-1.458861	?	?	1.2903739	1.7591057	1.274972	?	?	1.5403045	?	1.5091869	?	?	?	?	?	?	1.5036796	?	?	?	?	?	?	?
?	1.5059093	-1.948052	1.930548	-1.3719145	?	?	-1.7747705	?	1.4191787	-1.9060091	1.424183	?	-1.9255258	1.372544	?	?	-1.767168	?	?	?	?	1.5934527	1.7135696	?	-1.6095196	?	?	1.4806707	1.7967751	1.2747182	?	?	1.7102526	?	1.5173117	?	?	?	?	?	?	?	?	?	?	?	?	?	?
?	1.603035	-1.9897883	1.6880807	-1.4570248	?	1.3002378	-1.7797775	?	?	-1.9848548	1.354342	?	-1.8131965	1.2474983	?	?	-2.0166838	?	?	?	-1.3305231	1.5601869	2.0295835	?	-1.5060132	?	?	1.3849407	1.800794	1.5198102	?	?	1.6529472	?	1.5955964	?	?	?	?	?	?	1.5119764	?	?	?	?	?	?	?
?	-1.486907	1.8415059	-1.8402761	?	?	?	1.3472418	?	-1.3987762	1.751663	-1.3880258	?	1.6135527	-1.5032775	1.3783396	?	1.8725773	?	?	?	?	-1.6070912	-1.4063447	?	1.6146088	?	?	-1.3553241	-1.8986521	-1.2958243	?	?	-1.3620874	?	-1.5373282	?	?	?	?	?	?	?	?	?	?	?	?	?	?
?	-1.6220138	1.4285455	-1.6304402	1.3554511	?	?	1.8813777	?	-1.3346843	1.813373	-1.2826692	?	1.7357942	?	1.5315721	?	1.8769581	?	?	?	?	-1.706009	-1.85046	?	1.7734	?	?	-1.2541822	-1.6463139	?	?	?	-1.5124903	?	-1.4760102	?	?	?	?	?	?	-1.4529489	?	?	?	?	?	?	?
?	1.4905521	-2.1902034	1.9750961	-1.4379383	?	?	-2.3047194	?	1.3979695	-1.7408282	1.320619	?	-1.495256	?	?	?	-1.3338323	?	?	1.2603928	-1.3258275	1.4615937	1.4511398	?	-1.5062348	?	?	?	1.6917598	1.3638527	?	?	1.4536753	?	1.6150743	?	?	?	?	?	?	1.382283	?	?	?	?	?	?	?
?	-1.4893275	2.241728	-1.8354965	?	?	?	1.7121556	?	-1.4586823	1.7837691	-1.397297	?	1.4573153	-1.5183666	1.4365009	?	1.62995	?	?	?	1.6639318	-1.6345887	-1.9433826	?	1.4374614	0.98410386	?	-1.5933028	-1.8268383	?	?	?	-1.6687365	?	-1.5163014	?	?	?	1.0163602	?	?	?	?	?	?	?	?	?	?
?	1.5384452	-1.8622357	1.9261136	-1.764448	?	?	-1.6408423	?	1.5029843	-1.5191265	1.4250058	?	-1.6318458	?	-1.4112104	?	-1.8802186	?	?	1.2532054	-1.5132477	2.0204146	1.5586109	?	-1.5001252	?	?	?	1.649921	1.5768338	?	?	1.4997624	?	1.4893506	?	?	?	?	?	?	?	?	?	?	?	?	?	?
?	?	1.9005941	-1.7683817	1.5575612	?	?	1.5860844	?	?	2.2593021	-1.3792741	?	1.7935568	?	1.3284893	?	1.9973736	?	?	?	?	-1.7299229	-1.6465899	?	1.6210021	?	?	-1.5343914	-1.8546689	-1.4090561	?	?	-1.407217	?	-1.6977994	?	?	?	?	?	?	-1.8066496	?	?	?	?	?	?	?
?	1.5420423	-1.8589984	1.8594813	-1.3282923	?	?	?	?	1.3649437	-1.9471985	1.3742108	?	?	?	-1.3499494	?	-1.666216	?	?	?	-1.3794589	1.8433801	1.3496526	?	-1.4076658	?	?	1.4062593	1.7330443	?	?	?	1.6525263	?	1.4569056	?	?	?	-1.4030699	?	?	?	?	?	?	?	?	?	?
?	-1.7531551	1.6655176	-1.8292384	1.4577268	?	?	1.8193351	?	-1.4762822	1.6474682	-1.4396585	?	1.6402247	?	?	?	1.3465966	?	1.345116	?	1.4559392	-2.0010428	-2.0072558	?	1.4490885	?	?	?	-1.6579425	?	?	?	-1.414483	?	-1.362727	?	?	?	?	?	?	-1.488489	?	?	?	?	?	?	?
?	1.4128522	-1.7516432	2.0554445	?	?	?	-1.4958177	?	1.3794029	-1.960779	1.2959851	?	-1.3941869	?	-1.40938	?	-3.3416448	?	?	?	-1.7092505	1.5197253	1.8779366	?	-1.4730606	?	?	1.5835981	1.6187406	1.4356081	?	?	1.6329643	?	1.3413727	?	?	?	?	?	?	1.4288998	?	?	?	?	?	?	?
?	-1.7637213	1.6312546	-1.6469822	1.5184451	?	-1.4612666	1.4913343	?	-1.5893711	1.9436575	?	?	1.551416	?	1.47298	?	1.3569129	?	?	?	1.3189815	-1.5839003	-1.8204612	?	1.560765	?	?	-1.4835883	-1.8183801	-1.3302734	?	?	-1.5375024	?	-1.3356024	?	-1.2621257	?	?	?	?	?	?	?	?	?	?	?	?
?	-1.4772863	1.8675115	-1.3018696	1.4229337	?	-1.2838227	1.7277625	?	-1.4351486	1.9333842	-1.3006002	?	1.9469864	?	1.4178213	?	1.6816827	?	?	-1.2622606	1.392122	-1.5243033	-1.6499254	?	1.7097697	?	?	-1.3179425	-1.7461252	-1.4072942	?	?	-1.4860959	?	-1.4253975	?	?	?	?	?	?	-1.4581403	?	1.3485323	?	?	?	?	?
?	-1.678738	1.8428123	-1.8084475	1.3184589	?	?	1.995681	?	?	1.6874567	-1.3772492	?	1.4103028	-1.3008589	1.3482866	?	1.407641	?	?	?	?	-1.5238386	-1.8553506	?	1.7233595	?	?	-1.4223716	-1.9354252	?	?	?	-1.6425784	?	-1.3940707	?	?	?	?	?	?	-1.2675287	?	?	?	?	?	?	?
?	1.6284215	-1.8405722	1.9443413	-1.8424528	?	1.268499	-1.5142611	?	1.4862983	-1.6504108	?	?	-1.453105	?	-1.4400367	?	-1.6188272	?	?	?	?	1.5886256	1.4914734	?	-1.3610957	?	?	?	1.872455	1.38418	?	?	1.3595408	?	1.5356734	?	?	?	?	?	?	1.3379326	?	-1.360573	?	?	?	?	?
?	1.770628	-2.0411727	1.6313584	?	?	?	-1.4666677	?	1.4399498	-1.7737949	1.2569705	?	-2.0277343	?	-2.2246232	?	-1.7236462	?	?	1.264857	?	1.6336768	1.5069566	?	-1.3088726	?	?	1.5201377	1.496516	1.4070233	?	?	1.5578479	?	1.5841885	?	?	?	-1.4854815	?	?	?	?	?	?	?	?	?	?
?	1.4924953	-1.8360085	1.5706408	-1.4699032	?	1.2508076	-1.9287131	?	1.4563351	-1.4764959	1.3759196	?	-1.3838177	1.3345013	?	?	-1.7778503	?	?	?	?	?	1.733543	?	-1.501079	?	?	1.293712	1.7231616	?	?	?	1.4506893	?	1.3162339	?	?	?	?	?	?	?	?	?	?	?	?	?	?
?	-1.7242188	1.9878987	-1.8241326	1.3743943	?	?	1.4520059	?	-1.4929624	2.5405924	-1.3852314	?	1.3971931	?	1.644441	?	1.8282403	?	?	?	?	-1.4176838	-1.7846205	?	1.7929078	?	?	-1.564223	-1.7616694	?	?	?	-1.4160404	?	-1.3337439	?	?	?	?	?	?	-1.4051236	?	?	?	?	-1.4785398	?	1.4575851
?	1.4444376	-1.962702	1.7104034	-1.4114523	?	?	-1.6495517	?	1.4114234	-1.780928	1.2576694	?	?	?	-1.6644821	?	-1.8385075	?	?	?	?	1.5831438	1.4160914	?	-1.3794053	?	?	?	1.7411952	1.3340541	?	?	1.5302957	?	1.428169	?	?	?	?	?	?	1.3043389	?	?	?	?	?	?	?
?	-1.3841383	2.0007546	-1.5929277	?	?	?	1.5891268	?	?	2.040187	?	?	2.0244248	?	1.4807042	?	1.350159	?	?	?	1.2952237	-1.3962448	-1.421489	?	1.6766013	?	?	-1.3455465	-1.6078622	?	?	?	-1.4714308	?	-1.6944515	?	?	?	1.458868	?	?	-1.3345038	?	?	?	?	?	?	?
?	1.5780793	-1.7598114	1.6281295	-1.4418794	?	?	-1.6548523	?	1.4421144	-1.9199305	1.4254338	?	-1.579478	?	-1.4575617	?	-2.071923	?	?	?	-1.7621877	1.4625895	1.8398309	?	-1.5996549	?	?	1.4251302	1.8994744	?	?	?	1.3863469	?	1.606922	?	?	?	?	?	?	1.5252844	?	-1.3111732	?	?	?	?	?
?	-1.7117783	1.8130192	-1.4595798	1.7280673	?	?	?	?	-1.5609671	2.1424732	-1.319459	?	1.4147012	?	?	?	1.5816746	?	?	?	1.3173189	-1.4213468	-1.8950676	?	1.5795945	?	?	-1.3628298	-1.8811704	?	?	?	-1.6067941	?	-1.3715665	?	?	?	?	?	?	?	?	1.4971696	?	?	?	?	?
?	1.3558149	-1.6692709	1.5896689	-1.401847	?	?	-2.168589	?	1.4367082	-1.6813211	1.4799421	?	-1.6091938	1.4867842	?	?	-1.9461981	?	?	?	-1.6300874	1.5928464	1.8249525	?	-1.5712932	?	?	2.0839918	1.7495043	?	?	?	1.552432	?	1.3873266	?	?	?	?	?	?	1.4808387	?	?	?	?	?	?	?
?	-1.684673	1.6814252	-1.4960701	?	?	?	1.3465676	?	-1.4952931	2.2512681	-1.2777841	?	1.459804	?	1.338382	?	1.9582299	?	?	?	1.4228259	-1.2903018	-1.653273	?	1.7429175	?	?	?	-1.614425	?	?	?	-1.5657392	?	-1.5157038	?	?	?	?	?	?	?	?	?	?	?	?	?	?
?	-1.3376381	2.1553273	-1.5438201	1.325152	?	-1.2815644	1.4451109	?	-1.4457633	1.8199872	-1.4883382	?	1.6108866	-1.438697	1.5306052	?	2.1163023	?	?	?	1.4283593	-1.6209245	-1.8410226	?	1.5413214	?	?	?	-2.05942	?	?	?	-1.624314	?	-1.46924	?	?	?	?	?	?	?	?	?	?	?	?	?	?
?	1.5536761	-1.8397241	1.9795648	-1.4116335	?	?	-1.5568916	?	1.4902934	-1.5791482	1.3727685	?	-1.4122734	1.3097101	-1.4004158	?	-1.5592245	?	?	?	?	1.3521882	1.9822996	?	-1.6328679	?	?	1.2936038	1.6796979	1.2761552	?	?	1.2740977	?	1.6371505	?	?	?	?	?	?	1.3599663	?	?	?	?	?	?	?
?	1.4030775	-2.0136952	1.9394389	-1.4200655	?	?	-1.4655455	?	1.5516244	-1.9286872	?	?	?	?	-1.6435751	?	-2.3247159	?	?	?	?	2.053539	1.8115406	?	-1.5892355	?	?	?	1.6420587	1.5432677	?	?	1.6235187	?	1.4745245	?	?	?	?	?	?	1.4591371	?	-1.4230744	?	?	?	?	-1.3261343
?	-1.5828718	1.8508307	-1.5342386	1.5028611	?	?	1.9033555	?	-1.4892052	1.5991193	-1.3625417	?	2.125667	?	1.4585468	?	1.8699206	?	?	-1.3553692	?	-1.4474499	-1.634599	?	2.0270877	?	?	-1.2707528	-1.8183409	?	?	?	-1.4226713	?	-1.3207543	?	?	?	?	?	?	-1.4452484	?	1.3996283	-1.2910355	?	?	?	?
?	1.3577352	-1.6918689	1.6260927	-1.5173898	?	1.372876	-1.811759	?	1.3398921	-1.4931703	?	?	-1.4001114	?	?	?	-1.9153862	?	-1.371881	?	-1.6146812	1.6479989	1.7279738	?	-1.6440712	?	?	?	1.6234401	?	?	?	1.620895	?	1.3108202	?	?	?	?	?	?	?	?	?	?	?	?	?	?
?	1.5852469	-1.5394424	1.4802572	-1.37366	?	1.3621341	-1.5760244	?	1.3991778	-2.045714	1.2983568	?	-1.4618931	1.3627733	-1.3278707	?	-1.8567884	?	?	?	?	1.5196285	1.5665723	?	-1.4688708	?	?	1.3735948	1.4906385	?	?	?	1.5516646	?	1.4606588	?	1.2674139	?	?	?	?	1.5998496	?	?	?	?	?	?	-1.3485028
?	-1.3502579	1.7484577	-1.6258934	1.3268178	?	?	1.70047	?	-1.5350704	1.8900933	-1.4327176	?	?	?	?	?	1.7495782	?	?	?	?	-1.4949064	-1.8673109	?	1.6315471	?	?	-1.7003233	-1.439435	-1.3978965	?	?	-1.4229673	?	-1.4895333	?	?	?	?	?	?	-1.3895853	?	1.3332741	?	?	-1.4077312	?	?
?	-1.5846328	1.8741914	-1.644323	1.5586463	?	-1.2762153	1.7369881	?	-1.3583306	1.8424432	-1.4369006	?	1.4713494	?	?	?	1.9962028	?	?	?	1.4521177	-1.7248386	-1.643351	?	1.4399015	?	?	-1.4026204	-1.7595415	?	?	?	-1.4163276	?	-1.4569724	?	?	?	?	?	?	?	?	?	?	?	?	?	?
?	-1.3178918	1.6994267	-1.7250053	1.3712015	?	?	1.5668606	?	-1.5080192	1.3738244	?	?	1.7658393	?	1.5375712	?	1.6735709	?	?	?	?	-1.767751	-1.4718616	?	1.8057308	?	?	-1.5022421	-1.8563315	?	?	?	-1.325674	?	-1.2630355	?	?	?	?	?	?	?	?	?	?	?	?	?	?
?	1.5500274	-1.8897835	1.7437338	-1.7666527	?	1.2696027	-1.4864211	?	1.5175653	-1.7400489	1.3642304	?	-1.3853637	?	?	?	-1.8259721	?	?	?	-1.4475917	1.5310432	1.4852695	?	-1.8065312	?	?	1.336141	1.5079497	?	?	?	1.3346537	?	1.4765306	?	?	?	?	?	?	1.3787057	?	-1.3587128	1.3197342	?	?	?	?
?	-1.6361688	1.9994993	-1.3668218	1.473342	?	-1.2688141	1.6894461	?	-1.5140431	1.7762038	-1.281145	?	?	-1.3879972	?	?	1.8548455	?	?	?	?	-1.6704905	-1.7392968	?	1.4061543	?	?	?	-1.5646659	?	?	?	-1.6108879	?	-1.2628735	?	?	?	1.3592101	?	?	?	?	?	?	?	?	?	?
?	1.4064189	-1.7718463	1.7222788	-1.5504477	?	1.3521527	-1.8646911	?	1.729604	-1.7743348	1.5577763	?	-1.7440282	?	?	?	-1.6013831	?	?	?	?	1.8183712	1.8476886	?	-1.7322181	?	?	?	1.8021462	1.5766828	?	?	1.5249317	?	1.8504632	?	?	?	-1.478696	?	?	1.4609486	?	-1.3265975	?	?	?	?	-1.3118026
?	-1.8780216	1.7146925	-1.7086033	1.3305159	?	-1.2685857	1.9494588	?	-1.3135982	1.9286592	-1.3972028	?	1.7480202	?	1.6576829	?	1.7350749	?	?	?	1.3382347	-1.7838738	-1.772797	?	1.4814863	?	?	-1.32589	-1.7419041	?	?	?	-1.4815227	?	-1.3903182	?	?	?	?	?	?	-1.5920702	?	1.3817613	?	?	?	?	?
?	-1.6376895	1.7611072	-1.7260684	1.5574343	?	?	2.3293893	?	-1.4915496	1.7302728	-1.3399575	?	1.4441429	?	1.7570466	?	1.453982	?	?	?	?	-1.4210776	-1.9388814	?	1.5515618	?	?	-1.3637215	-1.4870329	?	?	?	-1.5169015	?	-1.3639642	?	?	?	1.3619796	?	?	-1.5125366	?	?	?	?	?	?	1.3353256
?	-1.6928883	2.01839	-1.6335917	?	?	?	1.5718198	?	-1.3894949	2.1016245	-1.2709538	?	?	?	1.3534429	?	1.7023144	?	?	-1.246961	1.5222838	-1.856595	-1.7699107	?	1.4964986	?	?	-1.2801847	-1.5873678	-1.3776176	?	?	-1.3118753	?	-1.6635559	?	?	?	?	?	?	-1.3103096	?	1.3410847	?	?	?	?	1.351454
?	1.6512209	-1.7012173	1.7748193	-1.3475871	?	1.3191954	-1.9678488	?	1.9225582	-2.052577	1.3639113	?	-1.5628856	1.3293475	-1.5275894	?	-1.6722363	?	?	?	-1.5263239	1.5595177	1.7578285	?	-1.4454191	?	?	?	1.8453583	?	?	?	1.4578801	?	1.4436014	?	?	?	?	?	?	?	?	?	?	?	?	?	?
?	1.5449613	-2.114883	1.5732374	-1.5359212	?	?	-1.7776978	?	1.3801128	-1.5641539	1.2726136	?	-1.5905536	1.3312241	?	?	-1.5352765	?	?	?	?	?	1.3978428	?	-1.589936	?	?	1.3111022	1.7026775	?	?	?	1.3515315	?	1.2772844	?	?	?	?	?	?	1.2981254	?	?	?	?	?	?	?
?	-1.719761	1.8139832	-1.8587269	?	?	?	2.4341536	?	-1.3832188	1.8621467	-1.3051871	?	1.6868231	-1.3698977	?	?	1.6739727	?	?	?	1.4877477	-1.5855083	-1.7948219	?	1.5658152	?	?	?	-1.7219634	-1.4040437	?	?	-1.6806939	?	-1.6096023	?	?	?	?	?	?	-1.3048627	?	?	?	?	-1.311625	?	?
?	-1.3327807	1.8054918	-1.5976729	?	?	-1.283365	1.633385	?	-1.3580146	1.7152369	-1.3235104	?	1.4673913	?	1.4781494	?	1.658129	?	?	?	?	-1.4783823	-1.8259892	?	1.7244247	?	?	?	-2.0532467	-1.3932856	?	?	-1.4744558	?	-1.5006738	?	?	?	?	?	?	-1.4717039	?	1.3720106	?	?	?	?	?
?	1.594851	-1.8307375	1.6716253	-1.467587	?	?	-1.6568629	?	1.5258112	-2.0286374	1.2944432	?	-1.4920554	?	?	?	-1.6490315	?	?	1.2873032	-1.314164	1.4809973	1.8985736	?	-1.5354192	?	?	?	1.6236881	1.2594539	?	?	1.5663432	?	1.471	?	?	?	?	?	?	?	?	?	?	?	?	?	?
?	1.6736006	-1.3385531	1.5539584	-1.4915667	?	1.3403299	-1.4141954	?	1.4948305	-2.175647	1.3466867	?	-1.3635362	?	-1.5677831	?	-1.7254353	?	?	?	-1.484188	1.7203397	1.8274118	?	-1.4196798	?	?	1.7097542	1.7796994	1.3552396	?	?	1.8469272	?	1.3243836	?	?	?	-1.3424907	?	?	?	?	?	?	?	?	?	?
?	-1.3585343	1.7244698	-1.5702925	1.3474087	?	?	1.6221279	?	-1.5100144	2.0488565	-1.2916147	?	1.6343368	?	1.6609184	?	1.7282875	?	?	?	?	-1.6329967	-1.8547511	?	1.9231412	?	?	-1.3259478	-1.7150487	-1.2786098	?	?	-1.4203242	?	-1.5015808	?	?	?	?	?	?	-1.3810856	?	?	?	?	?	?	?
?	-1.7871813	2.0362222	-1.8423088	1.4337319	?	-1.3410448	1.3867018	?	?	1.3623565	-1.3668636	?	1.6228837	-1.3306324	1.4005318	?	1.9747968	?	?	?	?	-1.3133495	-1.9354274	?	1.4787192	?	?	-1.3318945	-1.6359079	?	?	?	-1.4053067	?	-1.4609435	?	?	?	?	?	?	?	?	?	?	?	?	?	?
?	1.5054168	-1.7911211	2.0897827	-1.5244405	?	1.2658294	-1.5594873	?	1.2693735	-1.877057	1.5097547	?	-1.4622353	?	?	?	-1.6664088	?	?	1.2645432	?	1.6953666	1.614017	?	-1.5204241	?	?	?	1.5203842	?	?	?	1.4348135	?	1.6965	?	?	?	?	?	?	?	?	?	?	?	?	?	?
?	1.7268032	-1.938272	1.8031541	?	?	?	-1.6953179	?	1.3767704	-1.7410775	1.4414827	?	-1.5242133	1.2775846	-1.7767245	?	-2.1865203	?	?	1.252465	-1.3324351	1.4936868	1.8457928	?	-1.4429427	?	?	?	1.6091428	?	?	?	1.2712557	?	1.4096502	?	?	?	?	?	?	1.3762186	?	?	?	?	?	?	?
?	?	2.2327518	?	1.6227235	?	?	1.8640134	?	-1.5038617	2.0283673	-1.3918668	?	1.5479393	?	1.342763	?	2.1606216	?	?	?	?	-1.4048988	-1.6219213	?	1.3869166	?	?	-1.5074539	-1.7154787	?	?	?	-1.4489182	?	-1.4981773	?	?	?	?	?	?	-1.3640754	?	?	?	?	?	?	?
?	1.3838624	-1.8931588	1.7891029	-1.3788953	?	?	-1.9404477	?	1.4065511	-1.8851756	1.3990852	?	-1.3385149	1.3137473	-1.3585135	?	-1.7144135	?	?	?	-1.4517429	1.6898621	1.578908	?	?	?	?	1.3956325	1.5769227	1.7137458	?	?	1.3351957	?	1.2928605	?	?	?	?	?	?	1.4028999	?	?	?	?	?	?	?
?	?	1.5944681	-1.6193341	1.4171463	?	?	1.4449711	?	-1.4116358	1.7882987	-1.3762426	?	1.679643	?	?	?	1.7511749	?	?	?	1.8872958	-1.3933822	-1.5082375	?	1.5100842	?	?	?	-1.734763	-1.64828	?	?	-1.6907326	?	-1.5068988	?	-1.4377431	?	1.4432002	?	?	-1.3370353	?	?	?	?	?	?	?
?	-1.4176222	1.9030964	-1.4186834	1.4939328	?	?	1.399603	?	-1.5976243	2.04687	-1.3795301	?	1.3828075	?	1.8386704	?	1.5674355	?	1.3504561	-1.2907292	?	-1.4271272	-1.7196728	?	1.4221772	?	?	-1.4497887	-1.7090394	?	?	?	-1.4893109	?	-1.5236238	?	-1.2618183	?	?	?	?	-1.3999549	?	?	-1.3327276	?	?	?	?
?	-1.7529683	1.6095531	-1.7255356	1.6820396	?	-1.382416	1.844687	?	-1.5465903	2.0245972	-1.4328728	?	1.6375438	-1.4369661	2.0869079	?	1.6836665	?	?	?	?	-1.5697889	-1.3795165	?	2.0705833	?	?	-1.5022093	-1.7287173	-1.2667154	?	?	-1.2635282	?	-1.4292326	?	?	?	?	?	?	-1.4517502	?	?	?	?	-1.2591491	?	1.345172
?	1.4789759	-1.7660983	1.5867637	-1.332296	?	?	-1.6063638	?	1.3774271	-1.7522442	1.381515	?	-1.5800798	?	-1.5296813	?	-1.5184684	?	?	?	?	1.7728575	1.6113034	?	-1.8246483	?	?	1.6548209	1.6183343	?	?	?	1.6341733	?	1.3623741	?	?	?	?	?	?	1.5683066	?	?	?	?	?	?	?
?	1.7426827	-1.8153809	1.751343	-1.3160628	?	1.2893606	-1.5138625	?	1.5525239	-1.7959245	1.3055054	?	-1.6731131	?	-1.5864356	?	-2.1311955	?	?	?	?	1.6599044	1.3821033	?	-1.3917587	?	?	1.3564782	1.5218397	?	?	?	1.4347496	?	1.6633337	?	?	?	?	?	?	1.3785412	?	-1.6874292	?	?	?	?	?
?	-1.4398526	1.7715505	-1.5861139	?	?	?	1.5018951	?	-1.403985	2.374247	-1.4428225	?	1.9777832	?	1.466453	?	1.99567	?	?	-1.3089013	1.624152	-1.4856433	-1.5231032	?	1.6580551	?	?	-1.5054197	-1.915311	?	?	?	-1.4582771	?	-1.3555124	?	?	?	?	?	?	-1.4059347	?	?	?	?	-1.2829329	?	?
?	1.6043806	-1.5154165	1.6157502	-1.3698041	?	1.2953261	-1.5985793	?	?	-2.0728521	1.3618313	?	-1.8035085	1.5081613	-1.3390651	?	-1.6477741	?	?	?	-1.6750042	1.3062187	1.834701	?	-1.4734669	?	?	?	1.8338356	1.5374651	?	?	1.7880305	?	1.6786637	?	?	?	-1.2607706	?	?	1.270516	?	-1.4487511	?	?	?	?	?
?	-1.5731297	1.8249371	-1.6126575	1.3373406	?	-1.2555786	1.9064555	?	-1.5609328	1.769396	-1.3795013	?	?	?	?	?	2.1629238	?	?	?	1.4870163	-1.9105288	-1.8924916	?	1.6767169	?	?	?	-1.8927205	?	?	?	?	?	-1.5927178	?	?	?	?	?	?	-1.561185	?	?	?	?	?	?	?
?	-1.5622717	1.8634928	-1.6638677	?	?	?	1.926883	?	-1.3744067	1.6197438	-1.2998542	?	1.5693529	-1.3850402	1.3369509	?	1.7345761	?	?	?	?	-1.4376314	-1.6595119	?	1.618223	?	?	?	-1.9219445	?	?	?	-1.4508444	?	-1.4816707	?	?	?	?	?	?	-1.6274841	?	?	?	?	?	?	1.3564777
?	?	1.7259284	-1.8675368	1.3113291	?	?	1.779352	?	-1.3629793	2.225718	-1.3700827	?	1.5311848	?	1.3633701	?	1.895353	?	?	?	2.467896	-1.3321667	-1.8172765	?	1.4825342	?	?	?	-1.686855	-1.2668477	?	?	-1.5205133	?	-1.3956456	?	?	?	1.3739289	?	?	-1.3585871	?	?	?	?	?	?	?
?	1.8961632	-2.1222832	1.4575591	?	?	?	-1.921414	?	1.3021153	-1.6933733	1.3249091	?	-1.3948306	?	-1.3473463	?	-1.8845567	?	?	1.2640055	?	1.5878115	1.86894	?	-1.7036648	?	?	1.4370111	1.8030453	1.2983587	?	?	1.5463482	?	1.3535748	?	?	?	-1.3968767	?	?	?	?	?	?	?	?	?	?
?	-1.6842493	1.8240377	-1.8203349	1.4171536	?	-1.4839952	1.5920072	?	-1.4685628	2.5352943	-1.3926623	?	1.7280614	-1.2811106	1.5760868	?	1.722033	?	?	?	1.347841	-1.464746	-1.7539599	?	1.608221	?	?	-1.7996153	-1.7634625	-1.7832097	?	?	-1.7346039	?	-1.2619239	?	?	?	?	?	?	?	?	?	?	?	?	?	?
?	1.4733067	-1.8702637	1.77428	-1.534638	?	?	-1.78711	?	1.5030677	-1.6568527	1.3240381	?	-1.4160482	?	-1.4594873	?	-1.8548542	?	?	1.2743151	-1.447893	1.6971434	1.4964193	?	-1.5033399	?	?	1.2862678	1.8091928	?	?	?	1.4858485	?	1.4566543	?	?	?	?	?	?	?	?	-1.4877713	?	?	?	?	?
?	-1.5725999	1.6665922	-1.5213484	1.4545372	1.5513269	-1.475509	1.7642268	?	-1.4940302	1.7529234	-1.3380965	?	1.4866581	-1.5708686	1.433413	?	2.0146415	?	?	?	1.447971	-1.6853472	-1.5785768	?	1.6520237	?	?	-1.6062095	-1.6622277	-1.3420904	?	?	-1.6533493	?	-1.3739691	?	?	?	?	?	?	?	?	1.4549072	?	?	?	?	?
?	1.3067406	-1.7123644	1.5283238	-1.9546059	?	1.544211	-1.728642	?	1.3845754	-1.6185724	1.4349339	?	-1.5108752	?	-1.7455673	?	-1.6554427	?	?	?	-1.3437133	1.7735399	1.6520128	?	-1.6965475	?	?	1.344127	1.5943333	?	?	?	1.3077089	?	1.5313251	?	?	?	?	?	?	1.4976435	?	?	1.2800888	?	?	?	?
?	-1.5229757	1.719546	-1.7653596	?	?	-1.3129649	1.5062255	?	-1.441434	1.6692504	-1.3355962	?	1.6471215	-1.7724798	1.619033	?	1.4131675	?	?	?	?	-1.4249271	-1.6552557	?	1.8125812	?	?	-1.713478	-2.0797315	-1.416823	?	?	-1.3536801	?	-1.3332843	?	?	?	1.4432102	?	?	?	?	?	?	?	?	?	?
?	1.2651702	-1.7225834	1.8504485	?	?	?	-1.3518361	?	?	-1.740716	1.3879212	?	-1.5200006	?	?	?	-1.7858119	?	?	?	?	1.3409492	1.6312668	?	-1.4955875	?	?	1.3117412	1.5720769	1.3969803	?	?	1.4305651	?	1.5336963	?	?	?	?	?	?	1.6517227	?	-1.3388846	?	?	?	?	?
?	1.7617173	-1.7651631	1.7029561	-1.5231802	?	?	-1.6011807	?	1.3705164	-2.134783	1.4635785	?	-1.6112903	1.385779	-1.5935496	?	-1.5804052	?	?	?	-1.3240126	1.5368193	1.5593884	?	-1.6596675	?	?	?	1.7504245	?	?	?	?	?	?	?	?	?	-1.3951477	?	?	?	?	?	1.2854497	?	?	?	-1.3389634
?	1.3536886	-2.0522168	1.6873076	-1.3593063	?	1.3156558	-1.8423749	?	1.2847112	-1.5045035	?	?	?	?	-1.3393471	?	-2.056053	?	-1.3852699	?	?	1.4674745	1.4354483	?	-1.7202673	?	?	1.3680537	1.5120133	1.2492551	?	?	1.3752933	?	1.3856192	?	?	?	?	?	?	1.2899146	?	?	?	?	?	?	?
?	-1.990855	1.7236598	-1.8063303	?	?	?	1.406262	?	-1.44932	1.6497086	?	?	1.4812813	-1.4223989	?	?	2.2576897	?	?	-1.2510206	?	-1.5824054	-1.5721304	?	2.01094	?	?	?	-1.5826966	?	?	?	-1.4914902	?	-1.5049165	?	?	?	?	?	?	-1.4072218	?	?	?	?	?	?	?
?	-1.6477978	1.7633488	-1.8417658	1.5666513	?	?	1.3970197	?	-1.3805438	1.9804637	-1.4000025	?	1.8848495	-1.3009527	1.5652139	?	?	?	?	-1.3065916	?	-1.6537762	-1.3702766	?	1.3949903	?	?	?	-1.731154	?	?	?	-1.3860068	?	-1.5017917	?	?	?	?	?	?	-1.6335285	?	?	?	?	?	?	?
?	-1.4248414	1.6986678	-1.6038818	1.7553275	?	-1.2622935	1.5105172	?	-1.5266087	1.7751623	-1.4534568	?	1.6058146	?	1.8650663	?	1.7877994	?	?	-1.245154	?	-1.729246	-1.9008255	?	?	?	?	-1.3739429	-1.6974066	-1.2984655	?	?	-1.4429684	?	-1.4281331	?	-1.3964368	?	?	?	?	-1.3282697	?	1.3850045	?	?	?	?	?
?	?	-1.6919276	1.6589167	-1.53432	?	1.2639525	-1.9575666	?	1.390503	-1.579412	1.3995097	?	-1.3570144	1.274549	-1.5343081	?	-1.8115864	?	-1.0467445	1.1607827	-1.2738425	1.3508426	1.8349407	?	-1.4278302	?	?	1.3391687	1.8292001	1.2695806	?	?	1.4622006	?	1.4951279	?	?	?	?	?	?	?	?	?	?	?	?	?	-1.309895
?	-1.5198642	1.6021835	-1.6153152	1.8010257	?	?	1.5224589	?	?	1.8678669	-1.3519305	?	1.5207778	-1.6150979	1.4109719	?	2.0624373	?	?	?	?	-1.6057954	-1.7505527	?	1.7053871	1.5386049	?	?	-1.5864247	-1.6650528	?	?	-1.5161906	?	-1.5203642	?	?	?	?	?	?	-1.3441958	?	?	?	?	?	?	?
?	1.6095935	-1.7070396	1.767049	-1.619057	?	?	-1.5852237	?	1.5314549	-1.8619927	1.3885857	?	-1.6148274	?	-1.7716407	?	-2.1460898	?	?	?	-1.4249748	1.3322676	1.8520612	?	-1.7388681	?	?	?	1.6563286	?	?	?	1.9846545	?	1.428146	?	?	?	-1.4144666	?	?	1.2823223	?	?	?	?	?	?	?
?	-1.3137316	1.797386	-1.6394304	1.8368909	?	?	1.4743489	?	-1.4744443	1.83284	-1.3363736	?	1.6263032	?	?	?	1.9163914	?	?	?	1.5587754	-1.373093	-1.7380949	?	1.5806376	?	?	-1.3501632	-1.7434247	?	?	?	-1.426066	?	-1.4949964	?	?	?	?	?	?	-1.4008223	?	?	?	?	?	?	?
?	1.630616	-1.885172	1.7055316	?	?	1.4606805	-1.7742219	?	1.6904697	-1.7753927	1.4755127	?	-1.7097558	1.286739	-1.3554891	?	-1.6278151	?	?	?	-1.4353589	1.9286141	1.9608964	?	-1.396773	?	?	?	1.7822441	1.4241061	?	?	1.370141	?	1.8402543	?	?	?	?	?	?	1.4604847	?	?	?	?	?	?	?
?	-1.6725948	1.6072924	-1.7923752	?	?	-1.4302769	1.4470972	?	-1.4705563	1.8628857	-1.3383695	?	1.6087937	-1.3083601	1.351449	?	1.777507	?	?	?	?	-1.6009337	-1.475166	?	1.8098972	?	?	?	-1.7163837	?	?	?	-1.5926552	?	-1.297698	?	?	?	?	?	?	-1.3373624	?	?	?	?	?	?	?
?	1.7316364	-1.8500823	1.8310744	-1.3191893	?	?	-1.9589876	?	1.4166297	-2.7973483	1.5040596	?	-1.5057573	1.2707385	-1.6735971	?	-1.4443635	?	?	?	-1.3288689	1.7387991	1.8201554	?	-1.617951	?	?	1.458836	1.6757864	?	?	?	1.4106419	?	1.31664	?	?	?	?	?	?	1.3683631	?	?	?	?	?	?	?
[truncated: 1,361 more columns]
