# Supplementary material for: Gene set enrichment meta-learning analysis: next- generation sequencing versus microarrays
Source: BMC Bioinformatics. 2010 Apr 8;11:176. doi: 10.1186/1471-2105-11-176 (PMC3098055; doi:10.1186/1471-2105-11-176)
Supplement: Additional file 4 — GSE-MLA TSEQ results archive. Comma separated values (CSV) files containing results of GSE-MLA for TSEQ data sets. [file 1471-2105-11-176-S4.zip › nextGeneResults_GSEMLA_TSEQ_vs_AFX2.csv]

DEATHPATHWAY	MRNA_PROCESSING	LE_MYELIN_DN	MRNA_PROCESSING_REACTOME	ATP_SYNTHESIS	ROSS_CBF	AGUIRRE_PANCREAS_CHR12	CCR3PATHWAY	TRYPTOPHAN_METABOLISM	ELECTRON_TRANSPORTER_ACTIVITY	PGC1APATHWAY	HUMAN_MITODB_6_2002	CITRATE_CYCLE_TCA_CYCLE	ST_WNT_CA2_CYCLIC_GMP_PATHWAY	KENNY_WNT_UP	TYPE_III_SECRETION_SYSTEM	TGF_BETA_SIGNALING_PATHWAY	CALCINEURINPATHWAY	AGUIRRE_PANCREAS_CHR9	GLYCEROPHOSPHOLIPID_METABOLISM	ICHIBA_GVHD	NITROGEN_METABOLISM	JISON_SICKLE_CELL	TARTE_PC	BYSTROM_IL5_DN	ST_DIFFERENTIATION_PATHWAY_IN_PC12_CELLS	CORDERO_KRAS_KD_VS_CONTROL_DN	TNFR1PATHWAY	OVARIAN_INFERTILITY_GENES	SHEPARD_CRASH_AND_BURN_MUT_VS_WT_UP	INTRINSICPATHWAY	RARRXRPATHWAY	ECMPATHWAY	BRENTANI_IMMUNE_FUNCTION	HOX_GENES	ZHAN_TONSIL_PCBC	KREBS_TCA_CYCLE	ELECTRON_TRANSPORT_CHAIN	RASPATHWAY	ROSS_PML_RAR	ST_TUMOR_NECROSIS_FACTOR_PATHWAY	GLEEVECPATHWAY	ZUCCHI_EPITHELIAL_DN	SA_PTEN_PATHWAY	KERATINOCYTEPATHWAY	CELL_MOTILITY	CHEMICALPATHWAY	BRENTANI_CYTOSKELETON	PASSERINI_APOPTOSIS	LEE_CIP_DN
?	1.5580267	-1.588515	1.7743938	-2.0591764	?	?	?	?	?	?	1.3869414	1.463121	-1.9228226	1.4916703	-1.0084482	?	-1.6483606	1.494811	?	?	?	?	1.7181109	1.6185652	-1.5102757	?	?	?	1.6612579	?	?	?	1.4137859	?	?	?	1.5472853	?	?	?	?	1.8223188	?	-1.2919017	1.5474931	?	?	?	?
?	1.9191219	?	1.5346867	?	?	1.4195598	-1.4012467	?	1.303766	-1.9275548	1.4610468	?	-1.5799376	1.5227765	-1.7092426	?	-2.0604665	?	?	?	?	1.4685471	1.8396671	1.6404207	-1.5661416	?	?	?	1.7261703	1.4000036	?	?	?	?	1.4327531	?	?	?	?	?	?	1.7013433	?	?	1.689807	?	?	?	?
?	-1.6629894	?	-2.0353098	?	?	?	1.6036532	?	?	2.2269847	-1.4976888	?	1.3920968	-1.4314696	?	?	1.5672116	?	?	?	?	-1.3708065	-1.7215439	?	?	?	?	?	-1.7978448	-1.4471107	?	?	?	?	-1.4537911	?	-1.4228709	?	?	?	?	-1.7551278	?	1.4828167	-1.3136466	?	?	?	?
?	-1.4866259	1.6269704	-2.0847232	1.437037	?	-1.342956	1.7807473	?	-1.3032808	1.8722845	-1.3573356	?	1.5869169	-1.4866457	1.5182694	?	2.1079617	-1.3272882	?	?	?	?	-1.4388331	?	?	?	?	?	-1.5718353	?	?	?	-1.3877605	?	?	?	?	?	?	?	?	-1.6628414	?	?	-1.6822064	?	?	?	?
?	-1.6493944	?	-1.7213428	?	?	-1.3729888	1.7031223	?	-1.386865	2.4101977	-1.5811019	?	1.706014	-1.5576384	1.4276637	?	1.7259831	?	?	?	?	?	-1.6551125	?	1.6455599	?	?	?	-1.5021495	-1.4497516	?	?	?	?	?	?	-1.5934476	?	?	?	?	-1.7446275	1.4417851	?	-1.4666228	?	?	?	1.7000285
?	-1.7300662	?	-1.582551	1.5475146	?	-1.353928	1.5914786	?	-1.315303	?	-1.3371142	?	1.6964731	-1.5565995	?	?	1.8852786	-1.362191	?	?	?	-1.5268465	-1.4656545	?	1.5188677	?	?	?	-1.6605988	-1.3154807	?	?	?	?	-1.4518878	?	?	?	?	?	?	-1.8081746	?	?	-1.6495413	?	?	?	1.5831134
?	1.5637935	?	1.7359396	?	?	1.5466352	?	?	?	-1.4424034	1.4798988	?	?	?	?	?	-1.5039972	?	?	?	?	?	1.5928521	1.475514	?	1.3511225	?	1.3024287	1.7202563	?	?	?	?	?	?	?	?	?	?	?	?	1.5635624	?	?	1.3500204	?	?	?	?
?	-1.7847145	1.4617077	-1.7783589	1.5048567	?	?	?	?	?	2.0944128	?	?	1.3524073	-1.681615	1.7486322	?	1.9238479	-1.1048981	?	?	?	?	-1.8491777	?	1.7180833	?	?	?	-1.768162	-1.4976857	?	?	?	?	-1.3284196	?	?	?	?	?	?	-1.5067598	?	?	-1.359132	?	?	?	?
?	-1.6288594	1.7650269	-1.65232	?	?	?	1.6251743	?	?	1.5968721	-1.3308632	?	?	-1.4371984	?	?	?	?	?	?	?	?	-1.6214281	?	1.7993884	?	?	?	-1.7509289	-1.9848396	?	?	?	?	-1.3320228	?	?	?	?	?	?	-1.5751115	1.5097052	?	-1.4046146	?	?	?	?
?	1.5812762	?	1.8080235	?	?	1.6293653	-1.3197768	?	1.3587235	-1.731022	1.4080902	?	-1.4146733	1.4226322	?	?	-1.788874	?	?	?	?	?	1.70186	?	-1.590606	?	?	?	1.671769	1.3657877	?	?	?	?	?	?	1.3818964	?	?	?	?	1.6661669	?	?	1.6699628	?	?	?	?
?	1.9827468	-1.6932864	1.8888872	?	?	1.4386069	-1.3898137	?	1.3578447	-1.6325092	1.4528551	?	-1.5021607	1.6560627	?	?	-1.9273863	1.3244529	?	?	?	?	1.5776572	1.296784	-1.501412	?	?	?	1.7360854	1.3982595	?	?	1.2955368	?	?	?	?	?	?	?	?	1.5750461	?	?	1.5293334	?	?	?	-1.6893218
?	?	?	?	?	?	?	1.6353594	?	?	2.1032434	?	?	?	?	?	?	1.707236	?	?	?	?	?	?	?	1.4861017	1.371171	?	?	?	-1.3301669	?	?	?	?	?	?	?	?	?	?	?	?	?	?	?	?	?	?	?
?	-1.8539968	1.5229344	-1.7393514	?	?	?	1.4531906	?	-1.3826033	2.0375712	?	?	1.4128028	?	?	?	1.8986716	?	?	?	?	?	-1.7362301	?	1.5966555	?	?	?	-2.0412695	-1.6052905	?	?	?	?	-1.3739383	?	?	?	?	?	?	-1.3938607	?	1.5037068	-1.5925996	?	?	?	?
?	?	1.5801207	-1.5347419	1.3875388	?	?	1.6021528	?	?	1.706305	?	?	1.6622275	-1.4462115	?	?	?	?	?	?	?	?	-1.7718219	?	?	?	?	?	?	-1.6801685	?	?	?	?	-1.563765	?	?	?	?	?	?	-1.3808036	?	?	?	?	?	?	?
?	-1.7325857	1.4381921	-1.611281	?	?	?	1.4733672	?	-1.3499844	1.8781626	-1.4321204	?	1.4870889	?	?	?	?	?	?	?	?	-1.4097934	-1.6526655	-1.3026423	?	?	?	?	-1.5772508	?	?	?	?	?	?	?	?	?	?	?	?	-1.6971	?	1.4680711	?	?	?	?	1.7317536
?	1.947907	-1.5698855	?	-1.5084683	?	?	-1.8800449	?	?	?	?	?	-1.6776677	?	-1.3602239	?	-1.7916186	?	?	?	?	?	1.5623026	?	-1.7145451	?	?	?	1.4873809	1.5931444	?	?	?	?	1.1598096	?	?	?	?	?	?	?	?	?	?	?	?	?	-1.6359885
?	-1.5030383	?	-1.4922665	1.6474133	?	-1.4438254	?	?	-1.1711448	1.9266152	-1.3382366	?	1.3405555	-1.3740802	?	?	1.8583362	?	?	?	?	?	-1.4606001	-1.3792409	1.7942582	?	?	?	-1.634351	?	?	?	?	?	-1.3258893	?	-1.4894058	?	?	?	?	-1.4529935	?	?	-1.833964	-1.2936147	?	?	1.4758887
?	-1.3678151	?	-1.6110926	?	?	-1.4839768	?	?	?	1.4857007	-1.3610044	?	1.8410516	-1.4118497	1.3240948	?	2.4786112	-1.3918022	?	?	?	?	-1.5074809	-1.4837852	?	-1.3801411	?	?	-1.5769229	?	?	?	?	?	?	?	-1.5392643	?	?	?	?	-1.5977968	?	?	-1.7163025	-1.4881647	?	?	1.4625803
?	-2.0388584	1.5552461	?	1.604579	?	?	1.9508511	?	?	1.8030838	?	?	1.4898376	-1.4699396	?	?	1.6658325	?	?	?	?	-1.3575288	-1.8556657	?	1.4983295	?	?	?	?	-1.7574021	?	?	?	?	?	?	?	?	?	?	?	-1.7963867	?	?	?	?	?	?	1.5228689
?	-1.556489	1.5669296	-1.4218069	1.7085342	?	?	?	?	?	1.5475347	?	?	1.4710045	-1.5351838	1.9323184	?	?	?	?	?	?	?	-1.7689229	?	1.6122458	?	?	?	-1.8375503	-1.594331	?	?	?	?	?	?	?	?	?	?	?	-1.4573529	?	?	-1.6759464	?	?	?	?
?	1.5360198	-1.4231082	1.5281484	-1.990541	?	?	-1.6433792	?	?	-1.9072318	1.2757322	?	-1.4921097	1.820761	-2.069083	1.282473	-1.7783037	?	?	?	?	1.3778929	1.4755036	1.3602892	-1.4438413	?	?	?	1.8779178	1.48865	?	?	?	?	1.3237087	?	?	?	?	?	?	1.5259029	?	-1.4265482	1.8362921	?	?	?	-1.6255329
?	-1.6875733	?	?	1.609581	?	?	1.4949398	?	-1.4321992	2.0855563	?	?	1.4375447	-1.4637086	1.6172957	?	1.8071709	?	?	?	?	?	-1.7652525	?	1.543273	?	?	?	-1.9867371	-1.6601107	?	?	?	?	-1.6293637	?	?	?	?	?	?	?	?	?	?	?	?	?	?
?	-1.4839853	1.5150073	-1.8945765	?	?	-1.435676	?	?	-1.3252474	2.0233226	-1.4963762	?	1.608896	-1.6319196	?	?	1.6506547	?	?	?	?	-1.453307	-1.6536947	?	1.3356512	?	?	?	-1.7420086	?	?	?	?	?	?	?	-1.4676229	?	?	?	?	-1.4906821	?	?	-1.5964935	?	?	?	1.3844957
?	1.9124964	-1.7012408	1.6528633	?	?	1.3715191	-1.6763743	?	1.3471884	-2.0288243	1.557057	?	-1.4301219	1.4736923	-1.7763077	?	-1.5618736	?	?	?	-1.5785508	?	1.7964939	?	-1.417178	?	?	?	1.862187	1.2955408	?	?	?	?	?	?	?	?	?	?	?	2.126298	?	?	1.4285388	?	?	?	-1.6454
?	-1.5963213	?	-1.7895683	0.9591697	?	-1.4471813	1.3266997	?	-1.3451608	1.8799162	-1.3922311	?	1.5129492	-1.5439601	?	?	1.6921163	?	?	?	?	-1.4359987	-1.7341199	?	2.0722983	?	?	?	-1.5490745	?	?	-1.3614047	?	?	?	-1.434769	-1.4038101	?	?	?	?	-1.942484	?	?	-1.4805962	-1.5204163	?	?	?
?	1.7939268	-1.6416714	1.7971987	?	?	?	-1.6845412	?	1.3742887	-1.7924309	1.4152807	?	-1.486856	1.5245706	?	?	-2.0041504	?	?	?	?	?	1.7454059	1.3710909	-1.5513849	?	?	?	1.6269871	1.5566294	?	?	?	?	1.4639462	?	1.428688	?	?	?	?	1.7526953	?	?	1.6417042	?	?	?	?
?	1.7008506	?	1.8098865	?	?	1.4296188	-1.7154742	?	1.4410335	-1.6771826	1.3676182	?	?	1.3824747	-1.5685142	?	-1.4560466	?	?	?	?	?	1.4652393	1.2802494	-1.577338	?	?	?	1.7229419	?	?	?	?	?	?	?	?	?	?	?	?	1.7007779	?	?	1.6612508	?	?	?	?
?	-1.9132937	?	-1.7959284	?	?	-1.3804644	1.3396344	?	?	1.6689045	-1.3636125	?	1.5073017	-1.3353658	1.6761043	?	1.9915553	?	?	?	?	?	-2.015107	-1.5852964	2.2477276	?	?	?	-1.7749223	?	?	?	?	-1.2980168	-1.3756192	?	?	?	?	?	?	-1.5840942	1.5223181	?	-1.6849173	?	?	?	?
?	1.3624758	?	1.4613855	-1.3815011	?	1.3742138	-1.374103	?	1.3431845	-2.2152913	1.3731229	?	-2.1260102	1.2926522	?	?	-1.3974755	?	?	?	?	?	1.7908767	1.3017536	-1.799148	?	?	?	1.6559209	1.4062123	?	?	?	?	1.4312146	?	1.3308034	?	?	?	?	2.1724045	?	?	1.3464077	?	?	?	?
?	-1.7846482	?	-1.599478	?	?	-1.3984624	?	?	-1.3522979	1.8218367	-1.3341079	?	?	?	1.9269679	?	2.2686417	-1.3350192	?	?	?	?	-1.8654834	-1.5138822	2.0636368	?	?	?	-1.5528557	?	?	?	?	?	?	?	?	?	?	?	?	-1.5995088	?	?	-1.62175	?	?	?	?
?	-1.6559042	1.5633118	-1.4160551	?	?	?	1.7336079	?	-1.3544478	1.6035321	-1.335267	?	1.6190864	-1.5173863	?	?	1.7081058	-1.317524	?	?	?	-1.4376113	-1.4945606	?	1.7239895	?	?	?	-2.015804	-1.3162014	?	?	?	?	?	?	?	?	?	?	?	?	?	?	-1.6060908	?	?	?	?
?	-1.4500186	?	-1.6267867	?	?	-1.5337124	1.1106976	-1.2894228	-1.5183188	2.2729554	-1.4465265	-1.333971	1.6797724	-1.4313474	1.3314432	?	2.1009603	?	?	?	?	?	-1.6690637	?	1.3917886	?	?	?	-1.5579995	?	?	?	-1.3857104	?	-1.4142121	?	-1.5966252	?	?	?	?	-1.5311382	1.4603128	?	-1.506549	-1.4729676	?	?	?
?	-1.6035343	?	-2.0103242	?	?	-1.4474934	1.5737731	?	-1.4264579	1.981989	?	?	?	?	?	?	?	?	?	?	?	?	-1.6659926	-1.5627722	1.5354079	?	?	?	-1.5621619	?	?	?	?	?	-1.5540022	?	?	?	?	?	?	-1.9085217	?	?	-1.5678768	?	?	?	?
?	?	-1.3837556	1.8276398	-1.7119561	?	?	?	?	?	-1.8393604	1.3253527	?	-1.5470364	1.4175549	?	?	-1.5139587	?	?	?	?	1.3236873	1.5526602	1.4588114	-1.5730594	?	?	?	1.8437495	1.6213193	?	?	?	?	1.3980931	?	?	?	?	?	?	1.7823722	?	?	1.6138021	?	?	?	?
?	1.4612423	?	1.469792	-1.61179	?	?	?	?	?	-1.7998726	?	?	-1.6634424	1.3632507	-1.2825763	?	-1.6401646	1.1348587	?	?	?	?	1.7037342	?	-1.7771537	?	?	?	1.562849	?	?	?	?	?	?	?	?	?	?	?	?	?	?	?	?	?	?	?	?
?	-1.761072	1.4930829	-1.4914373	1.4713665	?	?	1.5255619	?	?	2.1106243	-1.5438426	?	?	-1.6496099	?	?	1.673219	?	?	?	?	?	-1.6216187	-1.4327425	1.7521527	?	?	?	-1.657406	?	?	?	?	?	-1.3029137	?	-1.493602	?	?	?	?	-2.100142	1.5989319	?	-1.4559445	?	?	?	1.3682051
?	-1.6775482	?	-1.7843937	1.5437595	?	-1.579165	?	-1.2213479	?	1.8952218	-1.3693669	?	1.4371908	-1.4038148	?	?	3.0690162	?	?	?	?	-1.3246994	-1.5555685	?	?	?	?	?	-1.6734754	?	?	?	?	?	?	?	-1.3539277	?	?	?	?	-1.6463715	?	?	-1.4049333	?	?	?	?
?	-1.7669832	?	-1.6204123	?	?	?	1.8562089	?	-1.3444775	1.8237746	?	?	1.5329274	-1.6146286	?	?	1.4283932	?	?	?	?	-1.4364042	-1.743235	-1.3457593	1.5372616	?	?	?	-1.5750971	-1.4797839	?	?	?	?	-1.2996049	?	?	?	?	?	?	-1.5145006	?	1.4685158	-1.608788	?	?	?	1.4321358
?	2.027396	-1.5776926	1.5814029	?	?	?	?	?	1.4698564	-1.5077834	1.3840399	?	-1.5709655	1.6735965	?	?	-1.7306575	?	?	?	?	?	1.4713534	?	-1.5859983	?	?	?	1.6526582	?	?	?	?	1.3089497	1.4377592	?	?	?	?	?	?	1.5778506	?	?	1.4111075	?	?	?	?
?	1.6749296	-1.6029932	?	?	?	?	?	?	?	-1.476761	?	?	?	?	-1.3304502	?	-1.7190253	?	?	?	?	?	?	?	-1.6378757	?	?	?	?	1.5823847	?	?	?	?	?	?	?	?	?	?	?	?	?	?	?	?	?	?	?
?	1.5848777	?	1.5455316	?	?	?	-1.5321668	?	?	-1.5746663	?	?	-1.5696908	1.7481923	?	?	-2.382257	1.0790995	-1.1109651	?	?	?	1.7657229	?	-1.5009663	?	?	?	1.8001093	1.6041237	?	?	?	?	1.4670542	?	?	?	?	?	?	1.8561518	?	?	1.3090293	?	?	?	?
?	-1.471113	1.6391643	-1.863436	1.419904	?	-1.2997545	?	?	-1.498891	1.7742885	-1.5467328	?	?	-1.6097149	?	?	1.693496	?	?	?	?	?	-1.7589283	?	1.5275501	?	?	?	-1.4759687	-1.3944126	?	?	?	?	-1.3049649	?	?	?	?	?	?	-1.6607426	?	?	-1.4055591	?	?	?	?
?	-1.6781672	?	-1.7422336	0.83789116	?	-1.5219643	?	?	?	2.0376232	?	?	?	-1.4501854	?	?	1.6137463	?	?	?	?	?	-1.5075159	-1.4689428	?	-1.4746336	?	?	-1.3844665	?	?	?	?	?	?	?	?	?	?	?	?	-1.5569938	?	?	-1.371876	?	?	?	?
?	1.5272305	-1.4052708	2.0304132	-1.5927647	?	?	-1.514701	?	1.3459203	-1.8751965	1.314317	?	?	1.7845113	?	?	-1.6553674	1.2826401	?	?	?	?	1.7375208	1.5226337	-1.6737071	?	?	?	1.7178383	1.3243487	?	?	?	1.3117733	1.4164848	?	?	?	?	?	?	1.6794755	?	?	1.5559736	?	?	?	?
?	-1.6692011	?	?	?	?	?	1.6881714	?	?	1.6023164	?	?	1.5549062	-1.6053283	?	?	1.5736127	?	?	?	?	?	-1.5293932	?	1.7100537	?	?	?	-1.6544434	-1.4436554	?	?	?	?	-1.3641216	?	?	?	?	?	?	-1.8240672	?	?	?	?	?	?	?
?	1.7277792	?	1.6768504	?	?	1.5383337	-1.3754529	?	1.4304929	-1.6308529	1.462664	?	-1.366027	1.306943	-1.3457061	?	-1.506126	?	?	?	?	1.3571335	1.6730912	1.3665017	?	?	?	?	1.5833993	1.3147806	?	?	?	?	1.3450792	?	1.5181103	?	?	?	?	1.5204927	?	?	1.7167166	?	?	?	?
?	-1.7842231	?	-1.6863723	1.0539322	?	-1.372663	?	?	?	2.1697001	-1.4717919	?	?	-1.3155465	1.2828472	?	1.4676677	-1.345079	?	?	?	-1.3206766	?	?	?	-1.3963739	?	?	-1.5436573	?	?	?	?	?	-1.4326917	?	-1.5377792	?	?	?	?	-1.5285134	?	?	-1.3672979	?	?	?	1.5064889
?	1.6656983	-1.3983518	1.735794	?	?	?	-1.382391	?	1.2765514	-1.7353089	1.5745658	?	-1.5145351	1.5652475	?	?	-2.2758107	1.2879524	?	?	?	1.4892973	1.8161882	1.3614438	-1.3780756	?	?	?	1.6671172	?	?	?	?	?	1.7075808	?	?	?	?	?	?	1.879825	-1.4533577	?	1.3859665	?	?	?	-1.5843443
?	-1.7930611	1.3665955	-1.9719433	1.8561193	?	-1.6440276	?	?	-1.5199537	1.9718552	-1.4828724	?	?	?	1.4754038	?	1.5849823	?	?	?	?	-1.3221251	-1.5974994	?	1.3150308	?	?	?	-1.5711142	-1.4417646	?	?	?	?	-1.2888571	?	-1.4150863	?	?	?	?	-1.8045983	?	1.3059758	-1.3687739	?	?	?	?
?	-1.5150666	?	-1.710686	?	?	?	?	?	?	1.7877135	?	?	1.4312619	-1.5035623	1.6098821	?	1.9701691	?	?	?	?	?	-1.6515548	-1.9571655	1.8288424	?	?	?	-1.809829	-1.527593	?	?	?	?	-1.4140258	?	?	?	?	?	?	?	1.3574713	?	-1.7621905	?	?	?	?
?	-1.5036778	1.4601412	-1.6876037	?	?	?	1.4566463	?	?	1.8130494	-1.497614	?	1.6576624	-1.4874493	1.4372039	?	1.8456035	?	?	?	?	-1.6636655	-1.7229868	?	1.9449149	?	?	?	-1.4970562	-1.3043939	?	?	?	?	-1.3219597	?	?	?	?	?	?	-1.6157372	1.5132627	?	-1.5815605	?	?	?	1.4067787
?	1.5925512	?	1.6471903	?	?	?	?	?	1.4553394	-2.1485758	1.4602555	?	-1.4831771	1.452361	?	?	-2.0162885	1.34174	?	?	?	?	1.7701439	?	?	1.1889054	?	?	1.4719417	1.3062801	?	?	1.2363561	?	?	?	1.2273151	?	?	?	?	1.6862383	?	?	1.3335626	?	?	?	?
?	1.3557144	?	1.6827774	-1.5608206	?	?	?	?	1.4193556	-2.183065	?	?	?	1.3174714	?	?	-2.2345135	?	?	?	?	?	1.3885338	1.3679707	-1.5850731	?	?	?	1.655178	1.3471674	?	?	?	?	1.3890129	?	?	?	?	?	?	1.6673867	?	?	1.4149381	?	?	?	?
?	1.6422306	?	1.8813764	-1.5069838	?	?	?	?	?	-1.969479	1.4228461	?	-1.3314463	1.4905463	?	?	?	1.6127309	?	?	?	?	1.7000331	1.5593902	-1.532508	?	?	?	1.6114076	?	?	?	1.3618196	?	1.3693944	?	?	?	?	?	-1.4339659	1.6774846	-1.3964139	?	1.5906156	?	?	?	-1.4721327
?	-1.418844	?	-1.6291463	?	?	-1.4047533	?	-1.2474207	-1.3029162	?	-1.4422022	-1.3514807	1.4479712	-1.5627601	0.93121666	?	2.3494549	-1.5358713	?	?	?	?	-1.805896	-1.3432642	?	-1.2474438	?	?	-1.4269866	?	?	?	?	?	-1.3518515	?	-1.3445871	?	?	?	?	-1.6391578	?	?	-1.306691	?	?	?	?
?	?	?	?	1.6428629	?	?	1.7811393	?	?	1.6459528	?	?	?	-1.4676977	?	?	1.6651481	?	?	?	?	?	-1.8895503	?	?	?	?	?	-1.351207	-1.5452591	?	?	?	?	?	?	?	?	?	?	?	?	?	?	?	?	?	?	?
?	-1.7539703	1.3286922	-1.6413718	1.3817343	?	-1.5665206	1.8389298	?	?	1.7757983	-1.6859939	?	2.403081	-1.4277759	?	?	1.5957276	?	?	?	?	?	-1.744965	-1.3946003	1.6930832	?	?	?	-1.6948986	-1.5203882	?	?	?	?	-1.3642766	?	-1.4426425	?	?	?	?	-2.069962	?	?	?	?	?	?	?
?	1.4354494	?	1.3870977	?	?	?	?	?	?	-2.393785	1.3693669	1.325003	?	1.4895589	?	?	-1.3844405	?	?	?	?	?	1.4605415	?	?	1.3043171	?	?	1.4132892	?	?	1.3489405	?	?	1.4160986	?	1.383139	?	?	?	?	1.6969546	?	?	1.7656114	?	?	?	?
?	2.223209	-1.7572953	1.5003116	?	?	?	-1.7363086	?	?	-1.5828233	?	?	-1.2339952	1.4080048	?	?	-1.5217618	?	?	?	?	?	1.7008553	?	?	?	?	?	2.2351458	?	?	?	?	?	?	?	?	?	?	?	?	2.0913281	?	-1.4543463	?	?	?	?	?
?	2.080714	-1.7628002	1.8950045	?	?	1.6136508	?	?	1.5148537	-1.8777713	1.4781518	?	?	1.4544597	?	?	-1.8579004	?	?	?	?	1.3165572	1.653346	?	-1.8818192	?	?	?	1.5936582	1.563624	?	?	?	?	?	?	?	?	?	?	?	1.551191	?	?	1.3689026	?	1.3817976	?	-1.6787422
?	-1.8843322	1.6032217	-1.6392602	?	?	?	1.5467746	?	-1.3224258	2.196594	?	?	1.3644515	-1.355552	1.2121449	?	1.7487702	-1.1232122	?	?	1.1303798	?	-1.9625294	?	1.4613068	?	?	?	-1.9376518	-1.4990501	?	?	?	-1.4207379	-1.5762929	?	?	?	?	?	?	-1.8378963	?	?	?	?	?	?	1.522154
?	-1.3439778	?	-1.3972385	?	?	-1.5499657	?	?	?	1.8248839	-1.2996877	?	1.1774276	-1.3021357	?	?	1.8019947	-1.3113134	?	?	?	?	-1.4772784	-1.3340067	1.2998807	-1.3879126	?	?	-1.384366	?	?	?	?	?	?	?	?	?	?	?	?	-1.5551991	?	?	-1.332697	?	-1.3832583	?	1.2086354
?	-1.4105124	?	-1.6294069	1.4743075	?	?	?	?	?	2.2466133	?	?	?	?	1.5923349	?	1.5954378	?	?	?	?	?	-1.7331542	-1.3456379	1.6027446	?	?	?	-1.7535307	-1.6004609	?	?	-1.4121578	?	-1.3489137	?	?	?	?	?	?	-1.7238537	?	?	-1.5086924	?	?	?	1.3863256
?	-1.5766497	?	-1.5504463	?	?	-1.561145	?	?	?	2.1110382	-1.4958519	?	?	-1.5929726	?	?	2.9858851	?	?	?	?	?	-1.691138	?	?	?	?	?	-1.4969894	?	?	?	?	?	?	?	-1.5291603	?	?	?	?	-1.663446	?	?	-1.4418509	?	?	?	?
?	1.7625058	?	1.6653306	?	?	1.5263058	?	?	?	-1.898016	1.4021178	?	?	1.7962302	?	?	-2.0782874	?	?	?	?	1.3845817	1.6042274	1.3568068	-1.6341784	?	?	?	1.7479521	1.4171264	?	?	1.3541769	?	1.3406867	?	1.4314735	?	?	?	?	1.6967828	?	?	1.4311861	?	?	?	?
?	1.5618079	?	1.5684078	-0.98492986	?	1.4310993	?	?	?	-1.8437566	?	?	?	1.6246859	?	?	-2.0108047	?	?	?	?	?	1.4421154	?	-1.6914583	?	?	?	1.4772522	?	?	?	?	?	?	?	?	?	?	?	?	1.6197692	?	?	1.5980603	?	?	?	?
?	1.5982171	-1.8052143	1.817278	?	?	?	-2.9289293	?	1.3764889	?	1.4766417	?	-1.6519914	1.3593448	?	?	-1.6663295	?	?	?	?	?	1.4107124	1.4874918	-1.8515025	?	?	?	1.732956	?	?	?	?	?	1.5052387	?	?	?	?	?	?	1.5753225	?	?	1.4387336	?	?	?	-1.6845189
?	-1.5272536	?	-1.7401175	?	?	-1.5070426	1.6134195	?	?	1.8750466	-1.4382932	?	?	-1.462068	?	?	1.8615851	?	?	?	?	?	-1.5502113	?	1.5967343	?	?	?	-1.6239657	-1.3065249	?	?	?	?	?	?	-1.322895	?	?	?	?	-1.5660201	?	1.3384488	-1.7963345	?	?	?	1.524526
?	-1.7261256	?	-1.5299584	?	?	-1.4866127	1.4602722	?	?	2.1935844	-1.4803461	?	?	-1.5937645	?	?	1.4636964	?	?	?	?	-1.3638368	-1.8099412	?	1.4563084	?	?	?	-1.5348824	?	?	?	-1.3691097	?	-1.3131205	?	?	?	?	?	?	-1.7794279	?	?	-1.536775	-1.4043802	?	?	?
?	?	?	?	?	?	?	1.8327317	?	?	1.507835	?	?	1.5982087	?	?	?	1.656298	?	?	?	?	?	?	?	?	?	?	?	?	-1.8507555	?	?	?	?	-1.3390266	?	?	?	?	?	?	-1.6412181	?	?	?	?	?	?	?
?	1.6779008	?	1.7454869	?	?	?	?	?	?	-1.8960117	1.4530289	?	-1.4705846	1.5547935	?	?	-1.7471043	?	?	?	?	?	1.726176	1.5223182	?	?	?	?	1.6854973	1.5665461	?	?	?	?	1.2914692	?	?	?	?	?	?	1.4773628	?	-1.5010288	1.4415164	?	?	?	-1.5545088
?	1.519714	-1.4538659	1.5931103	?	?	1.417881	-1.5619082	?	?	-1.7970797	?	?	-1.5054934	1.5873327	-1.174181	?	-1.4761791	1.1132913	?	?	?	1.4536908	1.878393	1.5573508	-1.4765818	?	?	?	2.0325975	?	?	?	?	?	1.3807327	?	?	?	?	?	?	1.7724584	?	?	1.6653653	?	?	?	-1.5223382
?	1.640276	-1.6269612	?	-1.5174948	?	?	-1.7550979	?	?	-1.5646256	?	?	-1.5223507	1.3472296	-1.7021979	?	-1.680586	?	?	?	?	?	1.3862966	?	-1.6345425	?	?	?	1.4973793	1.4569839	?	?	?	?	1.3281803	?	?	?	?	?	?	?	?	?	?	?	?	?	?
?	-1.6746775	1.6544456	-2.2537258	1.4407926	?	?	1.7899392	?	?	1.8395079	?	?	?	-1.7980458	?	?	1.6753573	?	?	?	?	-1.6801614	-1.5872192	?	1.7625834	?	?	?	?	-1.4082106	?	?	?	?	-1.4872261	?	?	?	?	?	?	-1.7247674	?	?	-1.4322007	?	?	?	?
?	-1.7444917	?	-1.9145914	1.4327462	?	?	1.5369948	?	?	2.308692	-1.4868137	?	1.5495322	-1.5030882	1.5133053	?	2.4298415	?	?	?	?	-1.2963878	-1.6221585	-1.5751376	1.761169	?	?	?	-1.6482608	-1.5299132	?	?	-1.340538	?	?	?	-1.4238185	?	?	?	?	-2.0697565	?	?	-1.659439	?	?	?	?
?	-1.705278	?	-1.6528294	?	?	-1.4403031	2.0555336	?	-1.5941033	2.165442	-1.5532011	?	1.4015836	-1.4244152	?	?	3.106557	?	?	?	?	?	-1.8278786	-1.3198388	2.1359522	?	?	?	-1.582699	-1.3863344	?	?	?	?	?	?	-1.4955732	?	?	?	?	-1.8207343	?	?	-1.3493333	?	?	?	?
?	1.748039	-1.3025588	1.7465111	?	?	1.3285402	?	?	?	?	1.3303847	1.1658795	-1.4652249	1.3699809	-1.1474876	1.1985489	-2.1134777	1.2439284	?	?	?	?	1.3962193	1.4891098	?	1.1926508	?	?	1.5015379	1.4739587	?	?	?	?	?	?	?	?	?	?	?	1.6773165	?	?	1.5709373	?	?	?	?
?	-1.5850273	?	-1.7420673	?	?	-1.6854653	0.90582454	-1.4876686	-1.2854801	1.5124998	-1.3174875	?	?	-1.5627432	0.9839875	?	1.96924	?	?	?	?	?	-1.4994981	-1.4980818	1.4055892	-1.4415712	?	-1.4288273	-1.4467391	-1.426662	?	?	?	?	?	-1.337265	-1.3667428	?	?	?	?	-1.9272965	?	?	-1.5243951	?	?	?	?
?	1.4472321	?	1.7254637	?	?	1.4078791	?	?	1.3359818	-1.6616503	1.5394559	?	?	1.6662987	?	?	-2.0664282	?	?	?	?	?	1.5302004	?	?	?	?	?	1.7756511	1.670443	?	?	?	?	1.3126364	?	1.5491195	?	?	?	?	2.097127	?	?	1.6149675	?	?	?	?
?	-1.6394095	1.4912047	-2.0535285	?	?	-1.3470452	1.4337937	?	-1.3896115	1.7064545	-1.331952	?	1.4219651	-1.4602911	?	?	1.8308828	?	?	?	?	-1.4265553	-2.0017002	?	1.563237	?	?	?	-1.808069	?	?	?	?	?	?	?	-1.4003284	?	?	?	?	-1.5404749	?	1.3988262	?	?	?	?	1.5752844
?	?	?	?	?	?	?	?	?	?	?	?	?	?	?	?	?	?	?	?	?	?	?	?	?	?	?	?	?	?	?	?	?	?	?	1.5384314	?	?	?	?	?	?	?	?	?	?	?	?	?	?
?	-1.6798035	?	?	1.3181065	?	?	1.5113062	?	?	1.960185	?	?	1.4642721	-1.56671	1.5213424	?	1.5513173	?	?	?	?	?	-1.4578917	?	1.8417974	?	?	?	-1.8870596	-1.5148171	?	?	?	?	-1.3637172	?	?	?	?	?	?	?	?	?	-1.3446316	?	?	?	?
?	-1.6579098	1.7352045	-1.5507246	?	?	-1.3116896	1.4643146	?	-1.3982841	1.5529993	?	?	1.3880073	-1.5122212	?	?	1.882396	?	?	?	?	?	-1.7264518	-1.3361539	1.5871711	?	?	?	-1.7503744	-1.5082734	?	?	?	?	-1.4137213	?	?	?	?	?	?	-1.6355426	1.5834383	?	-1.7070829	?	?	?	?
?	1.849672	-1.5403873	1.7340539	?	?	1.5498618	?	?	?	-1.6028455	1.4819676	?	-3.02966	1.520279	?	?	-2.6603107	?	?	?	?	?	1.7201458	1.3810132	?	?	?	1.474366	1.6009243	1.5824935	?	?	1.3878419	?	1.3223313	?	1.4697315	?	?	?	?	1.6700302	?	-1.6494406	1.5867957	?	1.3132846	?	-1.3248293
?	1.893235	?	1.3622739	?	?	1.3290323	-1.6099393	?	?	-1.9248476	1.3228135	?	-1.4981503	1.4756188	-1.5587282	?	?	?	?	?	?	1.6067884	1.3090618	?	-1.5593998	?	?	?	1.9330028	1.747227	?	?	?	?	?	?	?	?	?	?	?	1.4590015	?	?	1.8061571	?	?	?	-1.5146347
?	1.5449231	?	1.9924986	?	?	1.3980769	?	?	?	-2.1060727	1.3729625	?	-1.5448154	?	-1.6490586	?	?	?	?	?	?	?	1.7024466	1.3425999	-1.6522689	?	?	?	1.7720779	1.7907199	?	?	?	?	1.3376613	?	1.3807207	?	?	?	?	1.7527101	?	?	1.3957047	?	?	?	?
?	-1.6351585	1.7951841	-1.50594	?	?	-1.3742285	1.5048836	?	-1.3200709	1.2811307	-1.4315238	?	?	-1.4169267	?	?	1.2885301	-1.5490738	?	?	?	?	-1.5706955	-1.5710979	1.6583538	?	?	?	-1.7116978	?	?	?	?	?	-1.3254232	?	-1.462011	?	?	?	?	-1.7087678	?	?	-1.6045091	-1.1970316	?	?	1.4098903
?	-1.6306967	?	-1.7263294	1.4981518	?	-1.3451489	?	?	-1.3135756	1.8664525	-1.4098071	?	1.3297591	-1.6429932	?	?	?	?	?	?	?	?	-1.569666	-1.6144072	1.8742282	?	?	?	-1.5820326	?	?	?	?	?	?	?	?	?	?	?	?	-1.7005426	?	?	-1.3290664	?	?	?	?
?	-1.6285102	?	-1.5947161	?	?	-1.3195214	?	?	-1.3220423	1.5931742	?	-1.3290564	?	-1.313108	?	?	1.6242971	-1.4731191	?	?	?	-1.3557401	-1.495238	-1.46747	?	-1.3407052	?	?	-1.4035844	-1.342095	?	-1.3608652	-1.27822	?	-1.3711135	-1.3879884	-1.2690449	-1.2845478	?	?	?	-1.6993625	?	?	-1.5551913	-1.3142263	?	?	1.6867886
?	1.5865041	?	1.6790553	?	?	1.476722	?	?	?	-2.237119	1.3714774	?	?	1.469275	-1.5659611	?	-2.0497022	1.5981883	?	?	?	1.3283919	1.3622254	1.3083012	-1.7909986	?	?	?	1.5336286	?	?	?	1.3160543	?	1.3310971	?	1.338582	?	?	?	?	1.6134787	?	?	1.5645541	?	?	?	?
?	1.5082401	?	1.7377673	?	?	1.5532429	-1.5511445	?	1.3734628	-2.5938866	1.6006453	?	?	1.4683688	-1.3279475	?	-1.8881897	?	?	?	?	1.4780645	1.5052727	1.3072234	-1.6705117	?	?	?	1.7598923	?	?	?	?	?	1.5829158	?	1.4039786	?	?	?	?	1.6009156	?	-1.3520168	1.4576141	?	?	?	-1.3876911
?	-1.8203057	1.405226	-1.782567	?	?	?	1.9735304	?	?	2.009072	-1.3313416	?	1.4004374	?	?	?	1.6242317	?	?	?	?	?	-1.494372	?	1.3138653	?	?	?	-1.625588	-1.4627707	?	?	?	?	?	?	-1.3567666	?	?	?	?	-1.5600147	?	?	-1.7152107	?	?	?	1.4979498
?	-1.5126959	?	-1.8161572	?	?	-1.7032844	1.4493755	?	?	1.3117114	-1.4659818	?	?	-1.4550803	?	?	1.9646566	?	?	?	?	-1.3153565	-1.3293579	?	1.4755306	?	?	?	-1.6393645	-1.3573266	?	?	?	?	-1.4792817	?	-1.404255	?	?	?	?	-1.5158445	?	?	?	?	?	?	1.4505546
?	-1.6359996	1.393377	-1.8159041	?	?	-1.3772376	?	?	?	2.1688273	?	?	2.4385946	-1.4525498	1.5181768	?	1.821418	?	?	?	?	?	-1.6297567	-1.5050894	1.4454969	?	?	?	-1.7345138	-1.4882468	?	?	-1.393572	?	-1.3616467	?	?	?	?	?	?	-1.6192465	?	?	-1.4388906	?	?	?	1.7335484
?	-1.8360062	?	-1.6177694	?	?	-1.4714549	?	?	?	2.1959329	-1.4284604	?	1.313745	-1.4518793	?	?	1.8473119	?	?	?	?	?	-1.5341678	-1.7265847	1.3178993	?	?	?	-1.7887702	?	?	?	?	?	?	?	-1.347237	?	?	?	?	-1.6345052	?	?	-1.7677428	?	?	?	1.4460523
?	1.7249366	-1.7582561	1.6485606	?	?	?	-1.5438277	?	1.3463924	-1.5662597	1.444355	?	-1.3813263	1.5292759	-1.8679137	?	-1.649238	?	?	?	?	1.7136289	2.0166159	1.5527334	-1.7853949	?	?	?	1.9278486	1.5773474	?	?	?	?	1.6832098	?	?	?	?	?	?	1.4241663	?	?	1.4889246	?	?	?	?
?	-1.5994819	?	-1.6910111	?	?	-1.4259734	?	?	-1.5232099	2.145335	-1.5401155	?	1.4098237	?	?	?	1.78341	?	?	?	?	?	-1.6310546	?	1.4801875	?	?	?	-1.7906715	-1.3522754	?	?	?	?	-1.4314033	?	?	?	?	?	?	-1.6299155	?	1.397506	-1.3025573	-1.3617924	?	?	?
?	1.7088317	-1.62795	2.1549518	?	?	1.4208888	-1.5079397	?	?	-2.1500537	1.4300053	?	-1.6400032	1.2867175	?	?	-1.6008172	1.448485	?	?	?	?	1.7140197	1.3773845	?	?	?	1.4906983	1.6142412	1.3090011	?	?	?	?	1.6448569	?	1.345013	?	?	?	?	1.9879497	?	?	1.6077052	?	?	?	?
?	1.7275476	-1.449824	1.8555518	?	?	1.3327806	-1.4437835	?	1.3529735	-1.9689673	1.3352238	?	?	1.4584614	?	?	-1.8889269	1.4640626	?	?	?	1.5187609	1.8021855	1.3354247	-1.5235116	?	?	?	1.8846239	1.6496767	?	?	?	?	?	?	1.534107	?	?	?	?	1.542476	?	?	1.4423811	?	?	?	-1.5179311
?	-1.4290878	1.5640911	-1.621303	?	?	?	1.4299283	?	?	1.9057839	-1.2812958	?	1.5814054	-1.4770448	?	?	1.6479636	?	?	?	?	-1.3562629	-1.8776315	-1.4274796	1.9524844	?	?	?	-2.034603	-1.3800011	?	?	?	?	-1.403278	?	?	?	?	?	?	-1.8867308	?	?	-1.6204501	?	?	?	?
?	1.8819144	-1.8373219	1.958136	-1.3410044	?	1.2625451	-1.7498777	?	1.4848111	-1.6689984	1.3296534	?	-1.3733078	1.363564	?	?	-1.8107777	?	?	?	?	1.5644726	1.8490428	?	-1.7693555	?	?	1.4586067	1.8929389	1.2458977	?	?	1.6488413	?	1.4132208	?	?	?	?	?	?	1.2451899	?	?	?	?	?	?	?
?	-1.6492394	1.6862328	-1.9505064	?	?	-1.264901	1.5174291	?	-1.5395653	2.1354	-1.4266086	?	1.5970258	-1.3136958	1.3965428	?	2.1558216	?	?	?	?	-1.8681053	-1.8741767	?	1.3396502	?	?	?	-1.7207736	?	?	?	-1.6974384	?	-1.4208652	?	-1.2799748	?	?	?	?	-1.2627472	?	?	-1.2634948	?	?	?	?
?	-2.0073538	2.0089042	-2.1388566	1.3741105	?	-1.2723787	1.5136201	?	-1.3033236	1.6310174	-1.3005359	?	1.4711397	-1.462214	1.7642379	?	1.9021165	?	?	?	?	-1.5681618	-1.6097841	?	1.6648513	?	?	?	-2.0012062	-1.3737209	?	?	-1.3478873	?	?	?	?	?	?	?	?	-1.370884	?	?	?	?	?	?	?
?	1.641489	-1.7366303	2.0113766	-1.3312571	?	?	-1.7521018	?	1.4655613	-3.3870027	1.4541514	?	?	1.4442616	-1.5211067	?	-1.8026938	?	?	?	?	1.8122354	1.5964311	?	-1.6428111	?	?	?	1.4310427	1.3153682	?	?	1.3596984	?	1.4265379	?	?	-1.438803	?	?	?	1.4663248	?	-1.3187873	1.2994679	?	?	?	?
?	-1.4630954	1.919204	-1.8072492	1.7485679	?	-1.2542869	1.9771303	?	-1.5490167	1.5690085	-1.4493796	?	1.4468077	-1.4052263	?	?	1.9906094	?	?	?	1.3273044	-1.4140824	-1.728572	?	1.648888	?	?	-1.365564	-1.7969061	?	?	?	-1.3612726	?	-1.466979	?	?	?	1.3347512	?	?	-1.2423337	?	1.3210355	?	?	?	?	?
?	-1.8759178	1.8041997	-1.8388923	1.456249	?	-1.4022655	1.4992542	?	-1.3775337	1.5131799	-1.3634369	?	1.3596164	?	?	?	2.218722	?	?	?	?	-1.61102	-1.7791731	?	1.7017288	?	?	-1.3244807	-1.672768	?	?	?	-1.4822049	?	-1.255044	?	-1.2664783	?	?	?	?	?	?	?	?	?	?	?	?
?	1.9480423	-1.8207936	1.9892172	-1.3598115	?	?	-1.3037477	?	1.4713367	-1.9011813	1.3180616	?	-1.6170013	?	-1.5184575	?	-1.6200812	?	?	?	-1.4120532	1.5039146	1.8371061	?	-2.072833	?	?	?	1.7616081	1.2683557	?	?	1.7082664	?	1.3705133	?	?	?	-1.4200034	?	?	1.5390699	?	-1.5076858	?	?	?	?	?
?	-1.6539989	1.5450623	-1.7164354	1.4141725	?	?	1.5446472	?	-1.5626096	1.7577729	-1.4233538	?	1.4518427	-1.5312356	?	?	1.6316475	?	?	?	?	-1.7219108	-1.7760359	?	1.5034033	?	?	?	-1.754907	-1.4822128	?	?	-1.5118023	?	-1.5858742	?	?	?	?	?	?	-1.356821	?	?	?	?	?	?	?
?	1.5066874	-1.7665671	2.2231433	?	?	?	-1.6288838	?	1.4580703	-2.451326	1.4068882	?	-1.547423	1.2415804	-1.3778167	?	-2.257795	?	?	?	-1.392034	1.5108511	1.5772898	?	-1.4398603	?	?	1.3262174	1.74914	?	?	?	?	?	?	?	?	?	?	?	?	1.30103	?	?	?	?	?	?	?
?	1.8475742	-1.9865283	1.7874523	-1.298408	?	1.546112	-1.652145	?	1.3799448	-2.1536646	1.3179204	?	-1.7959204	1.4135919	-1.5011563	?	-1.669117	?	?	?	-1.2952565	1.5781983	1.559695	?	-1.5270677	?	?	?	1.8131038	1.5458385	?	?	1.7303454	?	1.4926187	?	1.2936182	?	?	?	?	1.2360141	?	-1.3395274	1.3334979	?	?	?	?
?	-1.5595071	1.640975	-1.6770613	1.3516264	?	?	1.933514	?	-1.6087438	1.8625551	-1.3468767	?	1.4560076	-1.2488269	1.3307617	-1.2405701	1.7905179	?	?	?	?	-2.3358378	-1.9189104	?	1.8940104	?	?	-1.2535626	-1.8593262	-1.3172292	?	?	-1.3436586	?	-1.3739325	?	?	?	?	?	?	-1.38494	?	1.4488356	-1.3299932	?	?	?	1.4723628
?	1.6565775	-1.772496	1.8701743	-1.3357487	?	1.2453716	-1.8662534	?	1.4019449	-1.687491	1.4223971	?	-1.5711808	1.2673436	-1.5934182	?	-1.8203717	?	?	?	?	1.527777	1.616023	?	-1.7829245	?	?	1.5197854	1.7376179	1.2762648	?	?	1.5727822	?	1.3885651	?	?	?	?	?	?	?	?	-1.3233805	1.2677445	?	?	?	?
?	-1.7925653	1.4559729	-1.5681001	1.7781005	?	?	1.3807185	?	-1.394113	1.9033333	-1.4241266	?	?	-1.2773969	1.4317974	?	1.5456824	?	?	?	?	-1.4814744	-1.7922676	?	1.6417623	?	?	-1.3486763	-2.0922155	-1.3561972	?	?	-1.5967809	?	-1.6097507	?	?	?	?	?	?	-1.420532	?	?	?	?	?	?	?
?	-1.6071622	1.9215326	-1.7270471	1.3858207	?	-1.3790144	1.8213667	?	-1.476228	1.9534048	-1.380961	?	?	-1.5129495	?	?	1.6936455	?	?	?	?	-1.5208348	-1.705343	?	1.6305177	?	?	-1.3847307	-1.6634048	?	?	?	-1.4939388	?	-1.5787835	?	?	?	?	?	?	-1.4170128	?	?	-1.283612	?	?	?	?
?	1.5087397	-2.0094092	1.8699803	?	?	?	-1.5070691	?	1.4108772	-1.6254805	1.3366637	?	?	1.2626865	-1.3190401	1.2419778	-1.4895111	?	?	?	?	1.6495047	1.4585077	?	-1.5980461	?	?	?	1.965798	1.3129679	?	?	1.4184997	?	1.4721726	?	?	?	?	?	?	?	?	-1.4186207	?	?	?	?	?
?	-1.6641066	1.5923744	-1.7160164	1.3133062	?	-1.2762358	1.7259909	?	-1.4255052	2.0223517	-1.2829217	?	1.7356919	-1.2752671	1.668502	?	2.061136	?	?	?	?	-1.5825475	-1.992159	?	1.5013688	?	?	?	-1.7788063	?	?	?	?	?	-1.4246068	?	?	?	1.2981925	?	?	-1.2456433	?	1.3714958	?	?	?	?	1.365425
?	1.5346863	-1.7668217	1.8722911	-1.3171237	?	1.2891592	-1.6556324	?	1.6437927	-1.5804663	1.3394568	?	-1.8981999	1.3928897	-1.4238642	?	-1.7053673	?	?	?	?	1.6469972	1.9109836	?	-1.5911527	?	?	1.2565205	2.0129797	1.6543423	?	?	1.3928714	?	1.3590561	?	?	?	?	?	?	1.3058656	?	?	?	?	?	?	?
?	-2.0430534	1.7207525	-1.9813749	?	?	?	1.8581657	?	-1.5041862	1.9859256	-1.3811406	?	1.4705815	-1.6104338	1.5836656	?	1.7099708	?	?	?	?	-1.8095299	-2.014617	?	1.5856497	?	?	-1.3048764	-1.9063126	?	?	?	-1.6183695	?	-1.7097452	?	?	?	?	?	?	-1.8089747	?	?	-1.2745165	?	?	?	?
?	-1.9157581	1.67595	-1.6661927	?	?	?	2.189304	?	-1.5682062	1.8441659	-1.4894526	?	1.5738721	?	1.4644364	?	2.0403185	?	?	?	?	-1.5730745	-1.6995252	?	1.5769402	?	?	?	-1.9821556	?	?	?	?	?	?	?	?	?	?	?	?	-1.3604648	?	?	?	?	?	?	?
?	1.5888467	-1.8413275	1.8087789	-1.3907306	?	1.2607683	-2.074795	?	1.6739267	-2.0154104	1.3410748	?	-1.6628999	1.2484374	?	?	-1.7202936	?	?	?	-1.4051703	1.4009885	1.7852497	?	-2.0883207	?	?	?	1.8729439	1.514766	?	?	1.9542886	?	1.3843516	?	?	?	?	?	?	?	?	?	1.2499305	?	?	?	?
?	1.6788956	-1.7625701	1.962679	?	?	?	-1.5771377	?	1.3373103	-1.503137	1.4401889	?	?	1.3901315	-2.0176435	1.2380824	-2.1498773	?	?	?	?	1.5003253	2.1293957	?	-1.6931882	?	?	?	1.6724895	1.2344512	?	?	?	?	1.354144	?	?	?	-1.3839175	?	?	1.5429405	?	?	?	?	?	?	?
?	1.4926922	-2.0154727	1.496419	?	?	?	-1.4338664	?	?	-1.7715884	1.432876	?	-1.3799919	1.3873518	-1.6065605	?	-1.7438701	?	?	?	?	1.6633146	1.7037228	?	-1.761267	?	?	1.3149661	1.8389417	?	?	?	?	?	1.4987016	?	?	?	?	?	?	1.5364956	?	?	?	?	?	?	-1.4755234
?	-1.6464273	1.8047649	-1.8771404	?	?	?	1.8055757	?	-1.3077132	1.9309888	-1.3636054	?	?	-1.4764981	1.9047551	?	1.9141216	?	?	?	?	-1.4561554	-1.8129743	?	1.5632322	?	?	-1.499171	-1.5728651	-1.532368	?	?	-1.5524087	?	-1.3115436	?	?	?	?	?	?	?	?	?	-1.2762554	?	?	?	?
?	-1.650427	1.8426393	-1.6126977	1.3164308	?	-1.2582505	1.5606881	?	-1.4815272	2.3289871	-1.4345444	?	1.5351051	-1.3594189	?	?	1.8760967	?	?	?	?	-1.4148498	-1.9334682	?	1.3843822	?	?	-1.2524645	-1.8558476	-1.281689	?	?	-1.719987	?	-1.4409505	?	?	?	1.4344574	?	?	-1.3453759	?	?	?	?	?	?	1.4006116
?	1.7422159	-1.7900032	1.7045721	?	?	1.4858868	-2.080865	?	1.4439057	-1.86724	1.2966924	?	-1.4321101	1.6450217	-1.4101332	?	-1.4782989	?	?	?	?	1.598957	1.5928594	?	-1.370834	?	?	?	1.7552468	?	?	?	1.4224764	?	1.4535767	?	?	?	?	?	?	1.4689165	?	?	?	?	?	?	?
?	-1.957454	1.7424484	-1.8829479	1.4927863	?	-1.3646296	1.7590052	?	-1.4698981	1.8009073	-1.4944652	?	1.458912	?	1.3828958	?	1.9344727	?	?	?	1.3120835	-1.8164417	-1.8630364	?	1.5917314	?	?	?	-1.6205126	-1.4304049	?	?	-1.3237894	?	-1.8316388	?	-1.2841011	?	?	?	?	-1.6125606	?	?	?	?	?	?	?
?	1.7151903	-2.0669644	1.5554093	-1.4124063	?	?	-1.6955551	?	1.550114	-1.8427588	1.2898631	?	-1.7628345	1.4492536	-1.4547855	?	-2.504315	?	?	?	-1.4767483	1.7531949	1.8866746	?	-1.5831172	?	?	?	1.8225937	1.4157678	?	?	1.4425522	?	1.4215162	?	?	?	?	?	?	1.40634	?	-1.4698886	1.3505576	?	?	?	?
?	-1.9621096	2.0183346	-1.7355878	?	?	-1.5722575	2.6653378	?	-1.5995215	1.8119588	-1.2649419	?	?	-1.3968492	1.4157549	?	1.9219266	?	?	?	?	-1.6716624	-1.6861216	?	1.8024956	?	?	-1.2858984	-1.6020119	-1.5975506	?	?	-1.3862484	?	-1.5056987	?	?	?	?	?	?	-1.5261616	?	1.3781558	?	?	?	?	1.3404833
?	1.9321222	-1.9537857	1.863689	-1.5691335	?	?	-1.7863234	?	?	-2.1728582	1.3196332	?	?	1.422659	-1.4250042	?	-1.9385903	?	?	?	-1.5314018	1.6282243	1.4246104	?	?	?	?	?	2.015893	1.4285648	?	?	1.3887756	?	1.3607962	?	?	?	?	?	?	1.2720717	?	-1.6353695	?	?	?	?	-1.396459
?	-1.7361492	1.9189198	-1.8421398	1.499928	?	-1.2987523	1.6240816	?	-1.5965807	1.7311565	-1.4008405	?	1.3958571	-1.3803295	?	?	2.2754903	?	?	?	?	-1.605528	-1.8448267	?	1.8888178	?	?	?	-1.7864887	-1.2865621	?	?	-1.4824864	?	-1.537791	?	?	?	?	?	?	-1.4934684	?	?	?	?	?	?	1.4196643
?	1.6874132	-1.8490242	1.7558997	-1.3601053	?	1.426731	-2.0281563	?	1.239789	-1.8180503	1.3569225	?	-1.7319531	?	-1.4786189	?	-1.7972826	?	?	?	-1.4185529	1.4365187	1.6734246	?	-1.7534491	?	?	?	1.8292844	?	?	?	1.4710175	?	1.4610112	?	?	?	?	?	?	1.3566478	?	?	?	?	?	?	?
?	-1.7442801	1.7612889	-1.51151	?	?	-1.2410508	1.5166365	?	-1.4885598	1.828068	-1.49182	?	1.5517417	-1.3626631	1.3704028	?	1.5837666	?	?	?	?	-1.5682572	-1.7390455	?	1.8512279	?	?	-1.3369234	-1.7484698	-1.5484521	?	?	-1.653786	?	-1.5865942	?	?	?	?	?	?	?	?	?	?	?	?	?	?
?	-1.6854632	2.1158319	-2.0106287	?	?	-1.2976477	1.6742785	?	-1.5961243	1.88285	-1.3766409	?	1.4099118	-1.3170502	1.6685005	?	1.7802926	?	?	?	?	-1.492649	-1.7136474	?	2.0785792	?	?	?	-1.7771851	-1.5157347	?	?	-1.4600405	?	-1.5419574	?	?	?	1.3402437	?	?	-1.5637703	?	1.3727176	-1.2842617	?	?	?	?
?	-1.5014093	1.9506384	-1.9414469	1.3864825	?	?	1.5957702	?	-1.4372113	1.9300537	-1.5074865	?	1.7281519	?	?	?	1.6765282	?	?	?	?	-1.7847723	-1.8026384	?	1.4768314	?	?	?	-1.810603	-1.4392452	?	?	-1.3573986	?	-1.3050088	?	?	?	?	?	?	-1.4058517	?	?	?	?	?	?	?
?	1.5166429	-1.9389688	1.8874027	-1.7594709	?	1.23427	-1.751699	?	1.4312053	-1.9207536	?	?	-1.3553675	1.5270352	-1.738252	?	-1.6889948	?	?	?	?	1.5955153	1.8129991	?	-1.3890026	?	?	1.2244605	1.966033	1.5130249	?	?	1.2490664	?	1.4223787	?	?	?	?	?	?	1.4405366	?	-1.4005667	1.2842567	?	?	?	-1.3771714
?	1.7572004	-1.9037492	1.6245983	-1.3106765	?	1.3157877	-1.9512053	?	1.4354895	-1.8156443	1.4461113	?	-1.420408	1.3935919	-1.5521626	?	-2.3860004	?	?	?	?	1.7962953	1.7355757	?	-1.61367	?	?	1.3822322	1.7025172	?	?	?	1.4983648	?	1.509069	?	?	?	?	?	?	?	?	-1.534089	?	?	?	?	?
?	1.865059	-1.9611158	1.60545	-1.4828855	?	?	-1.589033	?	1.4131005	-3.4048908	1.4311553	?	-1.3772694	1.2946804	-1.5217445	1.2712226	-1.7460449	?	?	?	?	1.5011278	2.0438974	?	-1.5607945	?	?	1.2849232	1.8432362	1.7446233	?	?	1.4294108	?	1.4246464	?	?	?	?	?	?	?	?	?	?	?	?	?	?
?	-1.6228743	1.8733778	-1.7558819	1.4849125	?	?	1.6982074	?	-1.454198	1.583389	-1.284919	?	?	-1.3349929	1.6320419	?	1.482585	?	?	?	1.4482129	-1.925964	-1.7362095	?	1.6276637	?	?	?	-1.7490559	-1.3227711	?	?	?	?	-1.2450715	?	?	?	?	?	?	-1.4501603	?	1.3578603	?	?	?	?	?
?	1.7441531	-1.967317	1.6462193	-1.565621	?	?	-2.1854384	?	1.2997115	-1.5402145	1.3077579	?	-1.5846831	1.6314918	-2.1111324	?	-1.5120587	?	?	?	?	1.5377839	2.1869307	?	-1.6063666	?	?	1.475706	1.6279131	1.5561479	?	?	1.4754299	?	1.5311363	?	?	?	?	?	?	1.3865546	?	?	1.291079	?	?	?	?
?	-1.6873766	2.0552766	-1.6358074	1.6219703	?	-1.4683765	1.4464761	?	-1.5436186	2.2930262	-1.391538	?	?	-1.8096758	1.3598591	?	1.6795444	?	?	?	?	?	-1.8584816	?	1.6512825	?	?	-1.3350378	-1.9544896	?	?	?	-1.5242265	?	-1.5413132	?	?	?	?	?	?	-1.6659142	?	?	?	?	?	?	1.4358988
?	1.7832574	-1.7484778	1.7400966	-1.7281507	?	1.3831084	-1.5088942	?	1.4393649	-1.6372712	1.4297098	?	-1.31786	1.3180847	-1.745085	?	-1.6523179	?	?	?	-1.3313164	1.6034895	1.5537695	?	-1.7014791	?	?	?	1.8339288	?	?	?	1.5858221	?	1.2486529	?	1.2372962	?	?	?	?	1.2675892	?	-1.4275638	?	?	?	?	?
?	-1.5326122	1.7584093	-1.6219828	?	?	?	1.4454551	?	-1.5298635	1.9070956	-1.4810535	?	1.3533432	-1.3163773	?	?	2.067771	?	?	?	1.5179523	-1.998678	-1.7147804	?	1.5751143	?	?	-1.3714923	-1.8613979	-1.3545661	?	?	-1.7236514	?	-1.3533902	?	?	?	1.322554	?	?	-1.4663	?	?	-1.2849894	?	?	?	?
?	1.970287	-2.076368	1.805356	-1.9933298	?	?	-1.5932621	?	1.4667436	-1.9445403	1.2876772	?	?	1.281439	-1.4876362	?	-1.498614	?	?	?	?	1.6005574	2.00643	?	-1.3184584	?	?	?	1.8420557	1.4365435	?	?	1.6529855	?	1.7246841	?	?	?	?	?	?	1.4073598	?	?	?	?	?	?	?
?	-1.7452624	1.8058835	-1.8456857	?	?	?	1.9224075	?	-1.2825989	1.9356428	-1.2983087	?	1.400195	-1.2640525	1.4258487	?	1.8009108	?	?	?	?	-1.6985925	-1.9344544	?	1.7127197	?	?	?	-1.8493193	-1.687865	?	?	-1.5142616	?	-1.3608686	?	?	?	?	?	?	-1.2316498	?	?	-1.2322724	?	?	?	?
?	-1.6780277	1.7943047	-1.8118795	?	?	?	1.6434348	?	-1.7232722	1.733045	-1.2619705	?	1.4397309	-1.2595278	?	?	1.6290817	?	?	?	1.3249259	-1.9160013	-1.9771913	?	1.3477366	?	?	-1.7799622	-1.889481	-1.4900074	?	?	-1.4872934	?	-1.2843131	?	?	?	?	?	?	-1.4832575	?	?	-1.2448484	?	?	?	?
?	1.4472628	-1.7971749	1.7437361	?	?	1.2961715	-1.513522	?	1.3959835	-1.8912748	1.3905002	?	-1.5633563	1.2884686	-1.4742583	?	-1.6262923	?	?	?	?	1.6446359	1.775972	?	-1.7489748	?	?	?	1.8386244	1.3776488	?	?	1.5228837	?	1.3444412	?	?	?	?	?	?	1.3321368	?	-1.3318732	?	?	?	?	?
?	1.8038857	-1.7711315	1.8648809	?	?	?	-1.71236	?	1.3608758	-2.0533075	1.332004	?	-1.4188774	1.3890316	-1.4935168	?	-1.5054985	?	?	?	-1.3244749	1.7151058	1.9301547	?	-1.383154	?	?	?	1.7280947	1.3059217	?	?	1.5038431	?	1.2761664	?	?	?	?	?	?	1.338758	?	?	?	?	?	?	-1.3492949
?	-1.3802041	1.5402375	-1.7719373	?	?	?	1.9544009	?	-1.3694141	1.8017976	-1.4098831	?	?	-1.2817065	?	?	1.7971414	?	?	?	1.544745	-1.5328346	-1.6345288	?	1.4654311	?	?	?	-1.8009645	?	?	?	-1.4868865	?	-1.6091712	?	?	?	1.3186198	?	?	?	?	1.3317679	?	?	?	?	?
?	?	-1.8324664	1.7138526	-1.5828689	?	1.3698223	-2.1199224	?	1.5107198	-2.0841541	1.3417526	?	-1.4315709	?	-1.5650731	?	-1.6104277	?	?	?	-1.3907518	1.6886054	2.0464685	?	-1.5433494	?	?	1.275555	1.7997016	1.2711135	?	?	1.5122261	?	1.3227104	?	?	?	?	?	?	1.5156868	?	?	1.3576213	?	?	?	-1.3178627
?	1.6022929	-1.5504596	1.8514905	-1.482409	?	1.4234372	-1.6401545	?	1.5414058	-2.0894186	1.3397678	?	-1.2970381	1.5465746	-1.3599473	?	-1.8201133	?	?	?	?	1.8998948	1.775916	?	-1.4157456	?	?	1.4061329	1.8155417	1.4073392	?	?	2.0385945	?	1.3332208	?	1.3083087	?	?	?	?	1.4415329	?	?	1.3893774	?	?	?	-1.3690212
?	-1.9620667	1.9447917	-1.7158049	1.520106	?	?	1.9365785	?	-1.3687736	1.4473711	-1.4393094	?	1.6421005	-1.3464079	1.5294735	?	1.5568132	?	?	?	1.8566014	-1.957592	-1.5103662	?	1.839486	?	?	?	-1.7022203	-1.4304392	?	?	-1.7491337	?	-1.476636	?	?	?	?	?	?	-1.4266288	?	1.3282055	?	?	?	?	?
?	-2.025066	1.733749	-1.5865058	1.3209352	?	?	1.8863266	?	-1.4353096	2.867049	-1.3039981	?	1.4849446	-1.3751471	?	?	1.8684045	?	?	?	?	-2.0710576	-1.7172954	?	1.6444888	?	?	?	-1.6848408	?	?	?	-1.2434379	?	-1.4838122	?	?	?	?	?	?	-1.2747443	?	?	?	?	?	?	1.3490499
?	-1.8823103	1.7769086	-1.9798855	1.3741446	?	-1.3147334	1.7441114	?	-1.5445803	2.229132	-1.3846151	?	1.4934037	-1.3496101	1.6172805	?	1.6335268	?	?	?	?	-1.7157794	-1.5253747	?	1.677661	?	?	-1.2874967	-1.7290195	-1.5021726	?	?	-1.6119626	?	-1.6763694	?	?	?	?	?	?	-1.2711961	?	?	?	?	?	?	?
?	1.4964234	-1.8094915	1.5345308	?	?	1.4872385	-1.8839529	?	1.6604798	-1.7530315	1.3082635	?	?	1.5994588	-1.6455102	?	-1.7916278	?	?	?	?	1.5291733	1.764738	?	-1.5030539	?	?	?	1.9267284	?	?	?	1.3711997	?	1.8600188	?	?	?	?	?	?	1.6617397	?	?	?	?	?	?	-1.5630362
?	-1.7707115	1.6526331	-1.6247054	?	?	?	1.5591913	?	-1.3490895	1.569089	-1.4686227	?	1.4824078	-1.275232	1.7652451	?	1.8849512	?	1.3326693	?	1.4095993	-1.5372505	-1.8422285	?	1.7737995	?	?	?	-1.8254037	-1.3657018	?	?	?	-1.245758	-1.432506	?	-1.2344245	?	?	?	?	-1.3577658	?	?	?	?	?	?	1.3126332
?	1.5490594	-1.8175164	1.7848208	?	?	?	-1.8070292	?	?	-2.289963	?	?	-1.4605653	1.3427877	-1.3932852	?	-1.3942533	?	?	?	?	1.752995	2.0081706	?	-1.553115	?	?	1.2541263	1.8310081	1.4744202	?	?	1.3047483	?	1.4779114	?	?	?	?	?	?	1.486645	?	?	?	?	?	?	?
?	-1.370202	1.8214811	-1.6352602	1.3823172	?	-1.2876934	1.8387587	?	-1.3570851	2.0470028	-1.5110837	?	1.5816034	-1.3401936	?	?	1.9135603	?	?	?	?	-1.817247	-1.7498611	?	1.8199775	?	?	?	-1.8914578	?	?	?	-1.4581089	?	-1.399564	?	?	?	?	?	?	-1.3117087	?	?	?	?	?	?	1.3641112
?	-1.7447568	1.7445662	-2.0295994	1.4508221	?	-1.417969	1.6838766	?	-1.4386966	1.8418185	-1.3518322	?	1.3987606	-1.4589111	?	?	1.9988124	?	?	?	?	-1.5844433	-1.6959856	?	1.8697469	?	?	?	-1.7358733	-1.5247014	?	?	-1.4682013	?	-1.5649381	?	?	?	?	?	?	-1.6024777	?	1.4091967	-1.3692394	?	?	?	?
?	-1.6919314	1.920485	-1.950875	?	?	?	1.7450005	?	-1.3921255	1.9507291	-1.4414465	?	1.5641881	-1.2940838	1.6424569	?	1.779931	?	?	?	?	-1.7827713	-1.6915456	?	1.6867206	?	?	-1.3082463	-1.8883982	-1.3787036	?	?	-1.6136266	?	-1.5541173	?	?	?	1.3596036	?	?	-1.2768881	?	?	-1.4393083	?	?	?	?
?	1.9358025	-1.7181525	1.6486233	-1.3180836	?	1.2726552	-1.6442319	?	1.4634043	-1.6400304	1.3839581	?	-1.7227967	?	-1.3099273	?	-1.6843369	?	?	?	?	1.6735728	1.8428073	?	-1.4888879	?	?	?	1.8301599	1.459516	?	?	1.2703085	?	1.4174262	?	?	?	?	?	?	1.4525278	?	-1.3776132	1.3701456	?	?	?	-1.5358496
?	1.4543719	-1.603765	1.8930141	?	?	?	-2.0955336	?	1.6424803	-1.599052	1.6195285	?	-1.5085624	1.4463891	-1.6590844	?	-1.6464889	?	?	?	?	1.5821238	2.0040581	?	-1.8509251	?	?	?	1.8378669	?	?	?	1.4885305	?	1.5096669	?	?	?	?	?	?	1.396653	?	?	?	?	?	?	?
?	-1.605278	1.6433691	-1.9300022	1.3780164	?	?	1.6526271	?	-1.4387009	1.9082596	-1.3917394	?	1.5267924	-1.5604217	1.3221442	?	1.7432916	?	?	?	?	-1.8507951	-1.578189	?	1.3673494	?	?	-1.2703478	-1.803052	-1.363542	?	?	-1.5131296	?	-1.4621321	?	?	?	?	?	?	-1.3729525	?	1.4609771	?	?	?	?	1.3207102
?	-1.9014994	1.8666551	-1.801061	?	?	-1.4130912	2.0358555	?	-1.4748707	1.8298202	-1.2773545	?	1.5261984	-1.4077944	?	?	1.6701409	?	?	?	?	-1.5433806	-1.6278685	?	1.9452443	?	?	-1.3415595	-1.8379257	-1.2784921	?	?	-1.3659542	?	-1.4152755	?	-1.2407975	?	?	?	?	-1.4584756	?	?	?	?	?	?	1.3361329
?	1.6888778	-1.8370315	1.8982564	?	?	?	-1.7248186	?	1.502422	-1.8681805	1.3658427	?	-1.4159039	1.2809043	-1.6091324	?	-1.7217584	?	?	?	?	1.8334506	1.8028581	?	-1.5273638	?	?	1.3929486	1.9179835	?	?	?	1.3090663	?	1.5815784	?	?	?	?	?	?	1.3864546	?	?	?	?	?	?	?
?	1.858225	-1.5221959	1.8557773	-1.4372067	?	?	-1.6625739	?	1.5627574	-2.6414356	1.3620192	?	?	1.3701028	-1.8893696	?	-2.4680545	?	?	?	-1.3957088	1.5754291	1.6691768	?	-1.635801	?	?	1.2959808	1.6543121	?	?	?	1.4022532	?	1.3559935	?	1.2432241	?	?	?	?	1.5152782	?	?	1.3288662	?	?	?	?
?	-1.6622654	1.7201667	-1.6316124	1.6867188	?	-1.2812058	1.6992958	?	-1.5081751	2.092176	-1.3266445	?	1.7011701	?	1.6302729	?	1.5994481	?	?	?	?	-1.8734437	-1.5789886	?	1.6215599	?	?	?	-1.7706156	-1.6071532	?	?	-1.3809149	?	?	?	?	?	?	?	?	-1.4861876	?	?	-1.2274948	?	?	?	?
?	-1.7063634	1.6733992	-1.7867652	1.315981	?	-1.3773773	1.5622236	?	-1.43169	1.8702682	-1.3664372	?	1.7609651	?	1.4889817	?	1.9606128	?	?	?	?	-1.9525802	-1.6114507	-1.2525547	1.7001399	?	?	?	-1.833211	-1.335029	?	?	-1.5914243	?	-1.4666336	?	-1.2411325	?	?	?	?	-1.4947892	?	1.5771079	-1.4414909	?	?	?	1.3327471
?	2.2125235	-1.7413658	1.6760179	-1.5703831	?	?	-1.8454678	?	1.4732107	-1.8954086	1.377344	?	-1.5890074	1.3201401	-1.4268556	?	-1.5555493	?	?	?	?	1.4344807	1.8496876	?	-1.4546072	?	?	1.4988334	1.7324144	1.4708024	?	?	1.3559517	?	1.4717249	?	?	?	?	?	?	1.4428257	?	?	1.2757764	?	?	?	?
?	1.7078643	-1.6565086	2.0727196	-1.7015193	?	1.3950788	-1.8882843	?	1.5788391	-1.7703217	1.4363067	?	-1.7080214	1.4246202	?	?	-1.797344	?	?	?	-1.6745464	1.6253325	1.685395	?	-1.6226963	?	?	1.327366	1.7887053	?	?	?	1.8618482	?	1.7103149	?	?	?	?	?	?	1.444077	?	-1.4343439	?	?	?	?	?
?	-1.4849063	2.2829132	-2.0518525	?	?	-1.3052633	1.6144184	?	-1.326312	1.7513329	-1.5086803	?	2.164386	-1.357685	?	?	1.5972463	?	?	?	?	-1.631549	-1.699349	?	1.6535249	?	?	-1.2847239	-1.7840545	-1.247889	?	?	-1.5647508	?	-1.3401515	?	?	1.3609077	?	?	?	?	?	1.4277301	?	?	?	?	?
?	1.6487491	-1.4375943	1.7110323	-1.2984883	?	1.2508154	-1.7333258	?	1.5222306	-1.7481169	1.500276	?	-1.4903643	1.3810325	-1.5351843	?	-1.840926	?	?	?	-1.4313171	1.5253599	1.9713794	?	-1.5976411	?	?	1.2671441	1.9547769	?	?	?	1.247271	?	1.5471638	?	?	?	?	?	?	1.3167907	?	?	1.2658122	?	?	?	?
?	-1.7948246	1.9401808	-1.927993	1.4893969	?	?	?	?	-1.4969007	2.2265565	-1.4404452	?	1.6563113	?	1.4276245	?	1.6416698	?	?	?	1.5695525	-1.590851	-1.4038833	?	1.5849445	?	?	?	-1.7455121	-1.3410826	?	?	-1.6510981	?	-1.2763522	?	?	?	1.3795002	?	?	-1.2647053	?	1.4314983	-1.2357239	?	?	?	?
?	-1.8839517	2.0601575	-1.544894	?	?	?	1.9340343	?	-1.444995	1.9010264	-1.3598208	?	1.5700845	-1.2429938	?	?	2.1799417	?	?	?	?	-1.7870358	-1.9161493	?	1.3761863	?	?	?	-1.8596281	?	?	?	-1.7238574	?	-1.662243	?	?	?	?	?	?	-1.5109917	?	?	?	?	?	?	?
?	-1.6991737	1.7397673	-1.8080175	1.4858314	?	?	1.9776523	?	-1.3153206	1.5083055	-1.2968915	?	1.5819551	?	1.5284045	?	1.6710256	?	?	?	?	-1.3590573	-1.8807616	?	1.5664136	?	?	-1.4207432	-1.9273959	-1.3500528	?	?	-1.3294483	?	-1.5510584	?	?	?	?	?	?	-1.5992988	?	?	?	?	?	?	?
?	1.5049549	-1.994036	1.8144022	?	?	1.3310951	-1.9093646	?	1.4971452	-1.553606	1.374345	?	-1.9340359	1.274684	-1.5087541	?	-1.3887649	?	?	?	-1.5499786	1.43719	1.6453993	?	-1.7658496	?	?	1.3527795	1.7402682	1.394001	?	?	1.3154964	?	1.4625511	?	?	?	?	?	?	1.4526774	?	-1.4655164	1.3738058	?	?	?	?
?	1.8562802	-1.8888086	1.7614213	-1.4809178	?	1.2874179	-2.02649	?	1.4495273	-2.026317	1.2926397	?	-2.2033253	1.4949365	-1.4291584	?	-1.7069042	?	?	?	?	1.7165936	1.785786	?	-1.5129478	?	?	?	1.7855339	1.3649806	?	?	1.3027511	?	1.2786493	?	?	?	?	?	?	1.2401814	?	-1.6123773	?	?	?	?	?
?	-1.6513071	1.7363096	-1.6442052	1.3535326	?	-1.2580277	1.5674964	?	-1.5634152	1.7167419	-1.421769	?	1.3960966	?	1.3718089	?	1.8969203	?	?	?	?	-1.628218	-1.7902635	?	1.3758879	?	?	-1.3652052	-1.5691446	?	?	?	-1.668633	?	?	?	?	?	1.533239	?	?	-1.340124	?	?	?	?	?	?	?
?	1.6307051	-1.913117	1.5330702	-1.3269535	?	1.3753632	-1.7860129	?	1.3240923	-2.2251573	1.4044857	?	-1.5300064	?	?	?	-1.6377542	?	?	?	-1.535607	1.7369627	1.8017665	?	-1.8143798	?	?	?	1.5215247	1.2461519	?	?	1.3450185	?	1.4311728	?	?	?	?	?	?	?	?	?	?	?	?	?	?
?	-1.6895549	1.8990953	-1.5201	1.3580017	?	?	1.578213	?	-1.5379786	1.815213	-1.3579707	?	1.8603206	-1.4940844	1.3127582	?	1.5793879	?	?	?	?	-1.7235347	-1.7293861	?	1.6876485	?	?	-1.3174598	-1.7423862	-1.2598188	?	?	-1.3711213	?	-1.4896554	?	?	?	?	?	?	-1.5348084	?	?	?	?	?	?	?
?	-1.5885205	1.7411376	-1.7209142	1.3533255	?	?	1.3943257	?	-1.6676701	1.5661275	-1.4082915	?	1.5597032	-1.3190011	1.5357112	?	1.6431016	?	?	?	?	-1.6014719	-1.8952446	?	1.697381	?	?	?	-1.7712615	?	?	?	-1.5135758	?	-1.3883778	?	?	?	?	?	?	-1.331521	?	1.3326505	-1.2417225	?	?	?	?
?	-1.7373675	1.8006186	-1.8775561	1.4234313	?	?	1.4608312	?	?	1.9225248	-1.2811544	?	1.3731574	?	1.4845964	?	1.8868548	?	?	?	1.5045133	-1.5504961	-1.8450388	?	1.6195717	?	?	?	-1.792469	-1.4899864	?	?	-1.4581324	?	-1.3776051	?	?	?	?	?	?	-1.2503791	?	1.4491016	?	?	?	?	1.3618556
?	1.4565568	-1.912488	1.9187052	-1.5432173	?	?	-1.7415402	?	1.6792756	-1.6303487	1.3318942	?	?	1.2899253	-1.5070205	?	-1.3378774	?	?	?	-1.332928	1.8352555	2.1007636	?	-1.5501812	?	?	1.5625876	1.9135085	1.3434217	?	?	1.6940929	?	1.5007018	?	1.2879281	?	?	?	?	1.3655367	?	-1.4088098	?	?	?	?	?
?	-1.4765996	1.7130601	-2.1688	?	?	?	1.374423	?	-1.3690023	1.7375621	-1.3290231	?	1.5112594	-1.2991462	?	?	1.9474175	?	?	?	?	-1.6773005	-1.82357	?	1.5555162	?	?	?	-1.7017893	-1.7745019	?	?	-1.4967178	?	-1.644411	?	?	?	?	?	?	-1.5645748	?	?	?	?	?	?	?
?	1.2822689	-2.039857	1.6246364	-1.309018	?	?	-1.886875	?	1.3672708	-1.9240581	1.3957851	?	-1.8320029	1.6163405	-1.3443727	?	-1.5482943	?	?	?	?	1.3878119	2.0087783	?	-1.4069306	?	?	1.3474557	1.8369764	?	?	?	1.4956291	?	1.6677997	?	?	?	?	?	?	1.3512069	?	-1.4114281	1.2736474	?	?	?	?
?	-2.005645	1.6863033	-1.6616492	1.7429357	?	?	1.6631868	?	-1.4857509	1.9222215	-1.4751772	?	1.4421642	-1.395521	1.7499458	?	1.7961214	?	?	?	1.5841633	-1.7927816	-1.8826106	?	1.443578	?	?	?	-1.9390049	-1.4556416	?	?	-1.4204521	?	?	?	?	?	?	?	?	-1.8642244	?	?	?	?	?	?	?
?	1.9400152	-1.8910433	1.6287816	?	?	?	-1.971478	?	1.3861426	-2.1631558	1.3229591	?	-1.4615575	1.412271	-1.4509705	?	-1.7720945	?	?	?	?	1.6656495	1.7785511	?	-1.7788304	?	?	1.511345	1.8739108	1.3648446	?	?	1.4209638	?	1.8026159	?	?	?	?	?	?	1.2531185	?	?	1.2581235	?	?	?	-1.4632531
?	-1.6601778	1.8538194	-1.8144205	1.853653	?	-1.2522	1.9764965	?	-1.5684935	1.6736132	-1.405136	?	1.634417	-1.3433461	1.435743	?	1.590204	?	?	?	?	-1.6418587	-1.9818732	?	1.7667805	?	?	?	-1.7011672	-1.3717458	?	?	-1.7170434	?	-1.3556576	?	?	?	?	?	?	-1.3992838	?	?	-1.2995822	?	?	?	?
?	1.4741545	-1.5362347	1.6138977	-1.6989858	?	1.3479419	-1.8978627	?	1.434358	-2.0371428	1.5090944	?	-1.5776147	1.3978009	-1.4911096	?	-1.8080034	?	?	?	-1.4240073	2.0447752	1.6403478	?	-1.8791437	?	?	1.8184234	1.9051318	?	?	?	1.45104	?	1.3727368	?	?	?	-1.3091717	?	?	1.2915097	?	-1.4701796	?	?	?	?	-1.5948353
?	1.7092292	-1.8537235	1.624828	-1.6988763	?	1.2593048	-1.4269272	?	1.2709049	-2.1973548	1.4289248	?	-1.7424029	1.5140998	?	?	-2.1519637	?	?	?	-1.3331587	1.545275	1.6109827	?	-1.5235147	?	?	1.5682417	1.6831328	1.4372243	?	?	1.5405302	?	1.7409747	?	?	?	?	?	?	1.6470853	?	-1.4363418	?	?	?	?	-1.350129
?	1.649105	-1.7902569	1.8282272	-2.0416496	?	?	-1.7930075	?	1.5165935	-1.91876	1.2652817	?	-1.5338429	?	?	?	-1.3475273	?	?	?	-1.3129444	1.6577809	1.7873764	?	-1.423883	?	?	?	1.7365708	?	?	?	1.4767045	?	1.4600912	?	?	?	?	?	?	?	?	-1.4526978	?	?	?	?	?
?	-1.4502456	1.9858047	-1.8545772	1.3874425	?	-1.2964537	1.455103	?	-1.3083398	1.898362	-1.3051921	?	1.5002894	-1.3904638	1.4039118	?	1.7568465	?	?	?	?	-1.5271976	-2.1614106	?	1.5616506	?	?	?	-1.8045435	-1.3050749	?	?	-1.3311359	?	-1.5870157	?	?	?	?	?	?	-1.2583756	?	1.5047889	-1.3590125	?	?	?	1.311164
?	-1.7720463	1.8184099	-1.7241895	1.3867046	?	-1.2463356	1.7850277	?	-1.4662604	1.9176396	-1.314189	?	1.3872173	-1.3463937	?	?	1.6099739	?	?	?	1.4318703	-1.4286015	-1.7397966	?	1.4530108	?	?	-1.3321642	-1.8883437	-1.3337357	?	?	-1.3575649	?	-1.2401268	?	?	?	?	?	?	-1.3366331	?	?	?	?	?	?	?
?	-1.2600371	1.8860258	-1.8744218	1.2935098	?	-1.2703635	1.6862102	?	-1.5202779	2.0702965	-1.4553548	?	?	-1.6367489	1.4675194	?	1.6943209	?	?	?	1.5161268	-1.7135675	-1.5875722	?	1.959337	?	?	-1.2706174	-1.8691685	-1.5139178	?	?	-1.3886014	?	-1.6990008	?	?	?	1.3169603	?	?	-1.3498276	?	?	-1.2763426	?	?	?	?
?	1.7460617	-1.8790858	1.612252	-1.4961185	?	1.2677566	-2.640487	?	1.3410506	-2.4013538	?	?	?	1.4369016	?	?	-1.6846981	?	?	?	?	1.376957	1.8321313	?	-1.5555954	?	?	1.2646695	2.099749	1.6610659	?	?	1.5254065	?	1.4695823	?	?	?	?	?	?	1.484186	?	-1.3891827	1.3501105	?	?	?	-1.6133311
?	-1.7489215	1.7457656	-1.8389606	1.4810169	?	?	1.8029902	?	-1.5702505	1.5702491	-1.5318385	?	1.4319366	?	1.4273762	?	1.8782768	?	?	?	?	-1.8519471	-1.8237487	?	2.0928679	?	?	?	-1.7744759	-1.3548676	?	?	-1.680118	?	-1.4731541	?	?	?	?	?	?	-1.5381399	?	?	?	?	?	?	?
?	1.6106503	-1.6581507	1.5001613	-1.3666909	?	1.3522027	-1.6451864	?	1.6236932	-2.1868727	1.3257573	?	-1.972074	1.3862838	-1.4425496	?	-1.9772714	?	?	?	?	2.0564585	1.9332654	?	-1.675636	?	?	1.2993476	1.7263623	1.308858	?	?	1.2702492	?	1.7103586	?	?	?	?	?	?	1.4579237	?	-1.470891	1.3110169	?	?	?	?
?	-1.5257946	1.7739497	-1.8992553	?	?	-1.3147514	1.6092802	?	-1.3866255	1.9734256	-1.3290721	?	1.6655997	?	1.3669245	?	1.726227	?	?	-1.2466109	?	-1.8413591	-1.7166202	?	1.3106434	?	?	?	-1.7903663	-1.3629177	?	?	-1.2414914	?	-1.7272636	?	?	?	?	?	?	-1.3376195	?	1.3799273	-1.2779627	?	?	?	?
?	1.6197315	-2.1251874	1.6620337	?	?	?	-1.7382737	?	1.4537066	-1.8035107	1.4696462	?	-1.4482541	?	-1.4402366	?	-2.4118252	?	?	?	-1.484848	1.8715812	1.5476656	?	-1.6867085	?	?	1.2503579	2.1270688	?	?	?	1.4905782	?	1.5779692	?	?	?	?	?	?	1.6593996	?	-1.5319226	1.4348232	?	?	?	?
?	-1.6429996	1.6046785	-1.7355126	1.7980028	?	-1.3003697	1.8237683	?	-1.2456368	2.2700186	-1.4006214	?	1.6462857	-1.2970082	1.4089385	?	1.832622	?	?	?	?	-1.317932	-1.5737842	?	1.6092178	?	?	?	-1.6597509	-1.3971028	?	?	-1.3702694	?	?	?	?	?	?	?	?	-1.868499	?	?	?	?	?	?	1.3454638
?	1.8549094	-2.0151007	1.7033427	?	?	?	-1.6766148	?	1.5433621	-2.1322231	1.3206539	?	-1.7422631	1.3589925	-1.2971796	?	-1.9968404	?	?	?	?	1.6085807	2.0484352	?	-1.7872716	?	?	?	1.7483119	1.2770909	?	?	?	?	1.46909	?	?	?	-1.3009989	?	?	?	?	?	1.2829933	?	?	?	-1.4081857
[truncated: 1,361 more columns]
