# Supplementary material for: Gene set enrichment meta-learning analysis: next- generation sequencing versus microarrays
Source: BMC Bioinformatics. 2010 Apr 8;11:176. doi: 10.1186/1471-2105-11-176 (PMC3098055; doi:10.1186/1471-2105-11-176)
Supplement: Additional file 4 — GSE-MLA TSEQ results archive. Comma separated values (CSV) files containing results of GSE-MLA for TSEQ data sets. [file 1471-2105-11-176-S4.zip › nextGeneResults_GSEMLA_TSEQ_vs_AFX3.csv]

DEATHPATHWAY	MRNA_PROCESSING	LE_MYELIN_DN	MRNA_PROCESSING_REACTOME	ATP_SYNTHESIS	ROSS_CBF	AGUIRRE_PANCREAS_CHR12	CCR3PATHWAY	TRYPTOPHAN_METABOLISM	ELECTRON_TRANSPORTER_ACTIVITY	PGC1APATHWAY	HUMAN_MITODB_6_2002	CITRATE_CYCLE_TCA_CYCLE	ST_WNT_CA2_CYCLIC_GMP_PATHWAY	KENNY_WNT_UP	TYPE_III_SECRETION_SYSTEM	TGF_BETA_SIGNALING_PATHWAY	CALCINEURINPATHWAY	AGUIRRE_PANCREAS_CHR9	GLYCEROPHOSPHOLIPID_METABOLISM	ICHIBA_GVHD	NITROGEN_METABOLISM	JISON_SICKLE_CELL	TARTE_PC	BYSTROM_IL5_DN	ST_DIFFERENTIATION_PATHWAY_IN_PC12_CELLS	CORDERO_KRAS_KD_VS_CONTROL_DN	TNFR1PATHWAY	OVARIAN_INFERTILITY_GENES	SHEPARD_CRASH_AND_BURN_MUT_VS_WT_UP	INTRINSICPATHWAY	RARRXRPATHWAY	ECMPATHWAY	BRENTANI_IMMUNE_FUNCTION	HOX_GENES	ZHAN_TONSIL_PCBC	KREBS_TCA_CYCLE	ELECTRON_TRANSPORT_CHAIN	RASPATHWAY	ROSS_PML_RAR	ST_TUMOR_NECROSIS_FACTOR_PATHWAY	GLEEVECPATHWAY	ZUCCHI_EPITHELIAL_DN	SA_PTEN_PATHWAY	KERATINOCYTEPATHWAY	CELL_MOTILITY	CHEMICALPATHWAY	BRENTANI_CYTOSKELETON	PASSERINI_APOPTOSIS	LEE_CIP_DN
?	1.8364007	-1.5834695	1.6979612	?	?	1.6318319	-1.619342	?	1.312091	-1.9325129	1.4205232	?	-1.6049592	1.4163185	?	?	-1.5311973	1.3226976	?	?	?	1.3199823	1.5992278	1.35107	-1.3208321	?	?	?	1.6693641	?	?	?	?	?	1.4899814	?	1.4206134	?	?	?	?	1.6702013	?	-1.4256257	1.3843668	?	?	?	-1.3610991
?	1.8222458	-1.4652464	1.9296478	?	?	1.3820661	-1.8036233	?	1.3450215	-2.1261973	1.4015489	?	-1.6772171	1.7342916	?	?	-1.691282	?	?	?	?	?	1.3970788	?	-1.5401453	?	?	?	1.8295743	1.3727444	?	?	?	?	1.2953882	?	?	?	?	?	?	1.6124917	?	?	1.6164279	?	?	?	?
?	-2.0670295	1.477527	-1.7795414	?	?	-1.5022818	?	?	-1.3896084	1.8625019	-1.5087333	?	1.6067516	?	?	?	2.2477229	?	?	?	?	-1.4741628	-1.5900768	?	1.8548348	?	?	?	-1.7744981	-1.4443052	?	?	?	?	?	?	?	?	?	?	?	-1.4960054	?	1.4378657	-1.5633955	?	?	?	?
?	-1.5681963	1.6617514	-1.7514871	1.5626551	?	?	1.5317887	?	?	2.0587027	-1.4987618	?	1.4514843	-1.4140142	?	?	2.0998805	?	?	?	?	-1.3800933	-1.6325577	-1.4069993	1.4384787	?	?	?	-1.7596868	-1.4964978	?	?	?	?	-1.5215211	?	?	?	?	?	?	-1.8180581	?	?	-1.9153131	?	?	?	1.3737857
?	-1.6251867	?	-1.5525606	?	?	?	?	?	-1.444707	?	-1.4651624	?	1.3535002	-1.5671278	0.8590785	-1.1574533	1.6392899	-1.3005544	?	?	?	-1.456586	-1.6247262	-1.4184079	1.557604	?	?	?	-1.9437767	-1.377085	?	?	?	?	?	-1.3466299	-1.5077214	?	?	?	?	-1.72799	?	?	-1.5143526	?	?	?	1.5528258
?	-1.5393506	1.6159856	-1.6352113	1.5428102	?	?	1.5183583	?	?	1.8237196	-1.5100023	?	1.8346663	-1.3273252	1.4128867	?	1.7945936	?	?	?	?	?	-1.8990003	?	1.5110569	?	?	?	-1.7000129	-1.5670253	?	?	?	?	-1.3292224	?	?	?	?	?	?	-1.3765346	?	1.3873949	-1.5879875	?	?	?	1.3447217
?	1.5196632	-1.3105531	1.4666816	?	?	1.411992	?	?	?	-1.899151	1.4354246	?	?	1.5335274	?	?	-1.5579367	1.3244928	?	?	?	?	1.3204715	1.4278294	-1.8228942	1.3245941	?	?	1.466005	1.43659	?	?	?	?	?	1.3586662	1.5726955	?	?	?	?	1.5562905	?	?	1.4646661	1.3164408	?	?	-0.97276914
?	-2.0903778	?	-1.5754588	1.4555105	?	-1.295515	?	?	?	1.9244555	?	?	1.4252611	-1.5894039	?	?	1.8243327	?	?	?	?	-1.3173825	-1.7240016	?	1.4890561	?	?	?	-1.8323019	-1.5416416	?	?	?	?	-1.4801536	?	?	?	?	?	?	-1.3013645	?	?	-1.7158066	?	?	?	?
?	-2.0369632	1.5419345	-1.4248246	?	?	?	1.6186365	?	?	1.7706746	-1.306977	?	1.5226743	-1.7387447	?	?	1.9627944	?	?	?	?	-1.3407495	-2.051936	?	2.0083382	?	?	?	-1.7672446	?	?	?	?	?	-1.4768289	?	?	?	?	?	?	?	?	?	-1.7833897	?	?	?	?
?	1.5386856	?	1.6063205	?	?	1.4509945	-1.1378256	?	1.2846892	?	1.3774934	1.2734871	-1.2388089	1.4286065	-1.0180544	?	-1.7633514	1.2824068	?	?	?	?	1.4571507	1.3660455	-1.5289437	?	?	?	1.7301996	?	?	1.4229122	?	?	1.3391234	?	1.4214324	?	?	?	?	1.5211157	?	?	1.5985245	?	?	?	?
?	1.7725086	-1.6756197	1.714336	?	?	1.4811373	-1.6441382	?	1.4400101	-2.0045922	1.5249254	?	-1.4390887	1.5688572	?	?	-2.3910503	?	?	?	?	1.3866255	1.6978811	1.3665408	-1.710819	?	?	?	1.7352628	1.3322531	?	?	?	?	?	?	1.4142251	?	?	?	?	1.864597	?	?	1.5150248	?	?	?	-1.4933379
?	?	?	?	?	?	?	?	?	?	1.5455604	?	?	1.6243347	?	1.4088928	?	1.7360919	?	?	?	?	?	-1.7095029	?	?	?	?	?	?	-1.9577799	?	?	?	?	?	?	?	?	?	?	?	?	?	?	?	?	?	?	?
?	-1.7165442	?	-1.524167	?	?	-1.3834496	1.6005939	?	?	1.8337926	-1.4331331	?	?	-1.400934	?	?	1.7207869	?	?	?	?	-1.5625181	-1.5575402	-1.4423997	1.5346185	?	?	?	-1.7628038	-1.369052	?	?	-1.3093134	?	-1.4257723	?	?	?	?	?	?	-1.6440693	?	?	-1.6011387	?	-1.6380606	?	1.4882287
?	-1.4147145	?	?	1.3047909	?	?	1.5832093	?	?	1.5706214	?	?	?	-1.4561318	?	?	1.5896171	?	1.2469329	?	?	?	-1.5575551	?	1.6321032	?	?	?	-1.8842678	-1.9296206	?	?	?	-1.383604	?	?	?	1.2518508	?	?	?	-1.5756506	?	?	?	?	?	?	?
?	-1.6812932	1.4439452	-1.9715759	?	?	-1.3752513	1.6757246	?	-1.331099	1.9434628	-1.4436505	?	?	-1.6715015	?	?	1.7436447	?	?	?	?	-1.3908248	-1.9931296	-1.4533077	1.5940084	?	?	?	-1.6178771	-1.6297699	?	?	?	?	-1.6249336	?	?	?	?	?	?	-1.3515579	?	?	-1.4626322	?	?	?	?
?	1.6104122	-1.53779	1.3311821	?	?	?	?	?	?	-1.8157536	?	?	-1.2901645	?	-1.2308708	?	-1.5744065	?	-1.2184849	?	?	?	?	?	-1.4164475	?	?	?	2.2035022	1.9373852	?	?	?	?	1.5334425	?	?	-1.2853446	?	?	?	1.5355673	?	?	?	?	?	?	?
?	-1.7339566	1.4389747	-1.8605632	1.4060953	?	-1.3422447	1.4289268	?	-1.416675	1.9148458	-1.465639	?	1.7568032	-1.7078313	?	?	1.9804236	-1.476563	?	?	?	?	-1.7856511	?	1.9951621	?	?	?	-1.5641009	-1.3030636	?	?	?	?	-1.3171861	?	?	?	?	?	?	-1.7427403	?	?	-1.4360572	?	?	?	1.3440888
?	-1.5974959	?	-1.7745874	?	?	-1.4646735	?	?	-1.4416775	1.9258543	-1.4093904	?	1.7257831	-1.672133	?	?	2.0112338	?	?	?	?	?	-1.3802463	?	1.7983705	?	?	?	-1.546268	?	?	?	?	?	?	?	-1.4380772	?	?	?	?	-1.41158	?	?	-1.4600848	?	?	?	1.3146459
?	-1.814842	1.7239857	?	1.5845153	?	?	1.5553136	?	?	1.777714	?	?	1.6225469	-1.3980602	1.3206865	?	1.6868787	?	?	?	?	?	-1.8191231	?	1.8175354	?	?	?	-1.8381853	-1.4456364	?	?	?	?	-1.5203271	?	?	?	?	?	?	-1.8955231	?	?	?	?	?	1.1681006	1.5756624
?	-1.7454592	?	-1.2750895	1.6938025	?	?	1.556122	?	?	1.8835791	?	?	1.7082167	?	1.4256169	?	1.439853	?	?	?	?	?	-2.1799245	?	1.4601002	?	?	?	-1.7786621	?	?	?	?	?	?	?	?	?	?	?	?	-1.3062739	?	?	-1.3661352	?	?	?	1.4515934
?	1.6184555	?	1.5886153	-1.7523019	?	1.3292329	-1.366959	?	?	-1.4344672	1.4549576	?	-1.6738265	1.3433781	-1.538199	?	-1.485372	?	?	?	?	1.2749839	1.4617599	?	-1.6191705	?	?	?	1.8977307	1.3664508	?	?	?	?	1.6694975	?	?	?	?	?	?	1.7852004	?	?	1.4656932	?	?	?	?
?	?	1.7148567	?	1.4481106	?	?	1.822534	?	?	1.5986203	?	?	1.522079	?	?	?	1.8950455	?	?	?	?	?	-1.7885323	?	1.6746686	?	?	?	?	?	?	?	?	?	-1.8086263	?	?	?	?	?	?	-1.4472104	?	?	?	?	?	?	?
?	-1.4475802	?	-1.9824275	?	?	-1.3244616	?	?	-1.6225176	1.3574271	-1.4246552	?	1.4375001	-1.3100085	?	?	1.8011788	?	?	?	?	-1.4809729	-1.5282075	-1.3326904	1.8370672	?	?	?	-1.60143	?	?	?	?	?	?	?	-1.6420894	?	?	?	?	-1.6645826	?	?	-1.5754427	?	?	?	1.3877206
?	1.5990578	-1.7600296	1.9596277	?	?	1.3307992	-1.8809458	?	?	-2.2878008	1.3720489	?	-1.5768675	1.3846904	-1.3733339	?	-1.7545933	1.2804846	?	?	?	1.2825038	1.725015	?	-1.4046658	?	?	?	1.9392108	1.5046548	?	?	?	?	1.5245669	?	1.3123938	?	?	?	?	1.7077012	?	?	1.2791753	?	?	?	?
?	-1.5497289	?	-1.5642754	?	?	-1.4480488	?	?	?	3.024077	-1.3615632	?	?	-1.5867674	?	?	1.8060964	-1.325395	?	?	?	?	-1.8816292	-1.508919	1.7015163	-1.29256	?	?	-1.5804509	-1.3102754	?	-1.2946099	?	?	-1.3319118	?	?	?	?	?	?	-1.9189866	?	?	-1.5469404	?	?	?	?
?	1.735242	-1.4470129	1.9499024	?	?	1.4272641	-1.4082425	?	1.5504836	-2.3500664	?	?	?	?	?	?	-1.7366376	1.3750318	?	?	?	?	1.7810675	?	-1.6306758	?	?	?	2.2619193	?	?	?	?	?	1.2860556	?	1.4691339	?	?	?	?	1.614911	?	?	1.5243292	?	?	?	?
?	2.129205	?	1.570496	-1.4853178	?	?	-1.5338442	?	?	-1.9363372	1.3359905	?	-1.4104747	1.346141	-1.5645411	?	-2.1201737	?	?	?	?	1.2876725	1.7599653	?	-1.4418213	?	?	?	1.6976398	1.5954311	?	?	?	?	1.3377458	?	?	?	?	?	?	1.8101814	?	?	1.4852444	?	?	?	-1.3917785
?	-1.5153247	?	-1.6266551	1.4577918	?	?	1.5573539	?	?	2.0147586	-1.3386751	?	1.517845	-1.8560847	?	?	1.7131296	-1.5587935	?	?	?	-1.296167	-1.7181998	-1.6195852	1.5906305	?	?	-1.3524295	-1.5485243	?	?	?	?	?	-1.4091012	?	-1.292579	?	?	?	?	-1.6662072	?	?	-1.4615619	?	?	?	?
?	1.8469145	-1.3864096	1.6575433	?	?	?	-1.7700721	?	1.4216933	-1.8739213	1.3852041	1.3343401	-1.7402802	1.3136426	?	?	-1.6569769	?	?	?	?	1.4286627	1.6866934	1.372558	-1.6413454	?	?	?	1.7221855	?	?	?	?	?	?	?	1.2843007	?	?	?	?	2.0275588	?	?	1.6665685	?	?	?	?
?	-1.5152783	1.5848838	-1.6495173	?	?	-1.3240285	?	?	?	2.284149	-1.3990418	?	?	-1.4737047	1.3738889	?	1.5280519	?	?	?	?	?	-1.6309454	-1.459664	1.5546471	?	?	?	-1.5253005	-1.398792	?	?	?	?	?	?	?	?	?	?	?	-1.5460228	?	?	-1.5160778	?	?	?	?
?	-1.5979197	?	-1.7555184	?	?	?	1.5289745	?	?	1.9676747	?	?	?	-1.698065	1.4395478	?	1.9062603	?	?	?	?	-1.4669071	-1.5185989	?	1.6534098	?	?	?	-1.7067695	-1.3909407	?	?	?	?	-1.5416571	?	?	?	?	?	?	-1.4282391	?	?	-1.9538409	?	?	?	?
?	-1.5964313	?	-1.6062261	1.4755211	?	-1.3516701	1.2586046	?	?	2.819802	-1.5020679	-1.5057075	?	-1.3222848	?	?	?	?	?	?	?	?	-1.5728322	-1.3234757	?	-1.2024711	?	?	-1.5591334	?	?	?	?	?	-1.2846891	-1.4857408	?	?	?	?	?	-1.7637023	?	?	-1.502665	?	?	?	?
?	-1.4973145	1.3980421	-1.7873852	1.3383435	?	-1.3054376	1.4222951	?	?	2.16409	-1.4487964	?	?	-1.4013193	?	?	1.377809	-1.3613237	?	?	?	?	-1.7441682	?	2.0430694	?	?	?	-1.7536893	?	?	?	?	?	-1.3242565	?	-1.4407524	?	?	?	?	-1.6791158	?	?	-1.607526	?	?	?	1.5508913
?	1.4302137	-1.4400461	1.7454395	-1.5038097	?	1.8160686	?	?	1.296487	-1.7776141	?	?	?	1.8926793	?	?	-1.5480753	?	?	?	?	1.4157244	1.6546278	1.6141306	-1.6155281	?	?	?	1.7828797	1.5628268	?	?	?	?	1.3077004	?	?	?	?	?	?	1.8409926	?	?	1.4476678	?	?	?	?
?	2.2280347	?	?	?	?	?	?	?	?	-1.7207043	?	?	-1.4386004	1.4428909	-1.4362339	?	-1.7649928	?	?	?	?	?	1.7011001	?	-1.7705594	?	?	?	1.399899	1.3240973	?	?	?	?	?	?	?	?	?	?	?	1.7114534	?	-1.4557474	1.3008013	?	?	?	-1.8320595
?	-1.8481939	1.7146127	-1.7147257	?	?	-1.3674318	?	?	-1.3185439	2.4050896	-1.5386548	?	1.4958433	-1.4301835	?	?	1.8399827	-1.3389829	?	?	?	?	-1.7292013	-1.2856854	1.6171468	?	?	?	-1.7762119	-1.5810245	?	?	?	?	-1.3491031	?	-1.3526852	?	?	?	1.4270775	-1.6448464	?	?	-1.4957881	?	?	?	?
?	?	?	-1.6446087	?	?	?	?	?	?	1.8455415	-1.5046331	?	?	-1.5639615	?	?	?	?	?	?	?	?	-1.6419013	?	?	?	?	?	-1.6063303	?	?	?	?	?	?	?	?	?	?	?	?	-1.5615355	?	?	-1.4893411	?	?	?	?
?	-2.161359	1.4997343	-1.7254766	?	?	?	1.701709	?	?	1.753724	-1.3518219	?	?	?	?	?	2.0169537	-1.2926631	?	?	?	?	-1.334851	-1.467618	1.522624	?	?	?	-1.9020029	-1.6186693	?	?	?	?	?	?	?	?	?	?	?	-1.7971982	?	?	-1.3768371	?	?	?	?
?	1.8947183	-1.6821698	1.6763765	?	?	1.3832738	-1.7229692	?	1.3931172	-1.8749702	?	?	?	1.4817115	?	?	-1.6598526	?	?	?	?	1.8070018	1.9295369	?	-1.8844472	?	?	?	1.7647853	?	?	?	?	?	1.6671827	?	?	?	?	?	?	1.6092502	?	?	1.4790256	?	?	?	-1.6481847
?	?	?	?	?	?	?	?	?	?	-1.7075151	?	?	?	?	-1.6169907	?	-1.8110931	?	?	?	?	?	?	?	-1.5948561	?	?	?	?	1.4187305	?	?	?	?	?	?	?	?	-1.3871918	?	?	?	-1.3577503	?	?	?	?	?	?
?	1.6527189	?	?	-1.6197588	?	?	?	?	?	?	?	?	-1.5550997	1.4476277	-1.74713	?	-1.570659	?	?	?	?	?	1.36643	?	-1.8098242	?	?	?	1.6983287	1.4356991	?	?	?	?	1.5649316	?	?	?	?	?	?	1.5828192	?	?	1.637488	?	?	?	?
?	-1.7354429	1.8637729	-1.9546298	?	?	-1.4109849	1.5227422	?	-1.4479539	1.6518388	-1.6268861	?	?	-1.5725781	?	?	1.9238191	?	?	?	?	?	?	?	1.7301563	?	?	?	-1.7274389	?	?	?	?	?	-1.3336498	?	-1.2961986	?	?	?	?	-1.4779611	?	1.4114516	-1.6733265	?	?	?	1.422384
?	-1.6249342	?	-1.623501	1.431615	?	-1.6222595	?	?	?	?	-1.3315656	?	1.5717689	-1.5742491	?	?	?	?	?	?	?	?	?	?	1.6833681	?	?	?	?	?	?	?	?	?	?	?	?	?	?	?	?	?	?	?	?	?	?	?	?
?	1.8721937	?	1.7809072	-1.3824959	?	?	-1.6339675	?	1.3332342	-2.078701	1.3227121	?	-1.5084199	1.338073	?	?	-1.6431593	?	?	?	?	?	1.7874253	1.4316957	-1.5866104	?	?	?	1.7895135	1.5179399	?	?	?	?	1.3102787	?	?	?	?	?	?	1.819152	?	?	1.69211	?	?	?	?
?	-1.539632	?	?	1.5233576	?	?	1.7171625	?	?	2.0532813	?	?	1.571281	-1.5550942	1.4448901	?	1.5238258	?	?	?	?	?	-1.7661252	?	?	?	?	?	?	-1.2364455	?	?	-1.51766	?	?	?	?	?	?	?	?	-1.567187	?	?	-1.5389371	?	?	?	?
?	1.7655411	-1.5208467	1.7756504	?	?	1.375294	-1.6197422	?	?	-2.1579206	1.5045785	?	-1.3496332	1.4593139	?	?	-1.6313705	?	?	?	?	?	1.5162455	1.400025	-1.5238974	?	?	?	1.8020581	?	?	?	1.3616619	?	?	?	?	?	?	?	?	1.6634356	?	?	1.6386665	?	?	?	-1.5424355
?	-1.6958216	?	-1.5125635	?	?	-1.3417238	?	?	?	2.6792064	-1.5160424	?	?	-1.5434221	1.192298	?	2.1716373	?	?	?	?	?	-1.5902061	?	1.280717	?	?	?	-1.6559124	?	?	?	?	?	-1.3681208	?	-1.6514367	?	?	?	?	-1.6799219	?	0.64756256	-1.3898246	-1.1444235	?	-1.1770236	0.9888681
?	1.6618366	?	1.8337736	-1.5095474	?	1.3163848	-1.4443505	?	1.5319859	-1.5864776	1.7356738	?	-1.4057922	1.5418769	-1.4727428	?	-1.4966139	?	?	?	?	1.5187242	1.7672671	1.3367802	-1.6191845	?	?	?	1.5965273	1.4010593	?	?	?	?	1.5006884	?	1.366464	?	?	?	?	1.7368772	-1.5095129	?	1.5547379	?	?	?	-1.4485807
?	-1.7493207	1.4985846	-1.8082827	1.4647063	?	-1.4476154	?	?	-1.3253766	1.8941206	-1.5193379	?	1.6760023	-1.660936	1.3611133	?	1.6806068	?	?	?	?	?	-1.6890815	-1.3060095	1.5121331	?	?	?	-1.9371895	?	?	?	?	?	-1.3842211	?	-1.3621483	?	?	?	?	-1.578118	?	1.3330578	-1.4569683	?	?	?	?
?	-1.7194014	?	-1.511676	1.5909119	?	?	?	?	?	1.8816534	?	?	1.4535692	-1.4760242	?	?	1.516698	?	?	?	?	?	-1.4260491	-1.5041355	1.8300763	?	?	?	-1.5733191	-1.3469399	?	?	?	?	-1.4582055	?	?	?	?	?	?	-1.9193099	?	?	-2.05605	?	?	?	?
?	-1.7685177	?	-1.6581569	?	?	-1.346221	1.4160392	?	-1.4387636	2.110905	-1.5516586	?	?	-1.530027	1.3801126	?	1.8617779	?	?	?	?	-1.4324223	-1.6502153	-1.3742551	1.7210641	?	?	?	-1.648374	-1.4722574	?	?	?	?	-1.3107644	?	-1.4367653	?	?	?	?	-1.4809762	?	?	-1.5230031	?	?	?	?
?	1.5743767	?	1.6239938	?	?	?	?	?	?	-1.4005505	1.432681	?	-2.1166651	1.3032439	?	?	-2.4683704	?	?	?	?	1.3430736	1.4993082	1.3173879	-1.7746397	?	?	?	1.4856532	?	?	?	?	?	1.3250959	?	1.3322482	?	?	?	?	1.7315782	?	?	1.5994492	?	?	?	-1.3568794
?	1.6855199	?	1.6595799	?	?	?	?	?	1.3337672	-1.7736523	?	?	-1.7515236	1.5193064	-1.4412991	?	-1.5376467	?	?	?	?	1.4754463	2.1090386	1.359527	-1.4307717	?	?	?	1.6648077	1.3501276	?	?	?	?	1.3390775	?	?	?	?	?	?	1.9285184	?	?	1.8796549	?	?	?	-1.4296083
?	1.669604	-1.3194902	1.77281	?	?	?	?	?	1.258437	-1.6616399	1.3946859	?	-1.4663517	1.4678108	-1.7306306	?	-2.8234532	?	?	?	?	?	1.777574	1.5091369	-1.4007984	?	?	1.3748009	1.7569584	?	?	?	?	?	?	?	?	?	?	?	?	1.5097332	?	?	1.728484	?	?	?	?
?	-1.6070439	?	-1.646287	?	?	-1.5798748	?	?	?	1.523866	-1.4344206	-1.458235	?	-1.3179324	1.7540225	?	1.9659696	?	?	?	?	?	-1.6702088	?	?	?	?	?	-1.6319382	?	?	?	?	?	?	?	-1.6096718	?	?	?	?	-1.5439436	?	?	?	?	?	?	1.4908196
?	-1.3857814	1.6799946	?	1.8519129	?	?	1.5961413	?	?	1.7057941	?	?	1.6866316	?	1.5890402	?	1.5175161	?	?	?	?	?	-1.8204219	?	?	?	?	?	?	-1.553718	?	?	?	-1.2294749	?	?	?	1.2844834	?	?	?	-1.1998494	1.3100377	?	?	?	?	?	1.5106872
?	-1.4863766	1.4162589	-1.8923755	?	?	-1.3370757	1.5435836	?	-1.3158071	1.8721253	-1.4461428	?	1.422668	-1.6534404	?	?	1.8521533	?	?	?	?	-1.3559525	-1.7500196	?	1.6424987	?	?	?	-1.8436501	-1.7926663	?	?	?	?	-1.5315704	?	-1.438608	?	?	?	?	-1.9299254	?	?	-1.4697304	?	?	?	1.5122645
?	1.4949316	?	1.5798657	-1.3939482	?	1.4903011	?	?	?	-1.8066258	1.477488	1.375296	?	1.4417168	-1.8636208	?	-2.1524975	1.3707106	?	?	?	?	1.4531538	1.3502579	-1.5185401	?	?	?	1.591797	?	?	?	?	?	?	?	1.317618	?	?	?	?	1.675987	?	?	1.4984766	?	?	?	-0.9220973
?	2.2265406	-1.5623206	1.7947183	?	?	?	-1.5113353	?	?	-1.8400155	?	?	-1.6042053	1.5118052	-1.3211234	?	-1.6434008	?	-1.3225224	?	?	?	1.7807671	?	?	?	?	?	1.8996614	1.8366773	?	?	?	?	?	?	?	?	?	?	?	?	?	?	?	?	?	?	?
?	1.7232919	-1.5831183	1.8980486	?	?	1.2951771	-1.479402	?	?	-1.6400659	1.4705279	?	-1.7523739	1.7533516	?	?	?	?	?	?	?	?	?	?	-1.6320866	?	?	?	1.9743172	1.426908	?	?	?	?	1.3074608	?	?	?	?	?	?	1.6067406	?	?	1.6332508	?	?	?	-1.6495274
?	-1.7376376	?	-1.7123687	?	?	?	1.5461127	?	?	1.9559622	?	?	?	-1.5554373	?	?	1.6329368	?	?	?	?	?	-1.5661201	?	1.829738	?	?	?	-1.6316073	-1.6413145	?	?	?	?	-1.5031346	?	?	?	?	?	?	-1.7163786	?	?	-1.3654139	?	?	?	?
?	-1.5018461	?	-1.3264707	?	?	-1.4932824	?	?	?	?	-1.264302	?	1.7166266	-1.4861187	?	?	2.1211286	-1.3436048	?	?	?	?	-1.435459	?	?	-1.3825289	?	?	-1.3966489	?	?	?	?	?	?	?	-1.3347255	?	?	?	?	-1.6589613	?	?	-1.5388057	?	?	?	?
?	-1.7309924	1.3899033	?	1.5221195	?	?	?	?	?	1.8874408	?	?	1.5709532	-1.3346169	?	?	1.6577299	?	?	?	?	-1.4597908	-1.8018398	?	1.8417432	?	?	?	-1.4840074	-1.4938288	?	?	-1.3508441	?	-1.563299	?	?	?	?	?	?	-1.5905931	?	?	-1.6083566	?	-1.3047569	?	1.6289243
?	-1.5015228	?	-1.6338263	?	?	?	?	?	?	?	?	?	?	?	?	?	1.8112267	?	?	?	?	?	-1.5672187	?	1.5148755	?	?	?	-1.5570451	?	?	?	?	?	?	?	?	?	?	?	?	-1.6031063	?	?	-1.6214645	?	?	?	?
?	1.8782036	?	1.8801382	?	?	1.8262032	?	?	?	-1.4235086	1.4626522	?	-1.9314225	1.3260921	?	?	-1.9893954	?	?	?	?	?	1.7435561	?	-2.1539502	?	?	?	1.621549	?	?	?	?	?	1.4542613	?	1.3151736	?	?	?	?	1.7291663	?	?	1.6155525	?	?	?	-1.5021191
?	1.4154791	?	1.5462736	?	?	1.444214	?	?	1.2599167	-1.8199489	1.3214356	?	?	1.4083691	?	?	?	?	?	?	?	?	1.3921309	1.3651628	-1.8017114	?	?	?	1.6183757	?	?	?	?	?	?	?	1.3693647	?	?	?	?	1.8984023	?	?	1.3302381	?	?	?	?
?	1.84982	?	1.6597974	?	?	1.8131099	-1.4547356	?	1.3904037	-1.3789378	1.4229923	?	-1.437454	1.465919	-1.6128141	?	-1.4561163	?	?	?	?	?	1.4959666	1.3286002	-1.4984894	?	?	?	1.5428035	?	?	?	?	?	?	?	1.4006071	?	?	?	?	1.876222	?	?	1.4919053	?	?	?	-1.5584757
?	-1.4196961	?	-1.6486932	?	?	-1.4025289	1.3994575	?	?	1.7432804	?	?	1.3113589	-1.6815171	1.5492386	?	2.0159864	-1.450181	?	?	?	-1.4126323	-1.9265779	-1.3602297	?	?	?	?	-1.6449322	-1.3385448	?	?	?	?	-1.3792514	?	-1.3193327	?	?	?	?	-1.704352	?	?	-1.4261116	?	?	?	?
?	-1.4956677	1.3579285	-1.779571	?	?	-1.4989092	2.0270922	?	?	1.9659882	-1.5170224	?	?	-1.436714	?	?	1.800327	-1.3734448	?	?	?	-1.4033699	-1.6340939	?	?	?	?	?	-1.4567168	?	?	?	?	?	-1.4078053	?	-1.528566	?	?	?	?	-1.5472327	?	?	-1.5227777	-1.3747399	?	?	?
?	-1.557853	1.5103657	?	1.7185409	?	?	1.5079086	?	?	1.7924675	?	?	1.3154289	?	1.3084854	?	1.7020401	?	?	?	?	?	?	?	1.5017681	?	?	?	?	-1.7822925	?	?	?	?	-1.3132308	?	?	?	?	?	?	?	?	?	?	?	?	?	?
?	1.6500903	-1.4674531	1.5371348	-1.4395036	?	?	?	?	1.3342935	-1.909279	1.3168883	?	-1.5861002	1.3844166	?	?	?	1.3416026	?	?	?	1.3245553	1.8058735	1.4324864	-1.8732315	?	?	?	1.8494741	?	?	?	?	?	1.3571626	?	?	?	?	?	?	1.5745819	-1.4277036	?	1.515847	?	?	?	?
?	1.8184978	-1.4595535	1.6781629	?	?	1.3138001	-1.7532771	?	?	-1.726952	1.5210437	?	?	1.8210036	-1.4422473	?	-1.7399532	?	?	?	?	?	1.368264	?	-1.4827317	?	?	?	2.0904894	?	?	?	?	?	?	?	?	?	?	?	?	1.4363939	?	?	1.4128793	?	?	?	?
?	1.4676216	-1.5026405	?	-1.6186237	?	?	-1.91394	?	?	-1.6701714	?	?	-1.8540168	1.3362793	?	?	-1.6905178	?	?	?	?	?	?	?	-1.6211178	?	?	?	?	1.7932792	?	?	?	?	?	?	?	?	?	?	?	1.4718612	?	?	?	?	?	?	?
?	-1.8884473	1.7913278	?	?	?	?	1.6840931	?	?	1.4657508	-1.326342	?	?	?	?	?	1.7244078	?	?	?	?	?	-1.9297483	?	1.4487342	?	?	?	-1.9513015	-1.3854984	?	?	?	?	-1.5382961	?	?	1.0971556	?	?	?	-1.5606892	1.2110105	?	?	?	?	?	?
?	-1.6470295	?	-1.5076643	?	?	-1.5210295	1.2958536	?	?	1.573666	-1.3961939	?	1.5932887	-1.4774715	?	?	1.3979018	-1.6031057	?	?	?	?	-1.6724485	-1.323422	?	?	?	?	-1.6114724	-1.5317564	?	?	-1.3590105	?	?	?	?	?	?	?	?	-1.8003391	?	?	-1.6618212	?	?	?	1.5422052
?	-1.6270387	1.3859608	-1.8117589	?	?	-1.3814311	?	?	-1.4650186	2.8331115	-1.420232	?	1.3874224	-1.590916	?	?	2.6548657	?	?	?	?	?	-1.6492244	-1.3719332	1.6337278	?	?	?	-1.8153124	-1.3365732	?	-1.4624509	?	?	-1.4970007	?	-1.459758	?	?	?	?	-1.6695825	?	?	-1.628099	?	?	?	?
?	1.5007064	?	1.6545278	-1.2741603	?	?	?	?	?	-2.113401	?	?	-1.7307504	?	?	?	-1.8694222	?	?	?	?	?	1.693183	1.4561974	-1.9520186	?	?	?	?	?	?	?	?	?	1.5079114	?	?	?	?	?	?	1.556065	?	?	1.7893175	?	?	?	-1.5327342
?	?	?	-1.6566875	?	?	-1.425674	?	?	?	2.3998783	?	?	?	?	?	?	1.8099518	?	?	?	?	-1.4243009	-1.5277557	?	?	-1.5587219	?	?	-1.5290021	?	?	?	?	?	?	?	-1.4630303	?	?	?	?	-1.6713591	?	?	-1.5112778	?	?	?	?
?	1.7437677	?	2.0214863	?	?	1.3488778	-1.6705439	?	1.493789	-1.6475716	1.6605724	?	?	1.5714135	-1.2006373	?	-1.6862651	?	?	?	?	1.5096503	1.9936807	1.4442831	-1.9737811	?	?	?	1.4581124	1.3373294	?	?	?	?	1.5329599	?	1.4990171	?	?	?	?	1.6701905	?	?	1.4152155	?	?	?	?
?	-1.728615	1.4433633	-1.5519881	?	?	?	1.5641046	?	-1.6820136	2.1417203	-1.499272	?	1.569398	?	?	?	1.5349984	?	?	?	?	-1.306599	-1.8683755	?	1.5401459	?	?	?	-1.6420121	-1.4672707	?	?	?	?	?	?	?	?	?	?	?	-1.5710936	?	1.439925	?	?	?	?	1.5300393
?	?	?	?	?	?	?	?	?	?	-1.6856489	?	?	?	?	-1.2664458	?	-1.9069057	?	?	?	?	?	?	?	?	?	?	?	?	?	?	?	?	?	1.3869425	?	?	?	?	?	?	?	?	?	?	?	?	?	?
?	-1.43004	1.4900033	-1.3219123	?	?	?	1.639414	?	-1.4075767	1.4834514	?	?	1.449605	-1.2062316	1.1750215	?	1.6637715	?	?	?	?	?	-1.6841338	?	1.5229387	?	?	?	?	-1.3376342	?	?	?	?	?	?	?	?	?	?	?	-1.7794607	?	?	?	?	?	?	1.329361
?	-1.5850607	?	-1.5352349	?	?	?	?	?	-1.3556045	2.0326812	-1.3734238	?	1.6413274	?	?	?	1.5153922	?	?	?	?	-1.3379952	-1.7880241	?	1.9347079	?	?	?	-1.9278156	-1.4753753	?	?	?	?	-1.3457896	?	?	?	?	?	?	-1.663411	?	1.3976418	-1.3447104	?	?	?	?
?	1.6455336	-1.3506542	1.7483648	?	?	1.48144	?	?	1.3709579	-2.170324	1.4346763	?	-1.733233	?	?	?	-1.7847223	1.465494	?	?	?	1.530686	1.5389227	?	-2.1917858	1.3288925	?	1.3841214	1.5250828	1.3446382	?	?	?	?	?	?	1.3790233	?	?	?	?	1.6977503	?	?	1.5817509	?	?	?	-1.6009507
?	1.6892484	-1.7692852	1.7561659	?	?	?	-1.4667313	?	?	-1.7715182	?	?	?	1.4434658	?	?	-1.7430991	?	?	?	?	?	1.4590831	?	-1.4648882	?	?	?	2.0171735	1.4367486	?	?	?	?	1.5952084	?	?	-1.4103773	?	?	?	1.3514782	?	-1.5707412	1.3485087	?	?	?	?
?	1.723811	?	1.9750783	-1.7476538	?	1.4054418	?	?	1.3542082	-2.031945	1.3640281	?	-1.7773075	1.6529212	-1.3661672	?	-2.000377	1.3106611	?	?	?	1.3160411	1.5222543	1.284674	-1.452813	?	?	?	1.714036	1.3544338	?	?	?	?	1.3428185	?	?	?	?	?	?	1.9888562	?	?	1.4441677	?	?	?	?
?	-1.7750411	?	-1.4502794	?	?	-1.6278012	1.3612548	?	?	2.0293288	-1.3861992	?	1.557314	-1.6647259	?	?	1.4799771	?	?	?	?	-1.431389	-1.6564138	?	1.55996	?	?	?	-1.5030398	?	?	?	?	?	-1.3437278	?	-1.4375588	?	?	?	?	-1.8140849	?	?	-1.4874036	?	?	?	?
?	-1.4589581	1.4826223	-1.890553	?	?	-1.4553736	1.6666882	?	?	1.7219844	-1.352994	?	1.6494926	?	?	?	1.8454422	?	?	?	?	?	-1.65464	?	1.6798854	?	?	?	-1.5666512	?	?	?	?	-1.5532522	-1.3683413	?	?	?	?	?	?	-1.9100413	1.4486227	?	-1.5268775	?	?	?	?
?	-1.4063774	?	-1.5904089	?	?	?	?	?	?	2.0473962	?	-1.3232594	?	-1.5195018	1.0598222	?	1.2964662	-1.451562	?	?	?	-1.3030868	-1.5023378	?	?	-1.4083319	?	?	-1.5458312	?	?	-1.3048412	?	?	?	?	-1.3413585	?	?	?	?	-1.6027094	?	?	-1.4586545	-1.3276769	?	?	?
?	1.6576637	-1.3043587	1.6547567	?	?	1.5428531	?	?	?	-1.335664	1.4343456	?	?	1.4896904	-1.4407417	?	-1.4617537	?	?	?	?	1.3141075	1.5084013	1.5069093	-1.7351438	?	?	?	1.7045373	1.3160784	?	?	1.3076794	?	1.419379	?	1.5655004	?	?	?	?	1.8172878	?	?	1.5599655	?	?	?	-1.4952282
?	1.5815728	-1.3304434	1.8981154	?	?	1.4888749	?	?	1.5453432	-2.2415626	1.462915	?	-1.403982	1.54727	?	?	-1.8285406	?	?	?	?	?	1.6961212	?	-1.802415	?	?	?	1.4083537	?	?	?	?	?	?	?	1.535172	?	?	?	?	1.4181743	?	-1.3515776	1.5412042	1.3401084	?	?	-1.5662324
?	-1.5094726	?	-1.9555949	?	?	-1.4995654	?	?	-1.4475296	1.9517525	-1.3882753	-1.3775661	1.458149	-1.3008298	?	?	2.2039266	?	?	?	?	-1.3350211	-1.6910284	-1.4368876	1.5182053	?	?	?	-1.5975194	-1.3534005	?	?	?	?	-1.5903499	?	-1.6492684	?	?	?	?	-1.7344389	?	?	-1.5816615	?	?	?	?
?	-1.4119576	1.2687464	-1.4408206	1.3255265	?	-1.3083676	1.27483	?	-1.3329858	1.7058909	-1.4600341	-1.3367933	1.6243306	-1.547011	?	?	?	?	?	?	?	-1.313909	-1.6521484	?	1.9864093	-1.3550086	?	?	-1.5507567	?	?	?	?	?	-1.3783219	?	-1.5752813	?	?	?	?	-1.5877851	?	?	-1.4574549	?	-1.4277827	?	?
?	-2.2302945	1.390158	-1.5824478	1.8063164	?	?	?	?	?	2.143035	?	?	1.5122181	-1.6845851	?	?	2.2240047	?	?	?	?	?	-1.7466798	-1.382855	1.846553	?	?	?	-1.623365	?	?	?	?	?	-1.5609381	?	?	?	?	?	?	-1.5864228	?	?	-1.9937279	?	?	?	1.5578946
?	-1.8500257	?	-1.5846635	1.3184439	?	-1.5201566	?	?	-1.3552566	1.7881132	-1.3313315	?	1.593478	-1.483506	?	?	2.031666	-1.4515508	?	?	?	?	-1.6536726	?	1.5586551	?	?	?	-1.6596433	-1.3506095	?	-1.33585	?	?	-1.3103387	?	?	?	?	?	?	-1.5722421	?	?	-1.6399797	?	?	?	1.3967892
?	1.6644064	-1.3644171	1.7397707	-1.4429892	?	?	?	?	1.2724131	-1.5569695	1.4075117	?	-1.7644569	1.5459687	?	?	-1.566339	?	?	?	?	?	1.8907138	1.6254886	-1.8444821	?	?	?	1.8589722	?	?	?	?	?	1.4445263	?	?	?	?	?	?	1.9393514	-1.3802305	?	1.6437079	?	?	?	?
?	-1.704942	1.5604241	-1.7641864	?	?	-1.5202122	1.3719108	?	-1.4633299	1.7576183	-1.5277747	?	1.7057499	-1.6974285	1.8220809	?	2.1577456	?	?	?	?	?	-1.5520761	?	1.6080457	?	?	?	-1.7009808	?	?	?	-1.4295306	?	-1.4005333	?	?	?	?	?	?	-1.9381202	?	?	-1.7289122	?	?	?	?
?	1.9467151	-1.6707832	1.6122371	?	?	?	-1.4025764	?	?	-1.5888535	1.3529502	?	-1.8183839	1.6152759	?	?	-1.7076645	?	?	?	?	?	1.7784874	1.5865551	-2.4190025	?	?	?	1.5935997	1.2925122	?	?	?	?	1.3149695	?	?	?	?	?	?	1.5548818	?	?	1.484301	?	?	?	?
?	2.219546	-1.7465938	1.5161237	?	?	1.3246429	?	?	1.324775	-1.862567	1.3895534	?	-1.5390908	?	?	?	-1.516313	?	?	?	?	?	1.5983763	?	-1.7761754	?	?	?	1.5340188	1.7230059	?	?	?	?	?	?	1.5180295	?	?	?	?	1.6534102	?	?	1.3414036	?	?	?	-1.6321077
?	-1.4753213	1.4563928	-1.5792832	1.8409655	?	-1.2887732	1.4833736	?	-1.5267955	1.8172114	-1.3963647	?	1.5713449	-1.7355607	1.441465	?	1.7821082	?	?	?	?	?	-1.7514986	-1.3096224	1.658029	?	?	?	-1.5829208	-1.502461	?	?	?	?	-1.5500156	?	?	?	?	?	?	-1.8292539	?	1.4062667	-1.614522	?	-1.363497	?	?
?	1.6377814	-1.8636179	1.8048747	?	?	1.3256115	-1.3872467	?	1.3602216	-2.0891037	1.3901459	?	?	1.526715	-1.3728887	?	-1.7185899	?	?	?	-1.322881	1.5313697	1.8060349	?	-1.3734397	?	?	?	1.9179529	1.5052792	?	?	1.4267493	?	1.37028	?	1.2572635	?	?	?	?	1.4331177	?	?	1.2853318	?	?	?	-1.3321579
?	-2.2954326	1.7075801	-1.8735632	1.3341298	?	-1.2726544	1.4954156	?	-1.4542133	2.3976173	-1.3057653	?	1.422023	?	1.5378038	?	1.7216525	?	?	?	1.3919563	-2.2077308	-1.8976728	?	1.4581833	?	?	-1.2578228	-2.039058	-1.585943	?	?	-1.4244663	?	-1.2840736	?	?	?	?	?	?	-1.4585127	?	?	?	?	?	?	?
?	-1.7158599	1.618434	-1.834508	?	?	?	1.509985	?	-1.4488112	1.8126483	-1.4816505	?	1.8288032	-1.3688301	1.3976309	?	1.7610224	?	?	?	1.3145897	-1.7209172	-1.579187	?	1.5958762	?	?	-1.4013988	-1.6713902	-1.3439326	?	?	-1.3400103	?	-1.5654007	?	?	?	1.4133217	?	?	-1.3567133	?	1.5598642	-1.2642438	?	?	?	1.3147534
?	1.6886358	-1.7802342	1.5776651	-1.5450723	?	1.2604089	-1.5964731	?	1.6063802	-1.8969418	1.4768205	?	-1.3765128	?	?	?	-2.3042986	?	?	?	?	1.575954	1.6268677	?	-1.6319515	?	?	?	1.9069314	1.4374702	?	?	1.5059752	?	1.482	?	1.3356569	?	-1.4176877	?	?	1.3865632	?	?	?	?	?	?	-1.3275445
?	-1.9130191	1.9401697	-1.8407621	1.5223514	?	-1.3814328	2.137317	?	-1.4528425	1.7427319	-1.4484756	?	1.6867731	?	?	?	1.5393819	?	?	?	?	-1.401374	-1.7831801	?	1.3318261	?	?	-1.322028	-1.800916	-1.367443	?	?	-1.8606908	?	-1.3028957	?	?	?	?	?	?	-1.3563592	?	1.3497397	-1.3156648	?	?	?	?
?	-1.9497057	1.4943473	-1.6552211	1.6345519	?	?	?	?	-1.4272958	1.8108535	-1.5560174	?	1.5310125	-1.3587546	?	?	1.8076525	?	?	?	?	-1.9550314	-1.702013	?	1.7516562	?	?	-1.3999885	-1.8621119	?	?	?	-1.3314337	?	-1.4715608	?	?	?	?	?	?	-1.3779787	?	?	?	?	?	?	?
?	1.3426454	-1.5279098	1.6390829	?	?	1.3299642	-1.772425	?	1.5651507	-1.666507	1.3750134	?	-1.3263896	1.2943347	?	?	-2.6623878	?	?	?	-1.692929	1.5950972	1.6101539	?	-1.7152276	?	?	?	1.9041785	?	?	?	1.6451074	?	1.3931453	?	?	?	?	?	?	1.7701421	?	?	?	?	?	?	?
?	-1.5504887	2.016191	-1.4187702	1.680097	?	-1.6146246	1.6370428	?	-1.2933955	1.7804761	-1.3318402	?	1.48977	?	1.4946979	?	1.7188945	?	?	?	1.4090028	-1.7330947	-1.6205912	?	1.7253418	?	?	-1.3163407	-1.720525	?	?	?	-1.5594763	?	-1.5656433	?	?	?	?	?	?	-1.3468025	?	1.3527263	-1.3436931	?	?	?	?
?	1.5267926	-1.8741338	1.6314087	-1.3672146	?	1.3914732	-1.7685918	?	1.4151267	-2.4332685	1.4607687	?	-1.4570162	1.3190418	-1.3826411	?	-1.7567776	?	?	?	?	2.1512868	1.7115967	?	-1.6418188	?	?	?	1.7586037	1.4236301	?	?	1.3788557	?	1.6731331	?	?	?	?	?	?	1.3741635	?	-1.3527745	1.2478399	?	?	?	-1.4507796
?	1.7480341	-1.8209175	1.4969001	?	?	1.3580617	-1.9861983	?	1.5447567	-1.4863493	1.3706051	?	-1.5339898	?	-1.625048	?	-2.1687908	?	?	?	-1.5046068	1.5793165	1.5534991	?	-1.585785	?	?	1.4321039	2.0670874	1.378225	?	?	1.625156	?	1.7948749	?	1.2795994	?	?	?	?	1.4755411	?	?	1.3261358	?	?	?	?
?	-1.7932634	1.7188324	-1.6263231	?	?	-1.2615049	1.449102	?	-1.5993589	1.5148089	-1.4832301	?	1.4280294	-1.3151428	1.3843048	?	2.107149	?	?	?	1.3282311	-1.4890183	-1.5984379	?	1.9212098	?	?	-1.4462125	-1.7890117	-1.4659793	?	?	-1.4577245	?	-1.3078139	?	?	?	?	?	?	-1.4011252	?	1.3297988	?	?	?	?	?
?	1.6754307	-1.7452747	1.8624984	?	?	?	-1.836244	?	1.3695601	-2.0116594	1.3764471	?	-1.7398013	1.4676387	-1.4220312	?	-2.0287502	?	?	?	-1.4220307	1.6022857	1.6544406	?	-1.391212	?	?	1.6022542	1.7833203	1.2913139	?	?	1.441706	?	1.3718029	?	?	?	?	?	?	1.5746953	?	?	?	?	?	?	-1.4051515
?	-1.8026608	1.7192217	-1.7185849	1.3599579	?	-1.3276088	1.9693131	?	-1.5374347	1.6817733	-1.3265842	?	1.6656113	-1.4555973	1.3152303	?	1.8720032	?	?	?	?	-1.6289704	-1.8226758	?	1.5310992	?	?	?	-1.8175306	?	?	?	-1.6323211	?	-1.6835351	?	?	?	?	?	?	-1.5330414	?	1.4979588	-1.2389607	?	?	?	?
?	-1.5512091	1.7609375	-1.8050103	1.4576972	?	-1.3259704	1.4258316	?	-1.3729038	2.6808767	-1.3781716	?	1.7262278	?	1.6622097	?	1.9870523	?	?	?	?	-1.7552792	-1.6804285	?	1.7886056	?	?	-1.2380364	-1.8696988	-1.3210763	?	?	-1.4305071	?	-1.4921607	?	?	?	?	?	?	-1.3596824	?	?	?	?	?	?	1.3684679
?	1.6714865	-1.6475098	1.7429394	-1.3754963	?	1.2952914	-1.4431446	?	1.4323983	-1.6245232	1.4553237	?	-1.5818107	1.3722262	-1.5837951	?	-2.354314	?	?	?	-1.4517643	1.7627528	1.6962131	?	-1.5308071	?	?	1.2843094	1.6845355	1.3984742	?	?	1.6398113	?	1.5154722	?	?	?	?	?	?	1.3666298	?	?	1.3206667	?	?	?	?
?	-1.5262103	1.7789937	-1.7677562	1.6407853	?	?	1.3747288	?	-1.4248213	1.9875755	-1.4240056	?	1.5941749	-1.5926231	1.381214	?	1.9810486	?	?	?	?	-1.4422531	-1.9086814	?	1.5433841	?	?	?	-1.6723053	-1.4467309	?	?	-1.6282754	?	-1.5554105	?	-1.2600602	?	?	?	?	-1.6070677	?	?	-1.3207722	?	?	?	1.3896388
?	1.6759623	-1.846586	1.7590772	-1.7654126	?	1.3212355	-1.6449423	?	1.2817835	-1.7451237	1.3722209	?	-1.490498	1.3303581	-1.6670866	?	-1.7186642	?	?	?	?	1.5587562	1.7507088	?	-1.8569885	?	?	?	1.5153488	1.4635661	?	?	1.5932875	?	1.589288	?	?	?	?	?	?	1.4575047	?	?	?	?	?	?	-1.3370628
?	-1.6108571	1.8027768	-1.8804717	1.5038403	?	-1.3110865	1.8872777	?	-1.2694623	1.756171	-1.4460698	?	1.3780557	-1.5919824	1.3029383	?	1.9100597	?	?	?	1.4872015	-1.6781145	-1.7328312	?	1.7007439	?	?	?	-1.9263544	-1.4940393	?	?	-1.6499621	?	-1.6616625	?	?	?	?	?	?	-1.4705818	?	?	?	?	?	?	1.3842494
?	-2.2089252	1.7926052	-1.5627224	1.3626804	?	?	1.3868074	?	-1.4443492	1.7117554	-1.2735333	?	1.6260141	-1.2521513	?	?	1.7218802	?	?	?	?	-1.6242468	-1.5818179	?	1.3267144	?	?	-1.4538013	-1.6067036	-1.2986234	?	?	-1.7158557	?	-1.4450268	?	?	?	?	?	?	-1.4851203	?	?	?	?	?	?	?
?	1.792783	-1.6124656	2.0579052	?	?	1.4631107	-1.5832767	?	1.4681768	-2.0443685	1.477667	?	-1.4013397	1.4056162	-1.4370675	?	-1.8080288	?	?	1.2700642	-1.5560217	1.640145	1.9296858	?	-1.4974698	?	?	?	1.8411088	1.2366407	?	?	1.4526435	?	1.4665195	?	?	?	?	?	?	1.2834065	?	-1.3490316	1.2827986	?	?	?	?
?	1.9607127	-1.7122785	1.6400362	-1.401827	?	1.3977917	-1.9181305	?	1.7336632	-1.7325635	1.4275873	?	-1.4380356	1.2605914	-1.511895	?	-1.8556082	?	?	?	-1.334719	1.6543773	1.9821821	?	-1.5746961	?	?	1.2980475	1.7609658	1.5086153	?	?	1.3903587	?	1.3602611	?	1.3600062	?	-1.5308532	?	?	1.3871194	?	?	1.3904148	?	?	?	?
?	1.6293098	-1.3366526	1.8407478	-1.533869	?	?	-1.8595644	?	1.4331796	-2.0186582	1.458283	?	-1.7314099	1.3932236	-1.5388764	?	-2.1123915	?	?	?	?	1.7365699	1.7252527	?	-1.6321982	?	?	1.2609982	1.6520324	1.2536199	?	?	1.8800092	?	1.653687	?	?	?	?	?	?	?	?	?	1.2620766	?	?	?	?
?	-1.647658	1.7791525	-1.7506593	1.5532144	?	?	1.3213178	?	-1.5158812	1.6859529	-1.555101	?	1.5478495	-1.3295466	?	?	1.9682488	?	?	?	?	-1.640122	-1.7397157	?	1.823686	?	?	?	-1.9600275	-1.438028	?	?	-1.6993308	?	-1.505332	?	?	?	1.3121477	?	?	-1.4774344	?	1.4421773	-1.2635528	?	?	?	1.3638753
?	-1.4267505	1.8239555	-1.8608778	?	?	?	1.927064	?	-1.2729661	1.7859622	-1.4476777	?	1.4816712	?	1.518614	?	2.1647472	?	?	?	1.4126389	-1.5198852	-1.632877	?	1.6614646	?	?	?	-1.8206228	-1.3473717	?	?	-1.6664467	?	-1.5514644	?	-1.3828466	?	?	?	?	-1.4080375	?	?	?	?	?	?	?
?	1.8623507	-1.8568017	1.6461306	?	?	?	-1.8589116	?	1.4620315	-2.3577387	1.4714285	?	-1.687205	1.472767	-1.3454663	?	-2.141338	?	?	?	?	1.5205499	2.0280716	?	-1.7234533	?	?	?	1.9999294	1.524617	?	?	1.7366432	?	1.7187467	?	?	?	?	?	?	1.285207	?	?	?	?	?	?	?
?	-1.5694913	1.9122751	-1.8834639	1.3567121	?	-1.3172293	2.0793643	?	-1.4113331	1.7028322	?	1.0443494	1.6283407	-1.2591506	1.1227509	?	1.7309088	?	0.9514283	-1.0880382	1.4104472	-1.5355324	-1.8347363	?	1.6130185	?	?	-1.2881303	-1.7356263	-1.4911959	?	?	-1.6097742	?	-1.4961878	?	?	?	1.44938	?	?	-1.6026083	?	1.4124264	?	?	?	?	?
?	1.617117	-1.8041679	2.0629187	-1.3554627	?	1.4759201	-1.5870147	?	1.5748874	-1.7807859	1.3462718	?	-1.5470419	?	-1.8020577	?	-1.7838005	?	?	?	?	1.7493488	1.7783135	?	-2.0189059	?	?	1.5185784	1.8184488	?	?	?	1.5000223	?	1.596469	?	1.2760041	?	?	?	?	?	?	?	1.3197485	?	?	?	?
?	-1.4081634	1.7987589	-1.5880775	1.694058	?	?	1.6429849	?	-1.417934	2.2212212	-1.460425	?	1.51947	?	1.5240787	?	1.9058052	?	?	?	?	-1.3504214	?	?	1.6955206	?	?	-1.2693732	-1.5965927	-1.3766243	?	?	-1.5600128	?	-1.3873665	?	-1.2960254	?	?	?	?	-1.4165391	?	?	?	?	?	?	1.381376
?	1.4289598	-1.3580755	2.033265	?	?	1.2881112	-1.7389768	?	1.4040197	-2.2986603	1.4099257	?	-1.4471345	1.3746207	-1.434327	?	-1.6043161	?	?	?	?	1.5228883	2.119283	?	-1.3922675	?	?	?	1.7888175	?	?	?	1.7931399	?	1.6101145	?	1.3584925	?	?	?	?	1.3763782	?	?	1.2657287	?	?	?	?
?	-1.7904941	1.6752597	-1.6870761	1.3638546	?	-1.4287889	1.9639503	?	-1.5341961	1.717143	-1.3732419	?	1.52732	?	1.408711	?	1.7043984	?	?	?	?	-1.5558708	-1.7895591	?	1.3811961	?	?	?	-1.8646156	?	?	?	-1.5276067	?	-1.4405329	?	?	?	?	?	?	-1.328101	?	?	?	?	?	?	1.3880075
?	1.8018302	-1.9158996	1.8090179	?	?	1.3894408	-1.9542291	?	1.6244947	-1.8821634	1.3237526	?	-1.4713166	1.5130054	-1.319226	?	-2.1228735	?	?	?	?	1.8195919	2.0166554	?	-1.6573058	?	?	?	1.9056766	1.352853	?	?	1.4473379	?	1.3825468	?	?	?	?	?	?	1.3579588	?	?	?	?	?	?	?
?	-2.054847	1.7701526	-1.7389126	1.3471341	?	-1.318318	1.6860232	?	-1.3656366	1.758025	-1.3204418	?	1.517113	-1.3115364	?	?	1.7822502	?	?	?	?	-1.6876996	-1.8156776	?	1.3767554	?	?	?	-1.7121001	-1.2811354	?	?	-1.6072868	?	-1.4220876	?	?	?	?	?	?	?	?	?	?	?	?	?	?
?	-1.759034	1.863104	-1.9755442	1.4793133	?	?	?	?	-1.6157812	1.5581136	-1.4725095	?	?	-1.3821857	1.6526096	?	2.1004364	?	?	?	?	-1.8730059	-2.0502	?	1.4522892	?	?	?	-1.8654025	?	?	?	-1.5143338	?	-1.7169076	?	-1.3009343	?	?	?	?	-1.3743358	?	?	?	?	?	?	?
?	-1.6702291	2.0654879	-1.8410465	1.931796	?	?	1.7204839	?	-1.3903186	2.078747	-1.4604621	?	1.6226516	-1.4647542	1.5698636	?	2.0902574	?	?	?	?	-1.9392666	-2.7432477	?	1.5406961	?	?	?	-1.8070521	?	?	?	-1.747273	?	-1.566103	?	?	?	?	?	?	-1.4753971	?	1.3815956	?	?	?	?	1.3022386
?	1.5222416	-1.8364903	1.7290595	-1.3107525	?	?	-1.7491322	?	1.4422187	-1.8205084	1.471537	?	?	?	-1.3074785	?	-2.0444455	?	?	?	-1.3222172	1.5292927	1.7043073	?	-1.6250211	?	?	?	1.8168021	1.2465085	?	?	1.5705906	?	1.4578383	?	?	?	-1.3979946	?	?	1.5031071	?	-1.324741	?	?	?	?	?
?	1.6040003	-1.805373	1.8336625	-1.5439101	?	?	-1.5718577	?	1.3920075	-1.8694291	1.3506116	?	-1.9673355	1.5943387	-1.4170488	?	-1.6688125	?	?	?	?	2.0555487	1.557039	?	-1.5994524	?	?	?	1.6226832	?	?	?	1.6680717	?	?	?	?	?	-1.3216118	?	?	1.3749369	?	?	?	?	?	?	?
?	1.6356295	-2.0428767	1.7985222	-1.3523213	?	1.2897007	-1.8741422	?	1.6850066	-2.0261865	1.4427049	?	-1.3234992	1.3979576	?	?	-1.9040638	?	?	?	?	1.6238987	1.6529336	?	-1.4205115	?	?	?	1.7136678	1.3387256	?	?	1.3878586	?	1.4592224	?	?	?	?	?	?	?	?	?	?	?	?	?	?
?	-1.4793345	1.9558611	-1.6424422	1.3221897	?	?	1.5646808	?	-1.5161632	2.1079898	-1.4343654	?	1.5990484	-1.326163	1.4025414	?	1.7600342	?	?	?	1.3524246	-1.4705637	-1.7824217	?	1.9049748	?	?	?	-1.9299011	-1.4119222	?	?	-1.3617799	?	-1.5850202	?	?	?	1.3263396	?	?	?	?	1.3260987	?	?	?	?	?
?	1.4770349	-1.6114312	1.7777804	?	?	1.2694713	-1.453694	?	1.481206	-2.0613172	1.3486389	?	-1.3374122	1.2485069	-1.3500983	?	-1.8061309	?	?	?	?	1.3728863	2.2578683	?	-1.5210736	?	?	?	1.6589016	1.3714844	?	?	1.6908182	?	1.8442554	?	?	?	?	?	?	1.3765137	?	-1.3466876	?	?	?	?	-1.3067596
?	-1.3883393	1.8800749	-1.8634989	?	?	?	1.7767841	?	-1.4161532	1.8750821	-1.2558306	?	1.603032	-1.6312215	1.4690934	?	1.7469314	?	?	?	?	-1.6378952	-1.6123477	?	1.7032696	?	?	?	-1.8354495	-1.3769294	?	?	-1.6298963	?	-1.753102	?	-1.2770574	?	?	?	?	-1.1031137	?	1.3984351	-1.2650741	?	?	?	1.3101896
?	1.5097638	-1.9902645	1.6020435	-1.5178274	?	1.3918786	-1.7465304	?	1.4082186	-2.2587702	1.498251	?	-1.6509279	?	-1.3028858	?	-1.5995473	?	-1.4607565	?	-1.3562249	1.5985757	2.052659	?	-2.1071694	?	?	1.4694965	1.935464	1.4392968	?	?	1.6650515	?	1.3164008	?	?	?	-1.3603585	?	?	1.2914237	?	-1.3171836	1.2404042	?	?	?	?
?	-1.3314605	1.987192	-1.7096945	?	?	-1.6397976	1.5352578	?	-1.5179589	2.3947413	-1.3913063	?	1.5949409	?	?	?	1.916996	?	?	?	?	-1.5318795	-1.8347286	?	1.8282422	?	?	-1.5923396	-1.6560538	-1.4579873	?	?	-1.5020125	?	-1.4330207	?	?	?	?	?	?	-1.4038607	?	?	?	?	?	?	1.3789407
?	1.7309897	-1.8865808	1.5734854	-1.4935508	?	?	-1.6228774	?	1.3943509	-1.8362441	1.4043317	?	-2.038894	1.5086008	?	?	-1.6919268	?	?	?	?	1.8235669	1.6723999	?	-1.4602561	?	?	?	1.6901033	1.3933798	?	?	1.3357651	?	1.5402287	?	?	?	?	?	?	1.2571527	?	-1.4133075	1.2475682	?	?	?	?
?	-1.9371552	1.8425941	-1.7964296	1.6227975	?	?	1.6148576	?	-1.3557816	2.1032555	-1.5264751	?	1.4183204	-1.3884026	1.4042469	?	1.998634	?	?	?	1.3659524	-1.7542502	-2.065416	?	1.8716003	?	?	-1.2788112	-1.8844607	?	?	?	-1.6961687	?	-1.469744	?	?	?	?	?	?	-1.7561594	?	?	?	?	?	?	1.345705
?	-2.0535662	1.5141046	-1.8430079	1.3468322	?	?	2.2344882	?	-1.5460467	1.8763837	-1.3813783	?	1.3732234	-1.3686721	?	?	1.6377898	?	?	?	?	-1.5841929	-1.8515762	?	1.5609658	?	?	?	-1.6419054	?	?	?	-1.6622269	?	-1.3128787	?	-1.4355829	?	?	?	?	-1.4959913	?	?	-1.3688145	?	?	?	1.3661644
?	1.7177153	-1.6047744	1.7234246	?	?	1.2819518	-1.4037169	?	1.531122	-1.7735573	1.4555213	?	-1.5552505	1.3091595	-1.3227195	?	-1.8018157	?	?	?	-1.3231939	1.5429083	1.7040348	?	-1.6884015	?	?	1.2750247	1.602366	?	?	?	1.473432	?	1.4202678	?	?	?	?	?	?	1.6102042	?	?	1.2518407	?	?	?	?
?	1.6468772	-1.7865999	1.8089868	-1.5597914	?	?	-1.7689956	?	1.5373394	-1.8047401	1.4417858	?	?	1.2448227	?	?	-1.923284	?	?	?	-1.5243654	1.6679814	1.5537778	?	-1.7099859	?	?	?	1.6969649	?	?	?	1.244915	?	1.4288191	?	1.4437693	?	?	?	?	1.4347787	?	?	?	?	?	?	?
?	-1.5100753	2.0517313	-1.7268606	1.394572	?	?	1.8017286	?	-1.5441294	2.5000064	-1.458147	?	1.4074212	-1.4379894	?	?	1.9205846	?	?	?	?	-1.4549352	-1.5850044	?	1.9136618	?	?	?	-1.855006	-1.3113614	?	?	-1.5694308	?	-1.5312314	?	-1.281134	?	?	?	?	-1.3759022	?	1.3716276	-1.3038572	?	?	?	?
?	1.3865198	-1.6505353	1.8320446	-1.5815587	?	1.5463232	-1.6370223	?	1.5418775	-2.0166223	1.4805732	?	?	?	-1.3288912	?	-2.0869825	?	?	?	?	1.450609	1.7944161	?	-1.548432	?	?	?	1.8538845	?	?	?	?	?	1.3760121	?	?	?	?	?	?	1.276479	?	?	1.238589	?	?	?	?
?	1.6290693	-1.857403	1.8207978	?	?	1.2514534	-1.5534078	?	1.5641433	-2.0296617	1.3307662	?	-1.4112575	1.2729096	-1.3976918	?	-1.9084367	?	?	?	?	1.6729606	2.0394735	?	-1.4302175	?	?	?	1.9432487	1.2924883	?	?	1.5581336	?	1.4683276	?	?	?	-1.4144384	?	?	1.3875406	?	?	1.2877399	?	?	?	?
?	-1.6519492	1.844814	-1.7116817	1.379559	?	-1.4046174	1.7604262	?	-1.3367673	1.8945976	-1.3877362	?	1.5547315	-1.660544	1.5086409	?	1.79577	?	?	?	1.64185	-1.6054579	-1.6263483	?	1.5421118	?	?	?	-1.9754616	-1.4224701	?	?	-1.4067236	?	-1.6090251	?	-1.3373129	?	?	?	?	-1.5420855	?	?	?	?	?	?	1.3216281
?	-1.7788681	1.8264241	-1.6021845	1.4719527	?	?	?	?	-1.4832655	1.7227114	-1.515901	?	1.7319627	-1.3653213	?	?	1.4843231	?	?	?	1.3300383	-1.3740503	-1.4842082	?	2.1131647	?	?	?	-1.7740711	-1.4460114	?	?	-1.5483603	?	-1.3772165	?	-1.4540194	?	?	?	?	-1.1082588	?	?	?	?	?	?	?
?	-1.7122886	1.8028065	-1.9335515	1.5215541	?	?	1.7643409	?	-1.2555655	1.5688108	-1.5035844	?	1.5172557	-1.4323765	1.3857588	?	1.6353223	?	?	?	?	-1.9992169	-1.5885818	?	1.6010848	?	?	-1.2790227	-1.9375138	-1.3499193	?	?	-1.3268605	?	-1.479263	?	?	?	1.4478147	?	?	?	?	1.5442227	?	?	?	?	1.4285028
?	1.4087089	-1.7589957	1.740076	-1.4838085	?	1.2783741	?	?	1.5956881	-1.8936901	1.310096	?	-1.4998624	1.3275393	-1.5678321	?	-1.6290109	?	?	1.2946118	-1.3322046	1.3799598	1.8751684	?	-1.3912667	?	?	?	1.8766661	1.2961475	?	?	1.6387149	?	1.5765289	?	?	?	?	?	?	1.4498067	?	?	1.2945592	?	?	?	-1.4203235
?	-1.7428162	1.662719	-1.75337	?	?	?	1.5353199	?	-1.5357704	1.5543324	-1.319944	?	1.4597816	?	1.3826632	?	1.7715784	?	?	?	1.3468882	-1.6666955	-1.2891053	?	1.3843935	?	?	?	-1.7069165	-1.460131	?	?	-1.7500727	?	?	?	?	?	?	?	?	-1.3691648	?	1.358843	-1.2813393	?	?	?	?
?	1.42668	-1.8565675	1.6894953	-1.4603587	?	1.2520665	-1.6853259	?	1.5996704	-1.7737832	1.5436535	?	-1.5192661	1.3092062	-1.7355504	?	-1.6741023	?	?	?	?	1.5106355	1.7432328	?	-1.649155	?	?	1.2546777	1.5826619	1.5685192	?	?	1.6118836	?	1.42967	?	?	?	?	?	?	?	?	?	?	?	?	?	-1.5474508
?	-1.8384227	1.8827487	-1.7474527	?	?	-1.2706133	2.1605828	?	-1.7924333	1.7482783	-1.412785	?	?	-1.4443507	1.5113456	?	1.6134844	?	?	?	1.5042232	-1.5304934	-1.752683	?	1.6448448	?	?	?	-1.9552034	-1.4460268	?	?	-1.7189845	?	-1.36577	?	?	?	?	?	?	-1.7340537	?	?	?	?	?	?	1.3569195
?	-1.5767795	1.9010694	-1.835392	?	?	?	1.5392432	?	-1.4941994	1.8543704	-1.3987525	?	1.514505	-1.955423	2.1579056	?	1.7493242	?	?	-1.2608688	1.346931	-1.3400656	-1.9322991	?	1.6777247	?	?	-1.3300905	-1.7457206	-1.4735988	?	?	-1.5845822	?	-1.7449378	?	?	?	?	?	?	-1.5621763	?	?	-1.3182585	?	?	?	?
?	-1.5072834	1.8342571	-1.5794717	1.3170998	?	?	2.2273586	?	-1.4868617	1.8729242	-1.4383756	?	1.6188587	-1.2839342	1.439863	?	1.7325301	?	?	?	?	-1.7820392	-1.55498	?	1.7073429	?	?	?	-1.6756182	-1.3686378	?	?	-1.6108935	?	-1.7632917	?	?	?	?	?	?	-1.4423041	?	?	-1.2929169	?	?	?	?
?	1.6273844	-1.8012135	1.6499763	-1.3884383	?	1.2457663	-1.8634151	?	1.5413412	-1.7019063	1.5092083	?	-1.3200842	?	-1.6532652	?	-1.5043088	?	?	?	-1.4168773	1.4966819	1.7453917	?	-1.7066716	?	?	?	1.7158098	1.531858	?	?	?	?	1.2637216	?	?	?	?	?	?	?	?	?	?	?	?	?	?
?	1.6564852	-1.8982555	1.7822438	-1.9435346	?	?	-1.6675477	?	1.4982811	-1.9174862	1.2522002	?	-1.5167346	?	-1.6961784	?	-1.7924483	?	?	?	?	1.8442985	2.1137457	?	-1.6324654	?	?	?	1.6906272	1.366723	?	?	1.2762142	?	1.3882517	?	?	?	?	?	?	1.5050765	?	-1.3535206	?	?	?	?	?
?	-1.4803959	2.0012188	-1.4640783	1.319043	?	-1.4256686	2.149483	?	?	1.8707463	-1.4839543	?	?	-1.4111876	1.6117407	?	1.7165354	?	?	?	1.3102882	-1.4233431	-1.8763125	?	1.7547371	?	?	-1.7086042	-1.9034536	?	?	?	-1.8487875	?	-1.4298395	?	?	?	1.6228662	?	?	-1.4573334	?	?	-1.3008823	?	?	?	?
?	-1.6815493	1.9310328	-1.753841	1.4810443	?	?	1.9517237	?	-1.2915455	2.3498273	-1.4161539	?	1.7907445	-1.254051	?	?	1.6372405	?	?	?	?	-1.80846	-1.6556739	?	1.6112549	?	?	?	-1.8620186	-1.2888153	?	?	-1.5690566	?	-1.7049757	?	?	?	1.3624299	?	?	-1.2484204	?	1.3287854	-1.283232	?	?	?	?
?	1.5058033	-1.7786027	1.7276623	-1.4343855	?	?	-1.4857091	?	1.8333538	-1.6861746	1.3961052	?	-1.3385353	?	-1.7067533	?	-2.158019	?	?	?	?	1.8934184	1.6780032	?	-1.548235	?	?	1.254466	1.6623154	1.2531044	?	?	1.5233818	?	1.5291252	?	?	?	?	?	?	?	?	?	?	?	?	?	?
?	1.3698766	-1.6851406	1.8079394	?	?	1.3749796	-1.49238	?	1.4593023	-1.4715503	1.3227592	?	-1.5189284	?	?	?	-1.9453989	?	?	?	-1.4061253	1.7468048	1.7743348	?	-1.6203185	?	?	?	1.70759	?	?	?	1.3975602	?	1.52744	?	?	?	-1.325011	?	?	1.3840716	?	?	1.2931825	?	?	?	?
?	-1.5128623	1.849538	-1.8114797	1.4479872	?	-1.3465568	1.4208623	?	-1.401085	1.9019859	-1.4336461	?	1.3246834	?	1.5349705	?	1.8770535	?	?	?	1.4591526	-1.3973407	-1.6127496	?	1.7360885	?	?	?	-1.9241595	-1.741831	?	?	-1.3919668	?	?	?	?	?	1.3846494	?	?	?	?	?	-1.2976793	?	?	?	?
?	-1.7916785	2.018871	-1.5855482	1.7799546	?	?	1.6204704	?	-1.6251975	2.0255365	-1.5123384	?	1.4114681	?	1.4986641	?	2.2876792	?	?	?	?	-1.5783501	-1.6669272	?	1.5928507	?	?	-1.3496437	-1.8499899	?	?	?	-1.8634484	?	?	?	?	?	?	?	?	-1.3495477	?	?	-1.3054237	?	?	?	?
?	1.5480571	-2.007603	1.7432094	?	?	?	-2.2242208	?	1.6340812	-1.9675868	1.563526	?	-1.5609024	?	-2.2868156	?	-1.6597275	?	?	?	?	1.8234713	1.5481728	?	-1.6905922	?	?	?	1.8285187	1.4377866	?	?	1.5297778	?	1.4211962	?	1.3576076	?	?	?	?	1.3897301	?	?	1.3049326	?	?	?	?
?	2.340805	-1.9971856	2.0220084	-1.5701318	?	1.439024	-1.5894705	?	1.5565051	-1.7692729	1.4399172	?	-1.372991	1.2897394	?	?	-2.451799	?	?	?	-1.5115906	1.7953498	1.6148955	?	-1.7417465	?	?	1.428993	1.8541899	1.2747507	?	?	1.4538598	?	1.6974834	?	?	?	?	?	?	?	?	?	1.4140722	?	?	?	?
?	-1.6766657	2.0507562	-1.77833	?	?	?	1.5555562	?	-1.477264	1.7180575	-1.325834	?	1.4419258	?	1.4508802	?	2.0472023	?	?	?	1.4995304	-1.3994936	-1.6691419	?	1.4983246	?	?	?	-1.9740323	-1.3738512	?	?	-1.6641629	?	-1.4807761	?	?	?	?	?	?	-1.5106063	?	1.520877	?	?	?	?	1.3352982
?	1.9183606	-1.883149	1.8575498	-1.3141649	?	?	-1.6481767	?	1.250624	-2.0814893	1.4240394	?	-1.6771533	?	-1.6492772	?	-1.7704202	?	?	?	?	2.065486	1.8063347	?	-1.7542567	?	?	1.2737236	2.0390444	1.2806466	?	?	1.7332814	?	1.2982043	?	?	?	-1.3286871	?	?	1.2961106	?	?	1.2757803	?	?	?	-1.4023852
?	-1.609277	1.8082381	-1.7380904	?	?	?	2.0214558	?	-1.6878486	1.9500461	-1.5034444	?	1.4977189	?	1.8618789	?	1.5345993	?	?	?	?	-1.582885	-1.6214899	?	1.386402	?	?	-1.4237767	-1.8418753	-1.6038387	?	?	-1.418198	?	-1.2843643	?	-1.3985021	?	?	?	?	-1.30259	?	?	?	?	?	?	?
?	-1.4308263	1.5253625	-1.9733996	1.694549	?	-1.3959358	1.7388062	?	-1.691237	1.4771459	-1.391635	?	1.6811107	?	1.6285331	?	1.5786502	?	?	?	?	-1.568291	-1.5758827	?	1.5418813	?	?	?	-1.5699232	-1.6687598	?	?	-1.4887043	?	-1.6117839	?	-1.2719872	?	?	?	?	-1.3556193	?	?	?	?	?	?	?
?	-1.7262733	1.6609136	-1.6693026	1.3235836	?	-1.3666625	1.6887947	?	-1.7051257	2.195686	-1.3913424	?	1.4854193	-1.3068093	?	?	1.8346157	?	?	?	1.4162248	-1.8174145	-1.8565452	?	1.5617251	?	?	-1.5493617	-1.8397146	-1.3700039	?	?	-1.3950632	?	-1.3898971	?	-1.274751	?	?	?	?	-1.3013097	?	?	?	?	?	?	?
?	1.9574213	-2.0140376	1.6743314	?	?	1.3418361	-1.4176718	?	1.3544387	-1.9965287	1.3435907	?	-1.3856736	1.374872	?	?	-2.4112394	?	?	?	-1.3974009	1.7759243	2.0897894	?	-1.5010722	?	?	1.3133837	1.6683896	?	?	?	1.4353693	?	1.4963323	?	?	?	?	?	?	1.245747	?	?	?	?	?	?	-1.4581499
?	1.5735075	-1.9944963	1.6956644	-1.3511748	?	?	-1.5198749	?	1.529939	-1.885078	1.3271258	?	-1.454365	1.4458091	-1.566337	?	-1.7853377	?	?	?	?	1.3911672	1.7958223	?	-1.5754303	?	?	?	1.9448689	1.4870409	?	?	1.3723004	?	1.6047058	?	?	?	-1.6050059	?	?	1.3487203	?	-1.5325625	?	?	?	?	-1.3036397
?	-1.6355166	1.8590848	-1.6982182	1.3257962	?	-1.299325	1.5840915	?	-1.2914155	1.7651451	-1.3147217	?	1.787932	-1.4730309	1.5336367	?	1.776067	?	?	?	?	-1.6839625	-1.7796412	?	1.6783775	?	?	?	-1.7299716	?	?	?	-1.796587	?	-1.5430026	?	-1.3008479	?	?	?	?	-1.6213009	?	?	?	?	?	?	1.3706168
?	1.888891	-1.7779304	1.6755289	-1.554334	?	1.2774875	-1.8378832	?	1.3214921	-1.7558928	1.4498935	?	-1.5260292	1.4001166	?	?	-1.9161217	?	?	?	?	1.6845729	1.6292684	?	-1.431129	?	?	1.6966456	1.7596056	1.4065791	?	?	1.6567317	?	1.9258335	?	?	?	-1.3234226	?	?	?	?	?	?	?	?	?	?
?	-1.5906461	1.7866045	-1.7866924	1.3585627	?	-1.2929043	1.5730048	?	-1.5328689	2.1969328	-1.4216104	?	1.4564656	-1.607998	?	?	1.7004907	?	?	?	?	-1.7274054	-1.6556726	?	1.8681176	?	?	-1.2535701	-1.6854242	?	?	?	-1.5317614	?	-1.4509426	?	?	?	?	?	?	-1.4568782	?	?	?	?	?	?	1.5058111
?	-1.526273	2.087627	-1.6712618	1.6288795	?	?	1.5145017	?	?	2.1635435	-1.3650961	?	1.8071358	-1.3070179	?	?	2.192767	?	?	?	1.745605	-1.7434523	-1.9493945	?	1.5584333	?	?	?	-1.8105092	?	?	?	-1.5596468	?	-1.293436	?	-1.3057362	?	?	?	?	-1.490081	?	1.5324937	?	?	?	?	1.4221061
?	-1.5605	1.9401095	-1.7638879	?	?	-1.3763185	1.5005913	?	-1.4933296	1.6437054	-1.4969476	?	1.592338	-1.2935854	?	?	1.6782836	?	?	?	?	-1.8801258	-1.9896083	?	1.7615163	?	?	-1.2534362	-1.6243356	-1.2904416	?	?	-1.602175	?	-1.4424198	?	?	?	?	?	?	-1.3632532	?	1.4426346	?	?	?	?	1.320782
?	1.4881027	-1.6622523	1.6754451	-1.6714028	?	?	-2.086326	?	1.4358501	-1.7759583	1.4248194	?	-1.7735934	1.4135116	-1.3779047	?	-1.8284192	?	?	?	-1.386709	1.5790176	1.8436317	?	-1.7230049	?	?	?	1.7368808	?	?	?	1.6538465	?	1.6263816	?	?	?	-1.3228451	?	?	1.401209	?	-1.3987241	?	?	?	?	?
?	-1.8795995	1.7095317	-1.618029	?	?	-1.3329567	1.6427737	?	-1.5521896	1.766429	-1.2711393	?	1.6337368	?	?	?	2.0039768	?	?	?	?	-1.402615	-1.5913221	?	1.4555062	?	?	-1.3000737	-1.8602971	?	?	?	-1.4619685	?	?	?	-1.3302635	?	?	?	?	-1.3218478	?	?	?	?	?	?	?
?	1.6442089	-1.8416721	1.9522789	-1.4811959	?	?	-1.7030658	?	1.5304127	-1.7828621	1.2947083	?	-1.673693	1.3896362	-1.731625	?	-1.6558926	?	?	?	?	1.6545454	1.8402553	?	-1.6769396	?	?	1.3031298	1.8985198	1.4470204	?	?	1.6153891	?	1.6724409	?	1.4117959	?	?	?	?	1.6361915	?	?	?	?	?	?	?
?	-1.7936901	1.6729554	-1.9705523	?	?	-1.263888	1.7057066	?	-1.6535511	1.7179879	-1.4920243	?	1.541723	-1.2868686	?	?	2.3111334	?	?	?	1.6914648	-1.5052435	-1.7022698	?	1.4101604	?	?	?	-1.806119	-1.4030288	?	?	-1.5936979	?	-1.7552285	?	?	?	?	?	?	-1.479515	?	?	-1.28164	?	?	?	?
?	1.9717615	-1.6089853	1.6539472	-1.3069153	?	1.3124689	-1.5260887	?	1.5564842	-1.9575206	1.4005069	?	-1.7326282	1.7333567	-1.5743107	?	-1.7944509	?	?	?	?	1.5781578	1.7994307	?	-1.4392718	?	?	1.3906732	1.8556769	1.2674285	?	?	1.304184	?	1.5877962	?	?	?	?	?	?	1.5616353	?	?	?	?	?	?	-1.3407942
?	-1.4274994	1.7544044	-1.7245457	1.6313463	?	?	1.8005358	?	-1.4824885	2.1032796	-1.4570166	?	1.5113949	?	?	?	1.6274055	?	?	?	?	-1.7098218	-1.527143	?	1.5141178	?	?	?	-1.918993	?	?	?	-1.605911	?	-1.6358871	?	-1.3793292	?	?	?	?	-1.3569185	?	?	-1.2783387	?	?	?	?
?	1.5253025	-1.8942119	1.9075329	-2.1668417	?	1.5591174	-1.443263	?	1.3918985	-2.016958	1.4735136	?	-1.6568354	?	-1.3326759	?	-2.0551295	?	?	?	-1.3710934	1.5869303	1.6761051	?	-1.4536054	?	?	1.2959675	1.6855457	?	?	?	1.8977958	?	1.4007475	?	1.2905904	?	?	?	?	1.5689658	?	-1.4513104	?	?	?	?	-1.4907991
?	1.6946671	-1.5049058	1.8685253	-1.4500984	?	1.4179516	-1.7488201	?	1.3369155	-1.7228689	1.471918	?	-1.3500843	1.5462725	-1.5673677	?	-2.0895178	?	?	?	?	1.4423333	1.8820055	?	-1.6235331	?	?	?	1.7666019	1.3968141	?	?	1.6194578	?	1.5290226	?	?	?	-1.5561011	?	?	1.3602998	?	?	1.2573695	?	?	?	?
?	1.782382	-1.9657481	1.6878877	-1.432609	?	1.390966	-1.6903682	?	1.4812392	-1.8122284	1.4022982	?	-1.3630062	?	-1.5649581	?	-1.8045617	?	?	?	-1.4843374	1.6220529	1.6975385	?	-1.6499064	?	?	?	1.8341768	1.2759225	?	?	1.4688094	?	1.3611221	?	?	?	?	?	?	1.2718686	?	?	1.2655241	?	?	?	-1.4452251
?	-1.6639712	2.174722	-1.7291563	?	?	?	1.5518093	?	-1.5754993	1.9784154	-1.4714365	?	1.4070901	-1.420962	1.643503	?	1.9122456	?	?	-1.2444919	?	-1.5114412	-1.7908474	?	1.5781122	?	?	?	-1.7361788	?	?	?	-1.4303886	?	-1.4123182	?	-1.543519	?	?	?	?	-1.3478829	?	1.5118488	-1.3130451	?	?	?	?
?	-1.5689753	1.7524676	-1.7525098	1.479192	?	?	1.6500553	?	-1.3717351	1.7314811	-1.3672879	?	2.2392433	-1.3394529	1.4701283	?	1.7329872	?	?	?	1.3060669	-1.5566299	-1.8055662	?	1.6402819	?	?	?	-1.7338895	?	?	?	-1.4402949	?	-1.7598293	?	-1.3079201	?	?	?	?	-1.4978733	?	1.3138639	?	?	?	?	?
?	-1.658772	1.6600972	-1.866617	1.4784956	?	-1.3109225	1.6123387	?	-1.5238619	1.8833162	-1.3328025	?	?	-1.2781842	?	?	1.8001361	?	?	?	1.5333428	-1.8145369	-1.5086867	?	1.4968123	?	?	?	-1.7986952	-1.4932868	?	?	-1.3140322	?	-1.5873246	?	?	?	?	?	?	?	?	?	-1.3424666	?	?	?	?
?	1.6634777	-1.9563824	1.7316809	-1.6722459	?	1.4004245	-1.6189888	?	1.3313439	-1.7825086	1.4847187	?	-1.4716265	1.265793	?	?	-1.9981986	?	?	?	?	1.5711771	1.6298543	?	-1.6196877	?	?	?	1.7196659	1.3519974	?	?	1.3889049	?	1.5237882	?	?	?	?	?	?	1.2833827	?	?	1.2487205	?	?	?	-1.3221166
?	-1.3641107	1.8590224	-1.8226362	?	?	-1.5028337	1.7187868	?	-1.2659111	1.714625	-1.5173784	?	1.709049	-1.3103616	1.4721098	?	1.4275154	?	?	?	1.3598461	-1.6378328	-1.7227255	?	1.6567712	?	?	?	-1.9359242	-1.2642092	?	?	-1.7558407	?	-1.705372	?	-1.2740682	?	?	?	?	-1.7133253	?	1.3101071	?	?	?	?	?
?	1.8077414	-2.064424	1.7243146	-1.4527544	?	1.3225173	-1.430101	?	1.4906335	-2.1325827	1.5296559	?	-1.5351955	1.2507449	-1.4253753	?	-2.0409918	?	?	?	?	1.6357212	2.0949457	?	-1.777484	?	?	?	1.7875096	1.3598132	?	?	1.3199617	?	1.7960418	?	?	?	?	?	?	1.2689238	?	?	?	?	?	?	-1.1488035
?	-1.7641298	1.7663006	-1.7357688	1.4392092	?	?	1.8066689	?	-1.6249771	1.6845129	-1.453936	?	1.6211853	?	1.3130846	?	1.6584171	?	?	-1.2820154	1.5688273	-1.62069	-1.317529	?	1.5410186	?	?	?	-1.9015297	-1.4544712	?	?	-1.5902541	?	-1.3913491	?	?	?	?	?	?	-1.6684372	?	?	?	?	?	?	?
?	1.4206814	-1.9538201	2.0693982	-1.5854648	?	1.2854704	?	?	1.6505544	-1.8207866	1.3204983	?	?	1.3720504	-1.3460238	?	-2.0920122	?	?	?	-1.3375527	1.6446913	1.6316423	?	-1.9671814	?	?	1.6390464	1.8711182	?	?	?	1.3816541	?	1.3719107	?	1.2466381	?	?	?	?	?	?	?	?	?	?	?	-1.3256828
?	-2.1913426	1.8622917	-2.473058	?	?	?	1.7388813	?	-1.625853	1.9557474	-1.3790917	?	1.684282	-1.3596095	1.4143839	?	2.1639705	?	?	-1.2956008	?	-1.422996	-1.5890932	?	1.9178833	?	?	?	-1.9208834	-1.405111	?	?	-1.6631238	?	-1.6647401	?	?	?	?	?	?	-1.4452205	?	?	?	?	?	?	?
?	1.5662324	-2.1157985	1.8837095	?	?	1.5189499	-2.3519511	?	1.3275124	-1.6277975	1.438268	?	-1.3518147	1.5586803	-1.6280638	?	-1.696475	?	?	?	?	1.7111055	1.8675442	?	-1.4848634	?	?	?	1.5949203	1.403681	?	?	1.3101883	?	1.2914776	?	?	?	?	?	?	1.3952814	?	?	1.4381821	?	?	?	?
[truncated: 1,361 more columns]
