# Supplementary material for: Gene set enrichment meta-learning analysis: next- generation sequencing versus microarrays
Source: BMC Bioinformatics. 2010 Apr 8;11:176. doi: 10.1186/1471-2105-11-176 (PMC3098055; doi:10.1186/1471-2105-11-176)
Supplement: Additional file 4 — GSE-MLA TSEQ results archive. Comma separated values (CSV) files containing results of GSE-MLA for TSEQ data sets. [file 1471-2105-11-176-S4.zip › nextGeneResults_GSEMLA_TSEQ_vs_AFX4.csv]

DEATHPATHWAY	MRNA_PROCESSING	LE_MYELIN_DN	MRNA_PROCESSING_REACTOME	ATP_SYNTHESIS	ROSS_CBF	AGUIRRE_PANCREAS_CHR12	CCR3PATHWAY	TRYPTOPHAN_METABOLISM	ELECTRON_TRANSPORTER_ACTIVITY	PGC1APATHWAY	HUMAN_MITODB_6_2002	CITRATE_CYCLE_TCA_CYCLE	ST_WNT_CA2_CYCLIC_GMP_PATHWAY	KENNY_WNT_UP	TYPE_III_SECRETION_SYSTEM	TGF_BETA_SIGNALING_PATHWAY	CALCINEURINPATHWAY	AGUIRRE_PANCREAS_CHR9	GLYCEROPHOSPHOLIPID_METABOLISM	ICHIBA_GVHD	NITROGEN_METABOLISM	JISON_SICKLE_CELL	TARTE_PC	BYSTROM_IL5_DN	ST_DIFFERENTIATION_PATHWAY_IN_PC12_CELLS	CORDERO_KRAS_KD_VS_CONTROL_DN	TNFR1PATHWAY	OVARIAN_INFERTILITY_GENES	SHEPARD_CRASH_AND_BURN_MUT_VS_WT_UP	INTRINSICPATHWAY	RARRXRPATHWAY	ECMPATHWAY	BRENTANI_IMMUNE_FUNCTION	HOX_GENES	ZHAN_TONSIL_PCBC	KREBS_TCA_CYCLE	ELECTRON_TRANSPORT_CHAIN	RASPATHWAY	ROSS_PML_RAR	ST_TUMOR_NECROSIS_FACTOR_PATHWAY	GLEEVECPATHWAY	ZUCCHI_EPITHELIAL_DN	SA_PTEN_PATHWAY	KERATINOCYTEPATHWAY	CELL_MOTILITY	CHEMICALPATHWAY	BRENTANI_CYTOSKELETON	PASSERINI_APOPTOSIS	LEE_CIP_DN
?	1.6319402	?	1.7589176	?	?	?	?	?	?	-2.1545734	?	?	-1.7913309	?	?	?	-2.158962	?	?	?	?	1.4573108	1.666344	1.5121998	?	?	?	1.3022664	1.5757957	1.5563381	?	?	?	?	1.4770865	?	1.3820115	?	?	?	?	1.712311	?	?	1.5137786	?	?	?	?
?	1.944391	?	1.7387598	?	?	1.4761825	-1.36993	?	1.306729	-1.9206085	1.3848356	?	?	1.5865791	?	?	-1.4753608	?	?	?	?	?	1.6534531	?	-1.8268876	?	?	?	1.6105293	1.5028684	?	?	?	?	?	?	?	?	?	?	?	1.6049496	?	-1.4132679	1.671802	?	?	?	?
?	-1.8965319	1.5162226	-1.9602895	1.422336	?	-1.5783772	1.4563587	?	-1.640055	1.7058512	-1.4689813	?	1.5065355	-1.3660234	?	?	1.5146186	?	?	?	?	?	-1.7773434	-1.6042198	1.3802396	?	?	?	-1.5510323	-1.4723476	?	?	?	?	?	?	?	?	?	?	?	-1.7412367	?	1.5238206	?	?	?	?	1.5256829
?	-2.090285	1.4978226	-1.6740276	?	?	-1.3631499	1.3674042	?	-1.3522702	2.1418717	-1.4088383	?	?	-1.4404098	?	?	1.5387402	?	?	?	?	?	-1.6573253	-1.3830712	1.6820052	?	?	?	-1.9019037	?	?	?	?	?	?	?	?	?	?	?	?	-1.6749645	?	?	-1.4432935	?	?	?	?
?	-1.7373044	?	-1.5893713	1.322305	?	-1.4432539	?	?	-1.4313984	1.6087312	-1.5325329	?	1.7600542	-1.4126819	?	?	1.4939176	?	?	?	?	?	-1.863405	?	1.9766243	?	?	?	-1.5365785	-1.3022836	?	?	?	?	?	?	-1.4001182	?	?	?	?	-1.6761976	?	?	-1.6499329	?	?	?	1.3302925
?	-1.6815581	?	-1.8234378	?	?	-1.2854162	1.3967624	?	?	1.6754032	-1.3290743	?	1.4117298	-1.4991516	?	?	2.5619042	?	?	?	?	?	-1.6235981	-1.5124065	1.6642989	?	?	?	-1.8901157	?	?	?	?	?	-1.3105321	?	?	?	?	?	?	-1.6903566	1.5335609	?	-1.783801	?	?	?	1.3757046
?	1.4707785	?	1.6111037	?	?	1.5131814	?	?	?	-1.7170625	?	?	?	1.5918602	?	?	-2.6917648	1.5969043	?	?	?	?	1.5967487	?	?	?	?	?	?	?	?	?	?	?	?	?	?	?	?	?	?	1.5850236	?	?	1.452841	?	?	?	?
?	-1.9881456	1.5404717	?	1.4828787	?	?	1.6423429	?	-1.4540268	1.8121699	?	?	1.4538798	-1.7545766	1.4030898	?	1.699755	?	?	?	?	?	-1.5498613	?	1.6120316	?	?	?	?	-1.6224089	?	?	?	?	-1.4509672	?	?	?	?	?	?	-1.5513884	?	?	-1.6865296	?	?	?	?
?	-1.4732429	1.6071773	-1.4088886	?	?	?	1.6982877	?	?	1.585198	?	?	1.476119	-1.4318495	?	?	1.4924995	?	?	?	?	-1.3436532	-1.5962697	?	1.8886677	?	?	?	-1.783984	-1.3607098	?	?	?	?	-1.5698706	?	?	?	?	?	?	-1.7403567	?	?	-1.5878345	?	?	?	?
?	1.7038661	?	1.5444193	?	?	1.559646	-1.1900692	?	1.3461198	-2.2153249	1.4274251	?	-1.3459572	?	?	?	-1.5728413	1.2246343	?	?	?	?	1.5629768	?	-2.091054	?	?	?	1.679217	?	?	?	?	?	?	?	1.54851	?	?	?	?	1.5785997	?	?	1.6418034	?	?	?	?
?	1.8133367	?	1.8400604	?	?	1.6222303	-1.4143045	?	1.3538646	-1.6694131	1.5783818	?	-1.4367826	1.3816869	-1.3957487	?	-1.3429415	1.3200343	?	?	?	?	1.8528746	?	-1.389685	?	?	?	1.5761213	1.6433184	?	?	?	?	1.3697994	?	1.3821416	?	?	?	?	1.5988123	-1.3907342	-1.4391879	1.4919598	?	?	?	?
?	?	?	?	?	?	?	?	?	?	?	?	?	?	?	?	?	?	?	?	?	?	?	?	?	1.6013974	?	?	?	?	-1.314051	?	?	?	?	?	?	?	?	?	?	?	?	?	?	?	?	?	?	?
?	-1.5648495	1.5388025	-1.9196382	?	?	?	1.6518493	?	-1.2818606	1.8641702	?	?	1.851611	-1.3277824	?	?	1.8714743	?	?	?	?	?	?	?	1.57149	?	?	?	-1.713469	-1.3453519	?	?	?	?	-1.4866488	?	?	?	?	?	?	-1.3960043	?	?	-1.4082861	?	?	?	?
?	-1.3403933	1.7321414	?	1.4235945	?	?	1.6135933	?	?	1.8362858	?	?	1.5554179	-1.5505042	?	?	1.7763237	?	?	?	?	?	-1.7352927	?	1.6722482	?	?	?	?	-1.4160603	?	?	?	?	?	?	?	?	?	?	?	-1.4562538	?	?	-1.5024261	?	?	?	1.6649702
?	-1.9401164	?	-1.8769302	?	?	?	?	?	-1.3944993	1.8271998	-1.3825014	?	1.6252166	-1.3065859	1.4864372	?	1.5951712	?	?	?	?	?	-1.5252339	?	1.4342602	?	?	?	-1.915373	-1.3755976	?	?	?	?	-1.4233136	?	?	?	?	?	?	-1.6133094	?	1.3939383	?	?	?	?	?
?	1.7722622	-1.8667363	1.5010666	?	?	?	-1.6652853	?	?	-1.588921	?	?	-1.3641871	1.3526314	-1.4143745	?	-1.85906	?	-1.2454529	?	?	1.3709376	1.6877726	?	-1.7258388	?	?	?	2.0124433	?	?	?	?	?	?	?	?	?	?	?	?	1.411587	?	-1.5209577	?	?	?	?	?
?	-1.7675179	1.4028887	-1.6815953	?	?	-1.5876119	?	?	?	1.9024725	-1.4159434	?	1.3482262	?	?	?	1.6265252	?	?	?	?	?	-1.5246544	-1.5828787	1.6748598	?	?	?	-1.5927161	?	?	-1.3720375	?	?	-1.6080812	?	-1.3964765	?	?	?	?	-1.683682	?	?	-1.5473439	?	?	?	?
?	-1.4578382	1.3635896	-1.6817673	?	?	-1.291084	?	?	-1.2778404	2.5913675	-1.5789797	?	1.3882339	-1.4884517	?	?	2.3372474	-1.4123069	?	?	?	-1.3292733	-1.4805422	?	1.316351	?	?	?	-1.4228034	?	?	?	?	?	-1.4019159	-1.3336077	-1.3906159	?	?	?	?	-1.5171273	?	?	-1.662235	-1.3976495	?	?	?
?	-1.9452959	1.6004498	-1.3219148	?	?	?	1.6492872	?	?	1.9455628	?	?	1.3582953	-1.1908247	1.3634138	?	1.5871648	?	1.2328587	?	?	?	-1.5056974	?	1.5099869	?	?	?	-1.8685322	-1.3643227	?	?	?	?	-1.4140425	?	?	?	?	?	?	-1.6876514	?	?	-1.4379435	?	?	?	?
?	-1.7584728	1.8065163	?	1.7871387	?	?	?	?	?	1.7633787	?	?	?	-1.4938171	?	?	1.6181537	?	?	?	?	?	-1.8270689	?	1.6551443	?	?	?	?	-1.6000911	?	?	?	?	?	?	?	?	?	?	?	?	?	?	-1.6662788	?	?	?	1.6647358
?	1.7204235	-1.4451157	1.6630411	-1.6441363	?	?	-1.3707318	?	?	-1.7254024	1.5102633	?	-1.6961917	1.4598742	?	?	-1.6388379	?	?	?	?	1.4200399	1.4469655	?	-1.3749479	?	?	?	1.7087735	1.4667572	?	?	?	1.3719944	?	?	?	?	?	?	?	1.7534766	?	?	1.9221721	?	?	?	-1.4629241
?	-1.7264329	1.6241517	-1.668583	?	?	?	1.7323195	?	?	1.691461	?	?	?	-1.400017	?	?	1.8675053	?	?	?	?	?	-1.7996249	?	1.6006588	?	?	?	?	-1.4741482	?	?	?	?	?	?	?	?	?	?	?	-1.3584987	?	?	?	?	?	?	?
?	-1.8140084	?	-1.3562876	?	?	-1.3869997	?	?	-1.3681407	2.0637343	-1.3930122	?	?	-1.7333674	?	?	2.193273	?	?	?	?	?	-1.5085034	?	1.3597426	?	?	?	-1.7903876	-1.3624158	?	?	?	?	?	?	-1.4588103	?	?	?	?	-2.2232707	?	?	?	?	?	?	?
?	2.1489356	-1.4968817	1.4147487	?	?	1.5307908	-1.5489879	?	1.3711083	-2.0133493	1.5709467	?	-1.8359107	1.6352043	-1.4326771	?	-1.5531329	?	?	?	?	?	1.664572	?	-1.4841062	?	?	?	1.6337541	1.3427773	?	?	?	?	1.6550001	?	?	?	?	?	?	2.1111372	?	?	1.7236624	?	?	?	-1.4961715
?	-1.621754	?	-1.5292708	1.0146122	?	-1.5033482	1.4988246	?	?	2.6265068	-1.3236433	?	?	-1.4372317	?	?	1.8547918	-1.3981395	?	?	?	?	-1.3965281	-1.6057693	1.78418	?	?	?	-1.3947415	-1.435329	?	?	?	?	?	?	-1.3340911	?	?	?	?	-1.4385206	?	?	-1.5846761	?	?	?	?
?	1.7399858	?	1.8231456	?	?	1.4136803	?	?	1.4146266	-1.8043326	1.5478375	?	?	1.324116	-1.5316395	?	-1.585702	?	?	?	?	?	1.6975298	?	?	?	?	?	1.668713	1.7306477	?	?	?	?	1.6644117	?	1.4083892	?	?	?	?	1.8228923	?	?	1.3041148	?	?	?	?
?	1.7931291	-1.8133112	1.7798785	-1.8103753	?	?	-1.4268267	?	1.4385101	-1.6574849	1.2793257	?	-1.5238421	1.604796	-1.3843334	?	-1.5383546	?	?	?	?	1.315329	1.7854606	1.3071837	-1.7942531	?	?	?	1.6846312	1.3549608	?	?	?	?	?	?	?	?	?	?	?	1.4410323	?	?	1.82671	?	?	?	?
?	-1.7854154	?	-1.7746978	?	?	-1.3231665	?	?	?	2.3127973	?	?	1.4694378	-1.5215902	1.3199723	?	1.9163232	?	?	?	?	?	-1.675253	-1.4940935	1.5039858	?	?	?	-1.6987256	?	?	?	?	?	-1.3672038	?	?	?	?	?	?	-1.7073601	?	?	-1.9569039	?	?	?	1.3431306
?	1.702822	-1.4185138	1.6740949	?	?	1.3929833	?	?	1.2883316	-1.9928962	1.5412811	?	-1.4400376	?	-1.5523158	?	-1.9634576	?	?	?	?	1.3737794	1.7436701	1.2863744	-1.473892	?	?	?	1.4307519	1.4844116	?	?	?	?	?	?	1.2893201	?	?	?	?	1.6003934	?	?	1.4950751	?	?	?	-1.3939493
?	-1.597203	1.3905755	-1.6181781	?	?	-1.3877469	?	?	?	2.0519824	-1.4669261	?	1.6905091	-1.5036815	?	?	?	?	?	?	?	?	-1.5000817	-1.3947634	2.003467	?	?	?	-1.7008822	-1.4460435	?	?	?	?	-1.5077087	?	-1.3960847	?	?	?	?	-1.6351041	1.325692	?	-1.3986571	?	-1.1432875	?	1.1557146
?	-1.628878	1.7383173	-1.8317624	?	?	?	1.7892182	?	?	1.7908696	?	?	1.474183	-1.5942484	?	?	1.7860878	?	?	?	?	?	-1.4938217	?	1.4544123	?	?	?	-1.773107	-1.2980685	?	?	?	?	?	?	?	?	?	?	?	-1.3691586	?	?	-1.4526545	?	?	?	?
?	-1.6719912	1.2821146	-1.6544617	?	?	-1.3961315	1.2917513	?	-1.3018657	1.9382738	-1.3514868	-1.4460267	1.7704573	-1.4396644	1.3247913	?	2.4078457	-1.3793715	?	?	?	-1.3691977	-1.6323408	-1.4439621	?	?	?	?	-1.5914562	-1.3941001	?	?	?	?	-1.5049245	?	-1.5819818	?	?	?	?	-1.570904	1.311291	?	-1.4071075	-1.3399471	?	?	1.294987
?	-1.4758725	?	-1.568349	1.5157832	?	-1.3760549	?	-1.2730474	-1.2839674	1.4289657	-1.4257883	?	?	-1.6120301	?	?	1.7949321	?	?	?	?	-1.5143791	-1.6426051	?	2.1544633	?	?	?	-1.5221399	-1.3602693	?	?	?	?	?	?	?	?	?	?	?	-1.5676619	?	?	-1.3299981	?	?	?	1.506968
?	1.5168059	?	1.7968353	-1.4003121	?	1.377595	-1.398644	?	?	-2.1740434	1.3530321	?	?	1.4874709	?	?	-1.7442082	1.3091276	?	?	?	1.6392332	1.6296458	1.3487396	-1.7493261	?	?	?	1.7441467	1.6289085	?	?	?	?	?	?	?	?	?	?	?	1.6620802	?	?	1.5205051	?	?	?	?
?	1.8579384	-1.6464182	?	?	?	?	-1.4757948	?	?	-1.8572245	?	?	-1.4447002	1.5312389	-1.4883521	?	-1.7365437	?	?	?	?	1.3368468	1.8674222	1.2927058	?	?	?	?	1.7665247	1.5490818	?	?	?	?	1.4562249	?	?	?	?	?	?	1.5208606	?	?	1.4671086	?	?	?	?
?	-1.5304209	?	-1.8482847	1.5091662	?	-1.2891623	1.4872665	?	-1.28495	1.6628016	-1.4226645	?	?	-1.4159497	?	?	1.8856734	?	?	?	?	-1.2891312	-1.4570274	-1.3695718	1.3444178	?	?	?	-1.5908574	-1.5227062	?	?	?	?	?	?	-1.3303508	?	?	?	?	-1.7465388	1.4638168	?	-1.4264126	?	?	?	1.4818752
?	-1.418317	1.3566785	-1.698269	?	?	-1.4384599	?	?	-1.3827308	?	-1.4229767	-1.2413046	1.7180423	-1.4044666	1.1130507	?	2.1274061	-1.2852352	?	?	?	-1.4340075	-1.618255	?	1.571321	?	?	?	-1.7048919	?	?	?	?	?	-1.4959033	?	?	?	?	?	?	-1.6613257	?	?	-1.4780076	?	?	?	?
?	-1.5738804	1.505233	-1.5311611	1.4401779	?	-1.4177359	1.4656041	?	?	2.0267754	-1.3543011	?	1.496496	-1.4956844	?	?	1.6266181	?	?	?	?	?	-1.8079242	-1.3607197	1.5415732	?	?	?	-1.8599615	-1.5819409	?	?	?	?	?	?	?	?	?	?	?	-1.4348848	?	?	-1.4853941	-1.4283245	?	?	?
?	1.8617532	?	1.7120291	?	?	1.294018	-1.5770595	?	1.266079	-1.639534	1.4486592	?	-1.7078446	1.336662	?	?	-1.8407193	?	?	?	?	1.3696266	2.138307	?	-1.4143369	?	?	?	1.7520097	1.9257516	?	?	?	1.4922004	1.4732746	?	?	?	?	?	?	1.7484555	?	?	1.5114465	?	?	?	-1.4672616
?	?	-1.5711901	?	-1.8976978	?	?	-1.47192	?	?	-1.8067018	?	?	-1.4776714	?	-1.5181353	?	-1.6251341	?	?	?	?	?	2.0777874	?	?	?	?	?	1.6042517	1.5159982	?	?	?	?	1.298975	?	?	?	?	?	?	?	?	?	?	?	?	?	-1.6906676
?	1.6652218	-1.7745494	?	?	?	1.3602117	-1.6581765	?	1.3002046	-1.6257254	?	?	-1.5142637	1.5133157	-1.3321615	?	-1.6278912	?	-1.1622132	?	?	1.3275335	1.6193509	?	-1.5780144	?	?	?	1.78224	1.4420075	?	?	?	?	1.3781649	?	?	?	?	?	?	2.1065311	?	?	?	?	?	?	?
?	-1.8032228	1.7434863	-1.7535404	?	?	?	1.7066365	?	-1.4316163	1.379684	-1.4103845	?	?	-1.368744	?	?	1.7899508	?	?	?	?	-1.3385534	-1.7454909	?	?	0.9302928	?	?	-1.8999568	-1.3071182	?	?	?	?	-1.4470953	?	?	?	?	?	?	-1.7932374	?	?	-1.5948955	?	?	?	1.5672511
?	-1.5361024	?	-1.4759324	0.6672705	?	-1.7370698	?	?	?	1.4552106	-1.4352463	-1.2905115	1.4492325	-1.2963173	?	?	2.0771089	-1.395297	?	?	?	?	-1.4437125	?	?	-1.2736237	?	?	-1.3642416	?	?	?	?	?	-1.3605869	?	-1.3591081	?	?	?	?	-1.4998325	?	?	-1.3996457	?	?	?	?
?	1.7367395	?	1.5531625	-1.5526316	?	?	?	?	1.3279022	-1.710126	1.3276776	?	-1.460621	1.4624089	-1.7709068	?	-2.0392005	?	?	?	?	?	1.9421126	1.3988872	-1.3974953	?	?	?	1.8841037	1.5731337	?	?	?	1.295273	1.4841808	?	1.2723749	?	?	?	?	1.9446231	?	?	1.8527722	?	?	?	-1.4378616
?	-1.9862443	?	-1.3568236	?	?	?	1.9125674	?	?	1.7758427	?	?	1.4697382	?	1.5436294	?	1.4960926	?	?	?	?	?	-1.6453741	?	?	?	?	?	-1.9326057	-2.4922016	?	?	-1.4831048	?	-1.3441465	?	?	?	?	?	?	-1.8574227	?	?	?	?	?	?	?
?	1.8120899	?	1.8140267	?	?	1.4059166	?	?	1.6789703	-2.1013825	1.7295263	?	-1.4116104	?	?	?	-1.5885	1.3172166	?	?	?	?	1.7062483	?	-1.4074517	?	?	?	1.8628731	?	?	?	?	?	1.4007093	?	1.4233052	?	?	?	?	1.674943	?	?	1.3759	?	?	?	-1.5864391
?	-1.3785942	?	-1.7557541	0.98274463	?	-1.3128765	?	?	-1.3747911	1.939203	-1.5349071	?	?	-1.3888385	?	?	2.0145435	?	?	?	?	?	-1.4639279	-1.365472	1.6425301	?	?	?	-1.5297115	-1.4312235	?	?	?	?	-1.4949125	?	-1.4942187	?	?	?	?	-1.3663675	?	?	-1.5109203	?	?	?	?
?	2.2184849	-1.7077937	1.6240342	?	?	?	-2.284892	?	?	-1.6043612	1.5334145	?	-1.5514622	1.5245351	?	?	-1.4601587	1.4064986	?	?	?	1.287835	1.7741213	1.4530357	-1.7320911	?	?	?	1.6222769	?	?	?	?	?	1.3531647	?	1.3314052	?	?	?	?	1.5997655	?	?	1.7846775	?	?	?	?
?	-1.9265283	?	-1.5908895	1.4560065	?	-1.5917326	?	?	-1.3069475	1.8166624	-1.3364778	?	1.7616462	-1.4190953	?	?	1.4918247	-1.4862391	?	?	?	?	-1.5283318	-1.346714	1.6081713	?	?	?	-1.7469113	-1.3820323	?	?	?	?	-1.27982	?	-1.4064353	?	?	?	?	-1.7295722	1.4645772	?	-1.650341	?	?	?	?
?	-1.9942579	?	-1.481594	1.5914879	?	?	1.5142595	?	?	2.0670507	?	?	1.6060463	-1.5994967	?	?	1.8026736	?	?	?	?	?	-1.4831516	-1.4454839	1.4875523	?	?	?	-1.5963354	-1.5856113	?	?	?	?	?	?	?	?	?	?	?	-1.9245895	?	?	-1.7915283	?	?	?	?
?	-1.8041035	1.4676517	-1.5959008	?	?	-1.3970085	1.778937	?	-1.4267004	2.0515103	-1.4012008	?	1.7018912	-1.5438193	?	?	1.7388968	?	?	?	?	-1.4811023	-1.5290228	-1.4791576	2.0839565	?	?	?	-2.0843365	-1.3307546	?	?	?	-1.3876328	-1.3563052	?	-1.36597	?	?	?	?	-1.6401416	?	?	-1.4256544	?	?	?	1.4255311
?	1.5637542	?	1.6635106	-1.055352	?	1.6360312	?	?	1.5544453	-2.005963	1.3973153	?	-1.3906598	?	?	?	-1.8375149	?	?	?	?	?	1.7343395	?	-1.8163335	?	?	?	1.6246105	?	?	?	?	?	?	?	1.3395814	?	?	?	?	1.5106171	?	?	1.6033261	1.3215123	?	?	?
?	1.6323639	-1.5414611	1.5443869	?	?	?	?	?	?	-1.5027857	1.282971	?	-1.5102663	1.5197101	-1.8150183	?	-1.573358	?	?	?	?	?	1.374281	1.5294389	-1.713183	?	?	?	1.6467379	1.2872715	?	?	?	?	1.5900325	?	?	?	?	?	?	2.2204087	?	?	1.3689644	?	?	?	?
?	1.6343737	-1.7805961	1.5656824	?	?	1.3522052	?	?	?	-1.9122012	1.3218626	?	-1.9168583	1.6195704	?	?	-1.8464876	?	?	?	?	?	1.4854951	1.5000573	?	?	?	?	1.4712915	1.3890159	?	?	1.3043873	?	1.4193805	?	1.3029208	?	?	1.1253802	?	1.4542555	?	?	2.068141	?	?	?	?
?	-1.5378929	?	-1.5008194	?	?	-1.5937096	1.2893666	?	-1.3681068	2.441969	-1.5433471	-1.379691	?	-1.5277708	0.9064354	?	1.7557017	?	?	?	?	?	-1.5072312	-1.44597	?	-1.2623732	?	?	-1.5130274	-1.3634114	?	?	?	?	?	?	?	?	?	?	?	-1.6981623	?	?	-1.5273497	?	?	?	1.3665564
?	?	?	?	1.4569349	?	?	?	?	?	1.7674618	?	?	1.4056737	?	1.7706351	?	1.5476565	?	?	?	?	?	-1.5744139	?	1.5061315	?	?	?	?	?	?	?	?	?	-1.5857844	?	?	?	?	?	?	?	?	?	?	?	?	?	?
?	-1.4465106	1.7739822	-1.845071	?	?	?	?	?	-1.4469281	1.5831119	-1.510427	?	?	-1.5191133	?	?	1.8109512	?	?	?	?	-1.5609576	-1.5735489	?	?	?	?	?	-1.5246334	-1.5871781	?	?	?	?	-1.4223529	?	-1.633551	?	?	?	?	-1.5627348	?	?	-1.6148046	?	?	?	1.5957017
?	1.6013008	?	?	?	?	?	?	?	?	-2.063167	1.359298	?	-1.3976861	1.4292779	?	?	-1.9128176	?	?	?	?	1.4215654	1.5021548	?	-1.5787578	?	?	?	1.4424834	?	?	?	?	?	1.4391307	?	1.4518064	?	?	?	?	1.6207696	?	?	1.3186859	?	?	?	?
?	1.6322757	?	1.5875684	?	?	?	-1.614519	?	?	-2.0401201	?	?	-1.612366	1.9622114	-1.2902027	?	-1.4979223	?	-1.2452952	?	?	?	?	?	-1.5008758	?	?	?	1.512656	1.5714096	?	?	?	?	1.427814	?	?	?	?	?	?	?	?	?	?	?	?	?	?
?	1.9402293	-1.6220233	1.6432601	?	?	1.3841621	-1.7710961	?	1.3623306	-1.7948073	1.3622545	?	-1.4338276	1.512967	?	?	-2.0806088	?	?	?	?	?	1.7642925	?	-1.6494898	?	?	?	1.6720715	1.519722	?	?	?	?	?	?	1.3989071	?	?	?	?	1.748636	-1.3367103	?	1.5862008	?	?	?	-1.3941511
?	-1.6863029	?	-1.7334143	?	?	-1.2986952	1.8068466	?	?	1.5490162	?	?	1.4730625	-1.2995758	1.0957546	?	1.5389441	?	?	?	1.1791965	?	?	?	2.106275	?	?	?	-1.4815444	-1.547731	?	?	?	?	-1.6010526	?	?	?	?	?	?	-1.4556382	?	?	-1.6200923	?	?	?	1.5394353
?	?	?	-1.5133219	?	?	-1.7011772	?	?	?	?	-1.2944076	-1.3453217	?	-1.4415404	?	?	1.937148	-1.2621725	?	?	?	?	-1.4675466	?	?	-1.4179721	?	?	-1.4295696	?	?	?	?	?	?	?	?	?	?	?	?	-1.5401584	?	?	?	?	?	?	?
?	-1.5722735	?	-1.5650737	1.3976946	?	?	?	?	?	2.103241	?	?	?	-1.4905119	?	?	1.9119955	?	?	?	?	?	-1.4474889	?	?	?	?	?	-1.6137111	-1.5710293	?	?	-1.472726	?	?	?	?	?	?	?	?	-1.4824142	?	?	-1.8125043	?	-1.538827	?	?
?	-1.6226492	?	-1.5540272	0.9936894	?	?	?	?	-1.3375158	1.9070908	-1.4272497	-1.4483496	1.368307	-1.4174416	?	?	1.6094699	-1.3215094	?	?	?	?	-1.4518279	?	?	-1.2619232	?	?	-1.5683434	?	?	?	?	?	-1.3480155	-1.3127074	-1.418223	?	?	?	?	-1.6631607	?	?	-1.4322149	?	?	?	?
?	1.7271737	?	1.7754952	?	?	1.4903637	-1.8927766	?	1.3077844	-1.3790414	1.4768208	?	-1.5747935	1.6825618	?	?	-1.9150181	?	?	?	?	?	1.5714475	1.3820469	-1.6848365	?	?	?	1.5271463	1.5052654	?	?	?	?	1.3888761	?	1.458844	?	?	?	?	1.6114597	?	?	1.6302173	?	?	?	-1.4008293
?	1.6784785	?	1.6003146	-0.60675454	?	1.5280898	?	?	?	-1.7376449	1.3951645	?	-1.35716	1.5033014	?	?	-1.9998956	?	?	?	?	?	1.4742737	1.3399242	-1.934651	?	?	1.3159429	1.3956758	?	?	?	?	?	?	?	?	?	?	?	?	1.7709457	?	?	1.5965419	?	?	?	?
?	1.7121603	?	1.364807	?	?	1.3850499	-1.5369817	?	?	-2.1910503	1.5596985	?	-1.7929429	1.454574	?	?	-1.7048845	?	?	?	?	?	1.4824983	?	-1.7582042	?	?	?	1.5352459	?	?	?	?	?	?	?	1.4292836	?	?	?	?	1.7567718	?	?	1.6711873	?	?	?	?
?	-1.7834169	1.335898	-1.5496329	?	?	?	?	?	-1.6414974	2.4573379	-1.3728054	?	1.3350818	-1.5874053	?	?	1.9592037	-1.4410927	?	?	?	?	-1.6158305	?	1.3264642	-1.3160417	?	?	-1.4168892	-1.3868465	?	?	?	?	?	?	-1.5235041	?	?	?	?	-1.5199885	?	?	-1.5974274	?	?	?	1.3519952
?	-1.5881559	1.2609831	-1.6595256	?	?	-1.4541614	1.3572682	?	-1.4688518	?	-1.4056475	-1.1475832	1.108429	-1.5647088	1.0594008	?	1.7674952	-1.204037	0.85473907	?	?	?	-1.5656564	-1.4764467	1.433109	?	?	?	-1.7608473	-1.5257443	?	?	?	?	-1.3516084	-1.3199703	-1.5997784	?	?	?	?	-1.6336079	?	?	-1.6567632	?	-1.3258089	?	?
?	-1.8045123	1.6009439	?	1.3239086	?	?	?	?	?	2.2258217	?	?	1.3532711	?	1.3258288	?	1.4685237	?	?	?	1.3325303	?	?	?	1.8019567	?	?	?	?	-1.8897772	?	?	?	?	-1.3976872	?	?	?	?	?	?	-1.5977978	?	?	?	?	?	?	?
?	1.7170929	?	2.0659375	?	?	?	-1.9280354	?	?	-1.6882528	1.5072004	?	-1.385058	1.7384182	?	?	-2.1933298	?	?	?	?	?	1.5326169	1.4338279	?	?	?	?	1.8461795	1.4935862	?	?	?	?	1.4944258	?	?	?	?	?	?	1.4042337	-1.8754768	-1.4767071	1.5319574	1.3331891	?	?	?
?	1.6729311	-1.6928793	1.5747277	?	?	?	-1.4686737	?	?	-2.1287758	1.2904851	?	?	1.6368631	?	?	-1.5574347	1.3224626	?	?	?	2.5237803	1.8018969	?	-1.6763514	?	?	?	2.1970642	1.4114801	?	?	?	?	?	?	?	?	?	?	?	1.6533062	?	?	1.5752547	?	?	?	?
?	?	-1.7327951	?	?	?	?	?	?	?	?	?	?	?	?	?	?	-1.8032725	?	?	?	?	?	?	?	-1.4489362	?	?	?	?	1.6805663	?	?	?	?	?	?	?	?	?	?	?	1.5312524	?	?	?	?	?	?	?
?	-2.3152223	1.6161581	-1.4224851	1.5599189	?	?	1.6512175	?	?	?	?	?	1.8527068	?	1.693207	?	1.8500373	?	?	?	?	?	-1.7975355	?	?	?	?	?	-2.0390148	-2.2903273	?	?	?	?	-1.3483479	?	?	?	?	?	?	-1.4584273	1.4482104	?	-1.3625075	?	?	?	?
?	-1.7940638	1.5742133	-1.8495535	?	?	-1.4683138	1.0433148	?	-1.2885004	2.00069	-1.404735	?	?	-1.6179738	1.3192074	?	2.4279265	?	?	?	?	?	-1.5828383	?	1.5231202	?	?	?	-1.6713632	-1.4986682	?	?	-1.385616	?	?	?	-1.3886695	?	?	?	?	-1.6958567	?	?	-1.7370673	-1.517725	?	?	1.5538015
?	-1.9124403	1.4882215	-1.9017329	?	?	-1.552548	1.3659077	?	-1.5518904	1.8694675	-1.3152856	?	?	-1.3041981	?	?	2.1970823	-1.3090119	?	?	?	-1.3899797	-1.7456317	-1.4113574	1.7863506	?	?	?	-1.7869993	-1.3383334	?	-1.3847681	?	?	-1.3557394	?	?	?	?	?	?	-1.7601805	?	?	-1.6210923	?	?	?	?
?	1.5024803	?	1.6899472	?	?	1.4161505	?	?	?	-2.3191144	?	?	-1.5223138	1.3766191	?	?	-1.4984316	1.3967277	?	?	?	?	1.504705	?	?	1.2196337	?	?	1.5097798	1.3118285	?	?	?	?	1.362665	?	?	?	?	?	?	1.5847483	?	?	1.4321079	?	?	?	?
?	-1.5711192	?	-1.5448772	?	?	-1.3524513	0.8110204	-1.2323873	-1.2137667	3.4538944	-1.3019042	?	?	?	?	?	1.915133	-1.4790916	?	?	?	?	-1.489672	-1.4735703	?	?	?	-1.4059949	-1.4266863	?	?	?	?	?	-1.4783813	?	-1.4616047	?	?	?	?	-1.6018105	?	?	-1.4737858	-1.3414983	?	?	?
?	1.4355633	?	1.8847713	?	?	1.4994069	-1.5171376	?	1.3951483	-1.7711594	1.5538929	?	?	1.4506514	?	?	-1.6025332	1.4342903	?	?	?	1.7215488	1.7333552	1.3830764	-1.6092935	?	?	?	1.6608249	1.3592014	?	?	?	?	1.2890416	?	1.3483987	?	?	?	?	1.4419333	?	?	1.7486173	?	?	?	?
?	-1.6055505	1.7569282	-1.6205657	1.388188	?	-1.355313	1.4237236	?	-1.3995713	1.9193852	-1.4218594	?	?	-1.3570719	?	?	2.0100532	-1.2788628	?	?	?	?	-1.6658978	?	1.9263719	?	?	?	-1.7804018	?	?	?	?	?	-1.551287	?	?	?	?	?	?	-1.4165117	?	?	-1.2653477	?	?	?	1.4390403
?	?	?	?	?	?	?	?	?	?	-1.8123698	?	?	?	?	?	?	?	?	?	?	?	?	?	?	?	?	?	?	?	1.5513151	?	-1.3319626	?	?	?	?	?	?	?	?	?	?	?	?	?	?	?	?	?
?	-1.9051253	?	?	?	?	?	?	?	?	?	?	?	1.3790498	-1.5268033	1.304071	?	1.5420669	?	?	?	?	?	-1.9425994	?	?	?	?	?	?	-1.6640755	?	?	?	?	?	?	?	?	?	?	?	?	?	?	?	?	?	?	?
?	-1.629645	1.740835	-1.6741402	?	?	?	1.4321935	?	-1.5391123	1.8500775	-1.3450704	?	1.4724553	?	?	?	1.4643792	?	?	?	?	-1.3139644	-2.0548751	-1.3521682	?	?	?	?	-1.7134224	?	?	?	?	?	-1.6280947	?	?	?	?	?	?	-1.8409027	1.3837146	?	-1.8122592	?	?	?	?
?	1.5441126	?	1.6351829	?	?	1.7186173	-1.5241928	?	?	-1.6740369	?	?	?	?	?	?	-1.6732202	?	?	?	?	?	?	?	-1.4203688	?	?	?	1.5599815	?	?	?	?	?	?	?	?	?	?	?	?	1.6167784	?	?	1.4745417	?	?	?	-1.0791138
?	2.4415185	-1.654292	?	?	?	1.38947	-1.5473511	?	?	-1.6078767	?	?	-1.4744515	1.5427237	?	?	-1.6360817	?	?	?	?	?	2.3912804	?	-1.7189505	?	?	?	1.4732264	1.3594826	?	?	?	?	2.1573772	?	?	?	?	?	?	1.7721531	?	-1.7999226	1.3743225	?	?	?	?
?	1.5739394	?	1.6075577	-1.4230427	?	1.6642	-1.5686184	?	1.411081	-2.1115222	1.4261807	?	-1.6086327	1.5876446	?	?	-1.5650429	?	?	?	?	?	1.5675652	1.3815387	-1.7544736	?	?	?	1.7611933	1.4584239	?	?	1.3200991	1.3494875	?	?	1.3937696	?	?	?	?	1.6789882	-1.6326185	?	1.5962696	?	1.3332986	?	-1.3447322
?	-1.5053915	1.3630252	-1.6305976	?	?	-1.3207996	1.4065944	?	-1.4171304	1.9329598	-1.5564957	?	1.6991379	-1.432038	?	?	1.5305521	?	?	?	?	-1.4556926	-1.613844	?	1.6553757	?	?	?	-1.581018	?	?	?	-1.3458363	?	?	?	-1.5676166	?	?	?	?	-1.7152884	?	?	-1.5530362	?	?	?	1.316401
?	-1.836336	1.369341	-1.5149324	?	?	?	1.4988621	?	-1.313146	1.9506286	-1.4079225	?	?	-1.373759	1.3546193	?	1.3366617	?	?	?	?	?	-1.527555	-1.4656992	?	?	?	?	-1.694312	-1.5442231	?	?	?	?	?	?	?	?	?	?	?	-1.3455076	?	?	-1.6968244	?	?	?	?
?	-1.7251076	?	-1.5184572	?	?	?	?	?	?	1.7255979	?	?	?	?	?	?	1.4338175	-1.4381523	?	?	?	?	-1.5445381	?	1.67316	?	?	?	?	?	?	?	?	?	?	?	?	?	?	?	?	-1.6966634	?	?	-1.6356372	?	?	?	1.5232234
?	1.6097822	?	1.7442622	-0.785839	?	1.5757097	-1.3494502	?	?	-1.8594464	1.4634755	1.3743964	?	1.5125675	?	?	-2.4109886	?	?	?	?	1.405618	1.5299515	1.5227051	?	?	?	?	1.6208326	?	?	?	?	?	1.4448206	?	?	?	?	?	?	1.7950395	?	?	1.5504282	1.2972741	?	?	?
?	1.8865536	-1.49282	1.6467675	-1.3605242	?	1.3270543	-1.9261467	?	1.5992621	-2.0816128	1.5239884	?	-1.6486232	1.5348699	?	?	-1.6378928	?	?	?	?	1.3128647	1.5950543	1.5646319	-1.8263547	?	?	?	1.7589518	1.3228192	?	?	?	?	?	?	1.4685674	?	?	?	?	1.7105135	?	?	1.6135201	?	?	1.4831101	-1.4957494
?	-1.6395615	1.4018433	-1.6496818	?	?	-1.4597771	?	?	-1.315897	1.7978134	-1.6168394	?	1.5866543	?	?	?	2.1153853	?	?	?	?	-1.5828785	-1.4463687	-1.3598063	1.6958218	?	?	?	-1.6230732	?	?	?	?	?	-1.3899977	?	-1.4058161	?	?	?	?	-1.7757671	?	?	-1.8969597	?	?	-1.3106854	?
?	-1.6755034	?	-1.4983118	?	?	-1.4339495	?	?	?	2.598803	-1.5368361	-1.3498237	1.3467876	-1.3571318	1.3060069	?	1.5463375	?	?	?	?	-1.3228469	-1.612968	-1.3803585	1.8491654	?	?	?	-1.7408609	?	?	?	?	?	?	?	-1.5813473	?	?	?	?	-1.9019243	?	?	-1.5092381	?	?	?	?
?	-1.7495431	1.7498155	-1.5184522	1.599673	?	-1.2900639	?	?	?	1.471457	?	?	1.90862	-1.3506536	?	?	1.7556082	?	?	?	?	?	-2.051817	-1.4517955	1.4904642	?	?	?	-1.8245246	-1.4937408	?	?	?	?	-1.5988946	?	?	?	?	?	?	-1.8030722	?	1.4353249	-1.4284757	?	?	?	1.3681787
?	-1.4933228	?	-1.338944	1.3565573	?	-1.3414687	?	?	-1.4331063	2.6319218	-1.4649506	?	?	-1.4225382	?	?	1.8013487	?	?	?	?	?	-1.8233176	-1.3930945	1.5626907	?	?	?	-1.9395285	?	?	?	?	?	?	?	?	?	?	?	?	-1.5881621	?	?	-1.4769194	?	?	?	1.7985392
?	1.7671872	-1.6851419	1.8178033	-1.4567602	?	1.4818071	?	?	?	-2.3550584	1.4181799	?	-1.6481967	1.524143	?	?	-2.205046	?	?	?	?	1.308688	1.6737988	?	-1.508521	?	?	?	1.7162918	1.5171254	?	?	?	?	?	?	?	?	?	?	?	1.4703128	?	?	1.4920632	?	?	?	?
?	-1.7540176	1.4642044	-1.8226027	1.4878157	?	-1.429723	1.505551	?	-1.3124927	?	-1.4422426	-1.1074828	1.5797204	-1.4780852	1.1812481	?	1.7341446	-1.2151067	?	?	?	?	-1.7855259	-1.4579887	1.5312215	?	?	?	-1.4962956	-1.5725383	?	?	?	?	-1.3782523	?	-1.5181578	?	?	?	?	-1.69653	?	?	-1.5653614	-1.290006	?	?	?
?	1.8230951	?	1.6828172	?	?	1.3565438	?	?	?	-1.5975888	1.4617124	?	-1.6666049	1.4567121	?	?	-1.881744	1.3640918	?	?	?	1.464648	1.7450721	1.4583669	-1.5647879	?	?	?	1.7347423	?	?	?	?	?	1.3536196	?	?	?	?	?	?	1.4886703	?	?	1.5884918	?	?	?	?
?	1.4801888	-1.6667831	2.312935	?	?	1.6650958	-1.3769045	?	1.4063596	-2.500728	1.5531514	?	-1.6357182	1.584213	?	?	-1.5904632	?	?	?	?	1.2723764	1.7155132	?	-1.4715028	?	?	?	1.7510351	1.7140069	?	?	?	?	?	?	1.5059694	?	?	?	?	1.4713293	?	?	?	?	?	?	-1.5971198
?	-1.6016899	1.4013424	-1.7729055	?	?	-1.4709837	1.4297274	?	-1.3157328	2.2005515	?	?	?	-1.5416895	?	?	2.4004781	-1.2968035	?	?	?	-1.3238872	-1.643041	-1.3543419	1.8589004	?	?	?	-2.0122225	-1.4098347	?	?	?	?	-1.2867168	?	?	?	?	?	?	-2.0063326	?	?	-1.4538212	?	?	?	1.4965446
?	1.5087695	-2.0236619	1.97149	-1.5102657	?	?	-1.7106594	?	1.4626697	-2.8023992	1.4017451	?	-1.4771161	?	-1.4187547	?	-1.8027407	?	?	?	?	1.5934515	1.9197258	?	-1.3471088	?	?	1.4902906	1.6814047	1.3314067	?	?	1.5041175	?	1.3386637	?	?	?	-1.4082813	?	?	1.4290613	?	-1.4775429	1.2338628	?	?	?	-1.5072308
?	-1.5124204	1.6954447	-1.743683	1.755946	?	?	1.5680687	?	-1.2484447	1.7655541	-1.3690774	?	1.6862825	?	1.802007	?	1.4326874	?	?	?	?	-1.5724136	-1.8599374	?	1.5779139	?	?	-1.2874371	-1.9040538	?	?	?	-1.4692923	?	-2.0900643	?	?	?	?	?	?	-1.2408655	?	1.3260707	?	?	?	?	1.3148147
?	-1.3004642	1.8336853	-1.873361	1.6816368	?	?	1.7468152	?	-1.5914266	1.4055797	-1.377867	?	1.5986941	-1.5363231	1.5518638	?	1.7151228	?	?	-1.3098556	1.4250938	-1.846645	-1.8709413	?	1.659562	?	?	-1.6633594	-1.7001296	?	?	?	-1.2333878	?	-1.3291504	?	?	?	?	?	?	-1.3026568	?	1.3033863	?	?	?	?	?
?	1.7256783	-1.959902	1.7092229	-1.6564635	?	?	-1.605082	?	1.3874269	-1.9063317	1.4149327	?	-1.8469231	1.4493786	-1.5636139	?	-1.8425144	?	?	?	?	1.8811847	1.8775238	?	-1.7242441	?	?	1.5609211	1.8503029	1.454807	?	?	1.7404996	?	1.5304871	?	?	?	?	?	?	1.4900008	?	-1.3906792	?	?	?	?	-1.327999
?	-1.7883638	1.8846567	-1.6739897	1.5954967	?	-1.2479584	1.8386166	?	-1.4578729	1.7950037	-1.5806124	?	1.3282593	-1.4477757	1.3641784	?	1.5752513	?	?	?	?	-1.6728365	-1.8201286	?	1.5681934	?	?	?	-1.682678	-1.3277327	?	?	-1.4232714	?	-1.5129458	?	?	?	?	?	?	-1.4278586	?	1.4100658	?	?	?	?	?
?	-2.0735576	1.9269221	-1.6383557	1.762232	?	?	1.6573883	?	-1.4441192	1.8242202	?	?	?	-1.4165763	?	?	1.7315832	?	1.3565506	-1.1958476	1.1354481	-1.8663576	-1.7474697	?	1.6107517	?	?	-1.2616408	-2.0467472	-1.2457418	?	?	-1.5425645	?	-1.7000507	?	?	?	?	?	?	?	?	?	?	?	?	?	?
?	1.6814588	-1.8062153	2.0671496	-1.501865	?	?	-1.6469476	?	1.4133277	-1.7628173	1.3856294	?	-1.656001	1.4062141	-1.4372776	?	-1.9552319	?	?	?	?	1.487622	1.9185976	?	-1.5674988	?	?	1.8896793	1.689578	1.3460934	?	?	1.5029151	?	1.683398	?	1.2865595	?	-1.2936611	?	?	1.4895755	?	-1.375071	?	?	?	?	-1.4121212
?	-1.5502381	1.5723056	-1.5864704	?	?	?	1.7938741	?	-1.3769555	1.7738129	-1.3513125	?	1.6417165	-1.4548899	1.5543137	?	1.950933	?	?	-1.2652111	?	-1.60477	-2.0027807	?	1.704011	?	?	-1.5236619	-1.9396827	-1.2741671	?	?	-1.6272279	?	-1.861495	?	-1.4157069	?	?	?	?	?	?	1.3260089	?	?	?	?	1.5304726
?	1.4099028	-1.9726412	1.5788206	-1.637396	?	?	-1.5689161	?	1.4465662	-1.6999888	1.4630009	?	-1.6783856	1.7069315	-1.6773858	?	?	?	?	1.203798	-1.4099551	1.932035	1.8466147	?	-1.448404	?	?	1.4188803	1.7560385	1.3441868	?	?	1.3510368	?	1.7876228	?	1.3154323	?	?	?	?	1.3852437	?	?	?	?	?	?	?
?	1.5601078	-1.7884566	2.1654456	-1.7347138	?	1.2367059	-1.9836336	?	1.4644991	-1.9205981	1.4208475	?	?	1.4127795	-2.2829921	?	-1.7290462	?	?	?	?	1.8418792	1.5823281	?	-1.6278675	?	?	1.4374565	1.5897475	1.3242444	?	?	1.4469392	?	1.6471885	?	1.4682891	?	-1.3260074	?	?	1.353801	?	?	?	?	?	?	-1.4340744
?	-1.5517095	1.7765889	-1.5970429	1.6422615	?	?	1.4409528	?	-1.5317408	1.7882357	-1.4260436	?	1.3787944	-1.406691	1.6722399	?	1.6745507	?	?	?	?	-1.6961908	-1.5390321	?	1.4271643	?	?	-1.2707366	-1.9761093	-1.510623	?	?	-1.2621757	?	-1.5920639	?	-1.3781983	?	?	?	?	?	?	?	?	?	?	?	?
?	1.4828234	-1.858961	1.87945	-1.4081883	?	?	-1.9731143	?	1.5033691	-1.6698623	1.5144619	?	-1.8788654	1.2754928	-1.4714817	?	-1.7182237	?	?	?	?	1.509151	1.8269987	?	-1.5389638	?	?	1.4020252	1.7230421	?	?	?	1.3098553	?	1.9580666	?	1.2787671	?	?	?	?	1.2650901	?	-1.4960316	1.2641324	?	?	?	-1.4297729
?	-1.4851843	1.7844349	-1.6096272	1.350654	?	-1.4196243	1.4523507	?	-1.5672425	1.980307	-1.3621396	?	1.4058875	-1.3148644	1.298061	?	1.9896227	?	?	?	?	-1.3165803	-1.801645	?	1.8081989	?	?	-1.4114602	-1.8307377	-1.4613984	?	?	-1.3881541	?	-1.4051676	?	?	?	?	?	?	-1.2429363	?	1.3984954	?	?	?	?	?
?	-1.7659729	1.8892388	-1.6955104	1.833393	?	?	1.7497408	?	-1.3207549	1.7357885	-1.4021751	?	1.4324564	-1.5604146	1.4052724	?	1.8728772	?	?	-1.2538216	?	-1.5222011	-1.6544356	?	1.6559131	?	?	?	-1.9736103	-1.3656179	?	?	-1.6324686	?	-1.4465863	?	-1.2789215	?	?	?	?	-1.4469335	?	?	-1.2887266	?	?	?	?
?	1.8189783	-1.7728571	1.7191523	-1.4454495	?	?	-1.4871651	?	1.3152208	-1.8312896	1.3758626	?	-1.6214186	1.2341232	-1.4601277	?	-2.0705469	?	?	?	-1.3823365	1.4766765	1.5684249	?	-1.4242818	?	?	1.3997605	1.8811455	1.3680904	?	?	1.521152	?	1.3686676	?	1.2654284	?	-1.3471855	?	?	?	?	?	?	?	?	?	?
?	-1.6134374	2.188149	-1.7375332	1.5551548	?	?	1.6555258	?	-1.4691311	1.8374406	-1.3707733	?	?	-1.3160897	?	?	1.5566045	?	?	?	?	-1.5137986	-1.9730564	?	1.8585958	?	?	-1.2882906	-1.703837	-1.3191617	?	?	-1.6020153	?	-1.627477	?	-1.2349378	?	?	?	?	-1.4733607	?	?	?	?	?	?	1.4203278
?	1.9613109	-1.8896421	1.8656087	?	?	?	-1.7624017	?	1.5362288	-1.7177889	1.3920157	?	-1.5991852	1.3074429	-1.5716174	?	-1.6123707	?	?	?	?	1.5003695	1.7811997	?	-1.8059182	?	?	1.2943192	1.68619	?	?	?	1.4518754	?	1.5203758	?	?	?	?	?	?	1.7981833	?	-1.3518007	?	?	?	?	?
?	-1.4259892	1.7805325	-1.779732	1.4853905	?	?	1.5413268	?	-1.41733	1.9198292	-1.3216025	?	1.2887765	-1.6146362	1.7145476	?	1.7224623	?	1.1346847	-1.2154566	1.6589332	-1.536131	-1.7121015	?	1.494493	?	?	-1.4216484	-1.7706486	?	?	?	-1.472075	?	-1.7308365	?	?	?	?	?	?	-1.441373	?	?	?	?	?	?	?
?	-1.7783608	1.5096769	-1.8394052	1.3071891	?	-1.2398517	1.7939284	?	-1.3399111	1.9739466	-1.489878	?	1.4152684	-1.2271962	1.6669784	-1.1110226	1.9022093	?	?	-1.288024	?	-1.8545331	-1.8021102	?	1.7109015	?	?	-1.3983145	-1.8634297	-1.5493529	?	?	-1.6347119	?	-1.4697102	?	?	?	?	?	?	-1.6288024	?	?	-1.2548051	?	?	?	?
?	1.6984107	-1.8854139	1.694855	-1.4155782	?	1.2409989	-1.643635	?	1.6745737	-1.8259566	1.4739912	?	-1.7749287	1.535143	-1.7873971	?	-2.0327573	?	?	?	-1.3318666	1.6507043	2.0952737	?	-1.6565789	?	?	1.4825197	1.7502913	1.2576869	?	?	1.6096568	?	1.342459	?	?	?	?	?	?	1.3889045	?	?	?	?	?	?	?
?	1.6855983	-1.8553709	1.7347664	-1.5040559	?	1.2590853	-1.8968261	?	1.4776207	-1.7842238	1.346522	?	-1.3162547	?	?	?	-2.2469678	?	?	?	-1.4620167	1.453434	1.5986333	?	-1.9856619	?	?	1.2668307	1.8039382	?	?	?	1.329161	?	1.3770392	?	?	?	?	?	?	1.3786772	?	-1.3712088	?	?	?	?	?
?	1.4596442	-1.6234398	1.776586	-1.5146186	?	?	-1.7342424	?	1.487172	-2.0479224	1.3136777	?	-1.3000989	1.2491744	-1.5485864	?	-1.739819	?	?	?	-1.3030362	1.6871209	1.7095038	?	-1.4324509	?	?	1.577387	1.8197945	1.4324485	?	?	1.3533154	?	1.750622	?	?	?	-1.46544	?	?	1.4972086	?	?	?	?	?	?	?
?	-1.7860101	1.971716	-1.6071973	1.5815625	?	?	1.6118139	?	-1.5403094	1.778394	-1.2706834	?	1.3325312	-1.5946426	1.5590422	?	1.7401522	?	?	-1.378456	1.4928926	-1.5988357	-1.6192398	?	1.6377411	?	?	-1.550616	-1.5852059	?	?	?	-1.6294885	?	-1.5481389	?	?	?	?	?	?	-1.422766	?	?	?	?	?	?	1.3226545
?	-1.6167922	1.6234276	-1.7669568	1.7607821	?	?	1.5348785	?	-1.4479762	1.6461666	-1.3328254	?	1.4525583	-1.3236109	1.4311317	?	2.0340621	?	?	-1.455693	?	-1.6192857	-1.7828885	?	1.7156283	?	?	-1.2482735	-1.8760686	-1.3484799	?	?	-1.3057008	?	-1.8695027	?	?	?	1.3265522	?	?	-1.5182608	?	1.3807734	-1.3489742	?	?	?	1.2052318
?	1.7374241	-2.064844	1.6781907	-1.4522277	?	1.3494406	-2.1161976	?	1.3579521	-2.0647812	1.3656414	?	-1.526644	1.4461946	-1.57687	?	-2.060735	?	?	?	-1.3448888	1.5097214	1.7278613	?	-1.736401	?	?	1.3547323	2.0181074	?	?	?	1.4990753	?	1.3351355	?	1.3185252	?	?	?	?	1.4983628	?	-1.4547644	?	?	?	?	?
?	-1.567497	2.0331416	-1.6574662	1.6638354	?	?	2.156356	?	-1.4771532	1.7392275	-1.3886812	?	2.0020165	-1.4656594	2.0104268	?	1.659722	?	?	?	1.3620396	-1.5293254	-1.9791288	?	1.689737	?	?	-1.2593565	-1.7040089	-1.2798464	?	?	?	?	-1.7259668	0.9997961	-1.133357	0.99762297	1.1231792	?	?	-1.4268397	?	?	?	?	?	?	?
?	1.7811153	-1.7673204	1.682088	-1.9736241	?	?	-2.0527914	?	1.2593918	?	1.321733	?	-1.5344706	?	-1.8070996	?	-1.8324662	?	?	?	?	1.8135769	1.8186377	?	-1.6391251	?	?	1.3960915	1.8294895	1.4076202	?	?	1.5139835	1.2638243	1.9374781	?	?	?	?	?	?	1.339575	?	?	?	?	?	?	?
?	-1.6785327	1.7704678	-1.7561125	1.3724761	?	-1.2645919	1.4743485	?	-1.4301788	1.7970148	-1.3095015	?	1.6299921	-1.6201674	1.4194591	?	1.95594	?	?	?	?	-1.734542	-1.7480687	?	1.5468172	?	?	-1.383003	-1.66136	-1.2645222	?	?	-1.5036225	?	-1.6344012	?	?	?	?	?	?	-1.451927	?	?	-1.359203	?	?	?	1.3102423
?	1.514084	-1.6615427	2.092736	-1.6308199	?	?	-1.6404376	?	1.441143	-1.8238367	1.3588775	?	-1.5909984	1.3465014	-1.3389798	?	-1.9654042	?	?	?	-1.2992659	1.5419186	1.7893858	?	-1.6939918	?	?	1.3375169	1.8575712	1.4269774	?	?	1.6122861	?	1.5237187	?	?	?	?	?	?	1.364245	?	-1.4065872	1.2523761	?	?	?	?
?	-1.6601255	1.92103	-1.7758929	1.6451615	?	?	2.1194463	?	-1.5135309	1.8136969	-1.3290023	?	1.3766654	-1.610091	1.3050662	?	1.7451301	?	?	?	?	-1.908836	-1.7583327	?	1.7071692	?	?	-1.3654028	-1.786774	-1.688845	?	?	-1.3782643	?	-1.3105166	?	?	?	?	?	?	-1.5926157	?	1.3293086	-1.2714174	?	?	?	?
?	1.5948671	-1.9474565	1.8556033	-1.5497994	?	?	-1.4492617	?	1.5232664	-1.9394487	1.3356291	?	-1.2920105	1.2936717	-1.520202	?	-1.7238835	?	?	?	-1.6209533	1.6717277	1.7600803	?	-1.3825778	?	?	1.663811	1.7957852	1.3708737	?	?	1.39199	?	1.6930083	?	?	?	?	?	?	1.3199244	?	?	?	?	?	?	-1.3982465
?	-1.3995129	1.9981667	-1.7002835	1.6652519	?	?	1.8081199	?	-1.7259434	1.7347554	-1.3499992	?	1.7234949	-1.2731881	1.5241739	?	1.6303238	?	?	?	?	-1.9148128	-1.5367868	?	1.6288353	?	?	-1.7925336	-1.7649231	-1.3748435	?	?	-1.2776364	?	-1.5559406	?	?	?	?	?	?	?	?	?	?	?	?	?	1.4126536
?	-1.370214	1.9640324	-1.629504	1.4429832	?	?	1.6804023	?	-1.524448	1.6160446	-1.32283	?	?	-1.3569694	1.4519172	?	1.8382109	?	?	?	1.3357016	-1.5378779	-1.6674905	?	1.6468482	?	?	-1.3934693	-1.8154007	-1.3477051	?	?	-1.3108302	?	-1.391355	?	?	?	?	?	?	-1.4550896	?	1.4165013	?	?	?	?	?
?	-1.4683748	1.7724872	-1.7104219	1.485623	?	?	1.8952314	?	-1.4252002	1.904034	-1.7122703	?	1.4162841	-1.2717645	1.3244298	?	2.2430944	?	?	?	?	-2.066642	-1.8399091	?	1.6532944	?	?	-1.4488372	-1.5714294	-1.4093955	?	?	-1.4103366	?	-1.571564	?	-1.3079404	?	?	?	?	-1.6013769	?	1.4343156	?	?	?	?	?
?	1.7845012	-1.7790735	?	-1.4866794	?	?	-1.6412473	?	1.2842858	-1.7113378	1.304188	?	?	?	-1.6536497	?	-1.5614501	?	?	1.2598939	?	1.6964848	1.9555962	?	-1.8658694	?	?	1.3343458	1.3973343	?	?	?	1.4136839	?	1.5867503	?	?	?	?	?	?	1.5276314	?	-1.3236445	?	?	?	?	?
?	1.5136312	-1.6127032	1.7064487	-1.3803911	?	?	-1.5545223	?	1.5639642	-1.7822447	1.2736021	?	-1.5622431	1.3223773	-1.3590939	?	-1.7959085	?	?	?	-1.3123856	2.0468633	1.8212701	?	?	?	?	?	1.7325623	1.3243988	?	?	1.6641787	?	1.4625752	?	?	?	?	?	?	1.3738219	?	-1.3330152	?	?	?	?	?
?	1.8931563	-1.9091475	1.9418966	-1.5689551	?	?	-1.3714228	?	1.4312676	-1.8625448	1.3694221	?	-1.4556103	1.4895167	-1.545196	?	-1.8263775	?	?	?	-1.5579684	1.9084613	1.7559816	?	-1.552351	?	?	?	1.7899709	1.4198486	?	?	1.364636	?	1.4129946	?	?	?	?	?	?	1.5784967	?	?	1.2421256	?	?	?	-1.3088427
?	-1.428725	1.7556384	-1.9716642	?	?	?	1.8142066	?	-1.652132	1.7117096	-1.4904317	?	1.5049031	?	1.7839261	?	1.9117695	?	?	?	?	-1.7563438	-1.630226	?	2.007334	?	?	-1.4814714	-2.0697398	-1.3514537	?	?	-1.846993	?	-1.5703701	?	-1.2808983	?	?	?	?	-1.3409395	?	1.6013712	?	?	?	?	1.3454981
?	1.5823691	-1.6988839	1.6613212	-1.7936654	?	1.3029306	-1.5229533	?	1.4507272	-2.2641504	1.4264953	?	-1.6709087	1.6167934	?	?	-1.40633	?	?	?	?	1.2657896	1.7056879	?	-1.6284401	?	?	1.4346933	1.9309722	1.3434741	?	?	1.2706587	?	1.8083892	?	?	?	-1.3232992	?	?	1.5491291	?	?	?	?	?	?	-1.3504496
?	-1.6064432	1.7773057	-1.7123665	1.3929144	?	?	1.8273937	?	-1.5422835	1.8824773	-1.3411334	?	1.660719	-1.294834	1.5612259	?	1.5300198	?	?	-1.2430409	1.3991628	-1.6467996	-1.6887251	?	1.7264733	?	?	?	-1.7736228	-1.3093569	?	?	-1.7385799	?	-1.5389581	?	?	?	?	?	?	-1.7184868	?	?	?	?	?	?	1.3407717
?	1.359589	-1.9570651	1.8564422	-1.6281637	?	?	-1.7424467	?	1.43638	-2.045305	1.4016658	?	-1.695629	1.41891	?	?	-1.812557	?	?	1.2589982	-1.4038155	1.5308127	1.7800958	?	-1.571119	?	?	1.5038674	1.7713987	?	?	?	?	?	1.8754629	?	1.2471703	?	?	?	?	1.3152602	?	-1.3695371	?	?	?	?	-1.3840013
?	-1.8488363	1.767076	-1.9197502	1.427992	?	?	1.807332	?	-1.4928844	1.9369076	-1.3318884	?	1.5360693	-1.3911142	1.3981463	?	2.0634186	?	?	-1.2989253	1.3381927	-1.5497351	-1.8503344	?	1.5316488	?	?	-1.8133107	-1.5674953	-1.3427416	?	?	-1.457347	?	-1.5272893	?	?	?	?	?	?	-1.6088179	?	1.3356093	?	?	?	?	1.3487908
?	1.720441	-1.8908284	1.9133428	-1.7287941	?	?	-1.6745764	?	1.424395	-1.8923507	1.5445877	?	-1.4901615	1.4436573	?	?	-1.8191483	?	?	?	?	1.501119	1.9454473	?	-1.418603	?	?	1.2683908	1.6832433	?	?	?	1.6949358	?	1.845291	?	1.2972047	?	?	?	?	?	?	?	1.2470801	?	?	?	?
?	-1.541775	1.7887197	-1.6283219	1.5435185	?	?	1.7561531	?	-1.4841081	1.6471679	-1.3695421	?	1.3868785	-1.3404117	1.5818818	?	1.9985346	?	?	?	1.3476844	-1.8403264	-1.9299303	?	1.7111518	?	?	-1.6129867	-1.6622775	-1.3788308	?	?	-1.5636866	?	-1.5156422	?	?	?	1.3792424	?	?	-1.5701885	?	1.3522772	-1.255907	?	?	?	?
?	-1.7723387	1.6341822	-1.6196505	1.5826286	?	?	1.7135619	?	-1.8490099	1.8635062	-1.6553664	?	1.4620982	-1.5685544	1.379308	?	1.8292949	?	?	?	?	-1.3187783	-1.6124283	?	1.725089	?	?	?	-1.8869535	-1.2729063	?	?	-1.4242969	?	-1.4116114	?	?	?	?	?	?	-1.4505336	?	?	?	?	?	?	?
?	2.0845227	-1.8705403	1.7173465	-1.5474275	?	?	-1.5658103	?	1.3462019	-2.2113311	1.5162902	?	-2.0301023	?	-1.5602314	?	-1.7718284	?	?	?	?	1.592573	1.7407045	?	-1.4455053	?	?	1.3345431	1.755298	1.4626977	?	?	1.5981141	?	1.3852191	?	?	?	?	?	?	1.437666	?	?	1.2826703	?	?	?	-1.4245569
?	1.5829438	-1.7014085	1.920777	-1.7406428	?	?	-2.0162954	?	1.4641609	-1.6774403	1.3345817	?	-1.7304068	1.4133855	-1.4013344	?	-2.4847748	?	?	1.3795071	-1.4687648	1.379799	1.9320811	?	-1.7557297	?	?	1.470351	1.9368466	1.2890407	?	?	1.278804	?	1.5344616	?	?	?	?	?	?	1.7874403	?	?	1.300791	?	?	?	-1.34709
?	-1.563204	1.6327654	-1.7445389	1.7970555	?	?	1.5359913	?	-1.5156232	2.1778877	-1.2406737	?	1.6761667	-1.3491894	1.3841723	?	1.740184	?	?	?	?	-1.6114031	-1.828551	?	1.5348705	?	?	-1.4193888	-1.6677876	-1.3311661	?	?	-1.6556221	?	-1.5579807	?	?	?	?	?	?	-1.5696647	?	?	-1.3551149	?	?	?	?
?	1.5616179	-1.8267787	1.8831668	-1.3099619	?	?	-1.8321761	?	1.5307237	-1.7282454	1.2486866	?	-1.8082098	?	-1.6412723	?	-1.6926234	?	?	1.2429794	?	1.6016082	1.8408531	?	-1.8488522	?	?	1.4239843	1.816997	?	?	?	1.7442995	?	1.5423889	?	?	?	?	?	?	1.6167028	?	?	1.4250013	?	?	?	-1.5382661
?	1.3250778	-2.004011	1.7321045	-1.6013688	?	?	-1.6318107	?	1.723944	-2.0840647	1.3690795	?	?	1.3199688	-1.5889192	?	-2.0677304	?	?	?	?	1.7746229	1.6879283	?	?	?	?	?	1.939883	1.262668	?	?	1.547229	?	1.6604545	?	?	?	?	?	?	1.7996404	?	-1.2962241	?	?	1.3880259	?	?
?	-1.6870196	1.8914115	-1.8890686	1.5232097	?	?	1.632269	?	-1.5606536	1.9073335	-1.3480054	?	1.4198694	-1.4522938	1.7440374	?	2.1011024	?	?	?	?	-1.5316185	-1.8367765	?	1.739663	?	?	-1.4663522	-1.6910938	?	?	?	-1.3305367	?	-1.4968297	?	?	?	?	?	?	-1.5873482	?	?	?	?	?	?	?
?	-1.6175001	1.6855236	-1.785831	1.5831716	?	-1.3311725	1.7252417	?	-1.5644616	1.9563346	-1.4730387	?	1.7003844	-1.3770225	1.5480795	?	1.8163466	?	?	?	?	-1.8901633	-1.5846068	?	1.6247482	?	?	-1.2582448	-1.4516913	-1.2762977	?	?	-1.4795623	?	-1.8647425	?	-1.2986602	?	?	?	?	-1.3059253	?	1.4302653	-1.2598071	?	?	?	?
?	-1.7678221	1.7988788	-1.8047329	1.8421988	?	?	1.8267785	?	-1.4756424	1.7976848	-1.5854106	?	1.3704598	?	1.4122125	?	1.6443671	?	?	-1.2365487	1.6170007	-1.5832285	-1.9603919	?	1.9280275	?	?	-1.2634503	-1.809626	-1.3261838	?	?	-1.389118	?	-1.4073414	?	?	?	?	?	?	-1.4525492	?	1.5190098	?	?	?	?	?
?	1.8330522	-1.8711847	1.8490293	-1.3835341	?	?	-1.5158557	?	1.459388	-1.9446366	1.4301625	?	-1.5346923	1.2647779	-1.4620779	?	-1.9392865	?	?	1.247437	?	1.7914373	1.5462537	?	-1.7556686	?	?	1.3671318	1.7602156	1.438631	?	?	1.5784587	?	1.3412567	?	?	?	?	?	?	1.2952466	?	?	1.3286487	?	?	?	?
?	-1.5927851	1.9442455	-1.674269	1.3532953	?	?	1.4909904	?	-1.4205548	1.9427524	-1.4180871	?	1.4368662	-1.3415614	?	?	2.0326457	?	?	?	1.3469344	-1.8852924	-1.8738436	?	1.7675183	?	?	?	-1.5848122	-1.5726835	?	?	-1.4466151	?	-1.5281357	?	?	?	?	?	?	-1.5358622	?	?	?	?	?	?	?
?	1.6130856	-1.8523453	1.7754501	-1.3064609	?	?	-1.8863319	?	1.3871884	-1.3904411	1.437347	?	-1.7555783	?	-1.3284956	?	-1.856412	?	?	1.2398509	-1.3884125	1.379794	1.6982	?	-1.8625563	?	?	1.2492452	1.8898071	1.3145146	?	?	1.3345195	?	1.8433213	?	?	?	?	?	?	1.4033511	?	-1.3212353	?	?	?	?	?
?	-1.5133076	1.8785583	-1.8483107	1.6196575	?	?	1.5833056	?	-1.4394021	1.7504008	-1.5177646	?	1.453973	-1.4522184	1.8406371	?	1.4372371	?	?	-1.250053	1.4242748	-2.047819	-1.646728	?	1.4787014	?	?	-1.3383257	-1.7676815	-1.392314	?	?	-1.2900989	?	-1.6253015	?	?	?	?	?	?	?	?	?	?	?	?	?	1.339013
?	-1.3238006	2.0012348	-1.8030714	?	?	-1.2953044	1.4052606	?	-1.412785	2.1088784	-1.5228963	?	1.6949077	?	1.9068398	?	1.9540174	?	?	?	1.3998696	-1.5553786	-1.8897169	?	1.5471668	?	?	-1.4003608	-1.8414086	-1.3341218	?	?	-1.638963	?	-1.5987718	?	?	?	1.3233949	?	?	-1.3995904	?	1.2975699	?	?	-1.284206	?	?
?	-1.6128055	2.0156276	-1.6616467	?	?	?	1.384976	?	-1.5314763	1.6057364	-1.3995614	?	1.7755091	-1.315845	?	?	1.8354578	?	?	?	1.3825785	-1.5190897	-1.9033957	?	1.7008777	?	?	-1.6155072	-1.7760855	-1.4412712	?	?	-1.3756027	?	-1.4939897	?	?	?	?	?	?	?	?	?	?	?	?	?	?
?	1.6053814	-1.6834812	1.8863317	-1.6949394	?	?	?	?	1.4906865	-1.6174726	1.491078	?	-1.6782227	1.4145906	-1.5301491	?	-2.3637083	?	?	?	-1.3108057	1.8167152	1.9911455	?	-1.5180736	?	?	1.2988737	1.8392073	1.2896988	?	?	1.3825117	?	1.3960645	?	1.2759379	?	-1.3517823	?	?	?	?	?	?	?	?	?	?
?	1.6545345	-2.028431	1.5210593	-1.5656774	?	?	-1.7386363	?	1.5312756	-1.7803556	1.3773414	?	-2.15635	1.4028668	-1.6967173	?	-1.9161284	?	?	?	?	1.9009552	1.9169657	?	?	?	?	?	1.6338586	1.3446957	?	?	1.585236	?	1.4027774	?	1.2807293	?	?	?	?	1.263089	?	-1.3341447	1.3205328	?	1.2552319	?	-1.4688647
?	-1.765744	1.6905416	-1.9440949	1.3667567	?	?	1.7289681	?	-1.4945371	1.8355955	-1.3576912	?	1.6269158	?	1.5321845	?	2.102848	?	?	-1.2345259	1.4010327	-1.6669569	-1.605518	?	?	?	?	-1.4477832	-2.0060902	?	?	?	-1.4373475	?	-1.644006	?	?	?	?	?	?	-1.2904488	?	1.3375926	-1.3257129	?	?	?	?
?	-1.5310267	1.953891	-1.6701643	1.3451917	?	?	1.793657	?	-1.2598763	2.0343087	-1.3615674	?	1.5785465	-1.2510785	1.685965	?	1.6469668	?	?	?	?	-1.5899782	-1.912931	?	1.3187641	?	?	?	-1.9386814	-1.4378934	?	?	-1.4177842	?	-1.39168	?	-1.3890711	?	1.2938179	?	?	-1.8604858	?	?	?	?	?	?	?
?	1.5882692	-1.7109337	1.6617159	-1.597012	?	?	-1.7284473	?	1.4825398	-1.8071462	1.3863337	?	?	1.504775	-1.7770151	?	-1.9997609	?	?	?	?	1.5721844	1.5865545	?	-1.6114472	?	?	1.4270868	1.9067925	1.3448799	?	?	1.4253052	?	1.6635944	?	?	?	?	?	?	1.2932272	?	-1.3886366	1.2481282	?	?	?	?
?	1.7286514	-2.050836	1.7500547	-1.450216	?	?	-1.4542919	?	1.3950801	-1.7094277	1.4146447	?	-1.6167829	1.2352527	-1.4077855	?	-1.7823472	?	?	1.2844739	-1.5515697	1.4978977	1.9386815	?	-1.3880662	?	?	1.3548132	1.6361697	1.2818569	?	?	1.2649337	?	1.7396712	?	?	?	?	?	?	1.5540664	?	?	?	?	?	?	-1.4018396
?	-1.6365507	2.1860805	-1.4421656	1.480935	?	?	1.5161128	?	-1.4990956	1.6126902	-1.4244465	?	2.007129	?	1.3423512	?	2.25847	?	?	-1.2382885	?	-1.7637202	-1.7667187	?	1.4928219	?	?	?	-1.7415221	?	?	?	-1.5781989	?	-1.5266932	?	?	?	?	?	?	-1.5025525	?	?	?	?	-1.2853141	?	?
?	-1.2495161	1.7717636	-1.8590564	1.4008143	?	-1.3178833	1.7207977	?	-1.5422479	1.8685956	-1.395669	?	1.6508701	-1.4348572	1.7928935	?	1.7974828	?	?	-1.4319735	1.9794785	-1.5247223	-1.8592188	?	1.605714	?	?	?	-1.9700998	-1.5671735	?	?	-1.5769336	?	-1.5194676	?	?	?	?	?	?	-1.4511955	?	?	?	?	?	?	1.5087456
?	1.6574284	-1.8066227	2.140976	-1.5231235	?	?	-1.6105086	?	1.5273957	-1.6445309	?	?	-1.5968741	1.2811921	-1.9079653	?	-1.4465725	?	?	?	-1.2878114	1.3752567	1.632933	?	-1.6246437	?	?	1.3446268	1.8703704	1.3027197	?	?	1.453853	?	1.5942645	?	?	?	?	?	?	1.403805	?	?	?	?	1.3372772	?	-1.4205068
?	1.3807615	-1.9962655	1.8862332	-1.475786	?	1.281741	-1.6408334	?	1.4678848	-1.7503377	1.3261538	?	-1.3419071	1.257101	?	?	-2.0812924	?	?	?	?	1.6904105	1.9285344	?	-1.4024899	?	?	1.3526546	2.2163198	?	?	?	1.4126046	?	1.4591645	?	?	?	?	?	?	1.326969	?	-1.3089786	1.2259052	?	?	?	-1.3252343
?	-1.451316	2.0219333	-2.173756	1.7436152	?	?	1.4655888	?	-1.5368987	1.826401	-1.4590441	?	2.0181866	-1.4723897	1.5316687	?	1.6694455	?	?	?	?	-1.6267315	-2.0238478	?	1.4010429	?	?	?	-1.6244936	?	?	?	-1.8145279	?	-1.2514133	?	?	?	?	?	?	?	?	?	?	?	?	?	?
?	1.762234	-1.90117	1.5919133	-1.4297692	?	?	-1.7208908	?	1.4081957	-1.9353493	1.481643	?	-2.188038	?	-1.5508966	?	-1.5866227	?	?	?	-1.3910377	1.7461222	2.005552	?	-1.445041	?	?	?	1.7620196	1.2591585	?	?	1.9449884	?	1.387463	?	?	?	?	?	?	1.3634781	?	?	1.323706	?	?	?	?
?	-1.6407982	1.8087944	-1.4370145	?	?	?	1.7476239	?	-1.6348765	1.7974602	-1.3001255	?	1.7332413	?	1.9034308	?	1.9973319	?	?	-1.2403903	?	-1.8422847	-1.8601828	?	1.779818	?	?	?	-1.7483419	-1.2478203	?	?	-1.332897	?	-1.7601435	?	?	?	?	?	?	-1.4835838	?	1.4196584	?	?	?	?	1.4281656
?	-1.4451151	1.6678535	-1.8574988	1.6585248	?	?	1.738331	?	-1.409493	1.6285025	-1.4419787	?	1.4764509	-1.4715971	1.5205189	?	1.9011636	?	?	-1.3402845	1.3868461	-1.9519261	-1.6198332	?	1.4852448	?	?	-1.2542319	-1.7639638	-1.460251	?	?	-1.306441	?	-1.6825144	?	-1.3326088	?	?	?	?	-1.4336137	?	?	?	?	?	?	?
?	-1.3394468	2.1186666	-1.6738269	1.6854755	?	?	1.798365	?	-1.4661632	1.8883314	-1.4877032	?	1.6624007	-1.5912971	1.5474566	?	2.2221081	?	?	?	?	-1.8002968	-2.0865138	?	1.5963806	?	?	-1.6412241	-1.7933208	?	?	?	-1.4443325	?	-2.1916592	?	?	?	?	?	?	-1.5332961	?	1.3603443	?	?	?	?	1.3541005
?	1.7632668	-2.0658762	1.7679613	-1.67119	?	?	-1.8728126	?	1.6324375	-1.9916018	1.5195384	?	-1.6387806	1.3907958	-1.7897328	?	-1.4237276	?	?	?	?	1.74574	1.9757016	?	-1.5207815	?	?	1.5482998	1.5478176	1.3440677	?	?	1.3918185	?	1.5346082	?	?	?	?	?	?	1.4897443	?	?	?	?	?	?	?
?	1.6162562	-1.8773175	1.4744222	-1.3443578	?	?	-1.4717404	?	1.400204	-2.0074317	1.4232042	?	-1.5020143	1.2722079	-1.6168752	?	-1.7025952	?	?	1.2518321	?	1.5603888	1.7984413	?	-1.4629384	?	?	?	1.9362361	?	?	?	?	?	1.6732254	?	?	?	?	?	?	1.5795875	?	?	?	?	1.2230797	?	?
?	-1.4285835	1.8286437	-2.1159425	1.8409431	?	?	1.7844218	?	-1.5007244	1.8178649	-1.4743403	?	1.3509773	?	?	?	1.8231442	?	?	?	?	-1.4840801	-1.8504896	?	1.6549258	?	?	-1.3526291	-1.793028	-1.3486063	?	?	-1.4230474	?	-1.51946	?	?	?	?	?	?	-1.377147	?	1.3074003	?	?	?	?	?
?	1.7802622	-1.8717322	1.8545319	-1.5764116	?	?	-1.7144697	?	1.4395686	-1.8358911	1.4251082	?	-1.7233384	?	-1.5252485	?	-1.9097027	?	?	?	?	1.8085686	1.6789194	?	-1.5518816	?	?	1.3153536	1.8765033	1.5144548	?	?	1.4361203	?	1.5406827	?	?	?	?	?	?	1.5098827	?	-1.394722	?	?	?	?	-1.3216279
?	-1.4674392	1.9018027	-1.6491908	1.8469594	?	?	1.5774531	?	-1.3662466	1.7113028	-1.3245996	?	1.5729256	-1.4848313	1.742196	?	2.1919796	?	?	?	1.535667	-1.503662	-1.7888652	?	1.5368755	?	?	?	-1.6367676	?	?	?	-1.4382375	?	-1.5232707	?	?	?	1.4297667	?	?	?	?	1.4169917	?	?	?	?	?
?	-1.5903347	1.5993559	-1.8391834	1.4390744	?	?	1.8709569	?	-1.7996929	2.1954648	-1.3651612	?	1.5709294	-1.3112792	1.3320218	?	2.0075011	?	?	?	1.3443825	-1.8852327	-1.7507937	?	1.5717846	?	?	-1.4259017	-1.8730252	-1.407047	?	?	-1.478987	?	-1.5004889	?	?	?	?	?	?	?	?	1.307284	?	?	-1.2383562	?	1.3554778
?	-1.6885033	2.0287225	-1.8734449	1.7831461	?	?	1.661675	?	-1.6407193	1.7216291	-1.4353714	?	1.6956716	?	1.4326469	?	1.6787732	?	?	?	1.6494747	-1.4099041	-1.9317334	?	1.6936083	?	?	-1.670967	-1.8117661	-1.2841793	?	?	-1.319198	?	-1.456927	?	?	?	?	?	?	-1.3786889	?	1.3884813	?	?	?	?	?
?	1.7038629	-1.6198924	1.6505921	-1.8555182	?	?	-2.241718	?	1.4384829	-1.8460451	1.3367964	?	-1.5184332	1.4801692	-1.7096705	?	-1.7849721	?	?	1.2588588	?	1.7290665	1.6961255	?	-1.3422208	?	?	1.4824147	1.7772326	?	?	?	1.3158108	?	1.5243382	?	?	?	?	?	?	1.501876	?	?	1.3876023	?	?	?	?
?	-1.3886927	1.953686	-1.9659191	1.3147322	?	?	1.5458373	?	-1.3879203	2.1106446	-1.3443493	?	1.4694301	-1.30084	1.361231	?	1.8459496	?	?	-1.3304777	?	-1.9013587	-2.0264266	?	1.4309106	?	?	-1.2447717	-1.9620497	?	?	?	-1.5406761	?	-1.3752075	?	-1.2439506	?	?	?	?	-1.4775488	?	1.5335519	?	?	?	?	1.3370322
?	1.614306	-1.5754697	1.4760545	-1.6840469	?	?	-1.6743748	?	1.432722	-2.1508865	1.4364468	?	-1.422542	1.3327733	-1.6177825	?	-2.078461	?	?	?	-1.358536	1.6169256	1.8068366	?	-1.5777577	?	?	1.2799004	1.8808671	?	?	?	1.2846324	?	1.409323	?	?	?	?	?	?	1.6812297	?	?	1.2711285	?	?	?	?
?	-1.7592132	1.8175281	-1.6537409	1.6918831	?	?	1.5110838	?	-1.4102327	1.6585703	-1.3391999	?	1.4679675	-1.4865223	1.9910524	?	1.7077218	?	?	?	1.4747235	-1.8496767	-1.9673882	?	1.5999477	?	?	-1.2413908	-1.7510904	-1.5213248	?	?	-1.5223119	?	-1.6532105	?	?	?	?	?	?	-1.4184128	?	1.4000255	-1.2336731	?	?	?	?
?	1.739213	-1.8556875	1.8972459	-1.3857803	?	?	-1.6311464	?	1.4034917	-2.042668	1.2889531	?	-1.5503495	1.273868	-1.8106077	?	-2.0997176	?	?	?	?	1.7644103	1.8418683	?	-1.7467251	?	?	1.6898913	1.8372054	1.2568016	?	?	1.2921867	?	?	?	?	?	?	?	?	1.5100379	?	?	?	?	?	?	?
?	-1.5770011	1.7111887	-1.6537141	1.4716465	?	-1.2386026	1.9623389	?	-1.4689887	1.9959898	-1.5162201	?	1.352431	-1.2961037	1.4336034	?	1.7864345	?	?	?	1.7016562	-1.6695839	-1.6553885	?	1.3745706	?	?	-1.3146113	-1.7945883	-1.459151	?	?	-1.4435296	?	-1.3700598	?	?	?	?	?	?	-1.2818753	?	1.3162128	?	?	?	?	1.3532232
?	1.7556978	-1.8092953	1.6845257	-1.9214845	?	?	-1.5886253	?	1.6883187	-1.8514996	1.4425905	?	-1.3999468	1.3985379	-1.9194342	?	-1.7184572	?	?	?	?	1.6745013	1.5056821	?	-1.4063973	?	?	1.5234944	1.8300226	1.4015179	?	?	1.6998546	?	1.5216788	?	?	?	-1.3578457	?	?	1.3196006	?	-1.3113654	?	?	?	?	?
?	1.8319191	-1.9148403	1.5444002	-1.823486	?	?	-1.471312	?	1.6637392	-2.1226673	1.3825192	?	-1.3000773	1.322479	-1.3243967	?	-1.656507	?	?	1.2606901	?	1.4012227	1.8148804	?	-1.6080159	?	?	1.2276839	1.8330607	1.3911978	?	?	1.6801611	?	1.5624985	?	1.1111537	?	?	?	?	1.5678376	?	-1.5169559	?	?	?	?	-1.4294492
?	1.6571691	-1.9039305	1.8682897	-1.7245425	?	?	-1.9489062	?	1.2690709	-2.0656118	1.343951	?	-1.5542963	1.571393	-1.3847706	?	-2.0205903	?	?	?	?	1.3453014	1.9808037	?	-1.6240703	?	?	1.5416412	1.805319	1.2517958	?	?	1.5015755	?	1.4545785	?	?	?	-1.4915564	?	?	1.8910903	?	?	?	?	?	?	-1.3115431
?	-1.9319516	1.8024086	-1.8487173	1.4027139	?	-1.3181962	1.5921897	?	-1.5183874	1.6493921	-1.4961753	?	?	-1.2685295	1.4169607	?	1.8904091	?	?	?	1.3473772	-1.591757	-1.9004198	?	1.6881546	?	?	-1.4932604	-1.8921796	-1.4889354	?	?	-1.3243138	?	-1.4923425	?	?	?	?	?	?	-1.4705373	?	?	-1.4580972	?	?	?	?
?	-1.6450257	1.7944098	-2.102859	1.3012706	?	?	1.4678367	?	-1.3446653	1.9123192	-1.3995463	?	1.7356411	-1.2876704	1.7714797	?	1.7495759	?	?	-1.2873487	?	-1.6156439	-1.658481	?	1.5547386	?	?	-1.414888	-1.8822184	-1.2477499	?	?	-1.4786807	?	-1.2429175	?	?	?	?	?	?	-1.6909019	?	1.5569463	?	?	?	?	1.388091
?	-1.5142484	1.9017524	-1.7717489	1.526259	?	?	1.5620849	?	-1.5372978	2.2582257	-1.4274888	?	1.8881555	-1.5065321	1.3902771	?	1.644553	?	?	?	1.4972816	-1.4391589	-1.9119307	?	1.602821	?	?	?	-1.9025427	-1.2530569	?	?	-1.6457614	?	-1.5456288	?	?	?	?	?	?	-1.3967026	?	1.4543957	?	?	?	?	?
?	1.7749221	-2.0167356	1.5716407	-1.4540706	?	?	-1.5184475	?	1.407422	-1.9690502	1.4035655	?	?	1.3386779	-1.3930523	?	-1.6759154	?	?	1.291099	?	1.6523494	2.0890548	?	-1.8455905	?	?	1.7195094	1.8509111	?	?	?	?	?	1.3985292	?	?	?	?	?	?	1.2773362	?	?	?	?	?	?	?
?	-1.8205458	2.0964355	-1.9266568	1.651538	?	?	1.8960687	?	-1.409091	1.8180411	-1.4405762	?	1.4995846	?	1.6658934	?	2.231138	?	?	-1.2828008	1.638785	-1.4400789	-1.9722278	?	1.5219613	?	?	-1.4151787	-1.6720438	?	?	?	-1.4550562	?	-1.8061562	?	?	?	1.2922368	?	?	-1.528704	?	?	?	?	?	?	1.5169094
?	1.6954228	-2.0381658	1.343463	-1.617323	?	?	-1.7341202	?	1.4268827	-1.6361475	1.2481422	?	-1.7983868	?	?	?	-1.9136697	?	?	?	?	1.7586923	1.660968	?	-1.4652169	?	?	1.3124086	1.7305453	?	?	?	?	?	1.8136208	?	1.2624555	?	?	?	?	1.4636567	?	-1.3476549	?	?	?	?	-1.333721
?	-1.6085482	1.6752917	-1.5023698	1.4568213	?	-1.2504131	1.7016116	?	-1.412056	1.8453848	-1.3856312	?	1.3016514	-1.3881693	1.4452708	?	1.7436194	?	?	?	?	-1.5036472	-1.8871951	?	1.4077052	?	?	-1.5716417	-1.6228411	-1.2908702	?	?	-1.3434203	?	-1.6813915	?	?	?	?	?	?	-1.5104867	?	?	?	?	?	?	?
?	2.3849676	-1.9258286	1.5531955	-1.5597502	?	?	-1.3883986	?	1.5673072	-1.9849035	1.3972011	?	-1.44901	1.3232863	-1.5626113	?	-2.152172	?	?	?	?	1.6053591	1.8344787	?	-1.3498745	?	?	1.3793547	1.9063178	1.7233464	?	?	1.4745835	?	1.4918993	?	?	?	?	?	?	1.3575201	?	-1.3123323	1.3418232	?	?	?	?
?	-1.7300416	1.9215897	-2.009701	1.702011	?	?	1.3103169	?	-1.675539	1.9520729	-1.4186699	?	1.4130524	-1.3863683	1.949849	?	2.233934	?	?	?	?	-1.8363372	-1.7876709	?	1.5890496	?	?	-1.3322479	-1.949077	-1.5074645	?	?	-1.3750603	?	-1.2700562	?	?	?	?	?	?	-1.539272	?	?	-1.3497264	?	?	?	?
?	1.4040964	-1.9854126	1.766107	-1.3717883	?	?	-1.3193855	?	1.4565512	-1.8680573	1.5282135	?	-1.5098441	1.529211	-1.566941	?	-1.9653748	?	?	?	-1.3265529	1.7238061	1.735982	?	-1.349412	?	?	1.2981035	1.7613609	1.2691038	?	?	1.5786905	?	1.262406	?	1.5750287	?	?	?	?	1.3110108	?	?	?	?	?	?	?
[truncated: 1,361 more columns]
