# Supplementary material for: Gene set enrichment meta-learning analysis: next- generation sequencing versus microarrays
Source: BMC Bioinformatics. 2010 Apr 8;11:176. doi: 10.1186/1471-2105-11-176 (PMC3098055; doi:10.1186/1471-2105-11-176)
Supplement: Additional file 4 — GSE-MLA TSEQ results archive. Comma separated values (CSV) files containing results of GSE-MLA for TSEQ data sets. [file 1471-2105-11-176-S4.zip › nextGeneResults_GSEMLA_TSEQ_vs_AFX5.csv]

DEATHPATHWAY	MRNA_PROCESSING	LE_MYELIN_DN	MRNA_PROCESSING_REACTOME	ATP_SYNTHESIS	ROSS_CBF	AGUIRRE_PANCREAS_CHR12	CCR3PATHWAY	TRYPTOPHAN_METABOLISM	ELECTRON_TRANSPORTER_ACTIVITY	PGC1APATHWAY	HUMAN_MITODB_6_2002	CITRATE_CYCLE_TCA_CYCLE	ST_WNT_CA2_CYCLIC_GMP_PATHWAY	KENNY_WNT_UP	TYPE_III_SECRETION_SYSTEM	TGF_BETA_SIGNALING_PATHWAY	CALCINEURINPATHWAY	AGUIRRE_PANCREAS_CHR9	GLYCEROPHOSPHOLIPID_METABOLISM	ICHIBA_GVHD	NITROGEN_METABOLISM	JISON_SICKLE_CELL	TARTE_PC	BYSTROM_IL5_DN	ST_DIFFERENTIATION_PATHWAY_IN_PC12_CELLS	CORDERO_KRAS_KD_VS_CONTROL_DN	TNFR1PATHWAY	OVARIAN_INFERTILITY_GENES	SHEPARD_CRASH_AND_BURN_MUT_VS_WT_UP	INTRINSICPATHWAY	RARRXRPATHWAY	ECMPATHWAY	BRENTANI_IMMUNE_FUNCTION	HOX_GENES	ZHAN_TONSIL_PCBC	KREBS_TCA_CYCLE	ELECTRON_TRANSPORT_CHAIN	RASPATHWAY	ROSS_PML_RAR	ST_TUMOR_NECROSIS_FACTOR_PATHWAY	GLEEVECPATHWAY	ZUCCHI_EPITHELIAL_DN	SA_PTEN_PATHWAY	KERATINOCYTEPATHWAY	CELL_MOTILITY	CHEMICALPATHWAY	BRENTANI_CYTOSKELETON	PASSERINI_APOPTOSIS	LEE_CIP_DN
?	2.0200396	-1.8135297	1.7729174	?	?	?	-1.3667846	?	1.4038069	-1.4869269	1.4343412	?	?	1.3726711	?	?	-1.6481924	?	?	?	?	?	1.565403	1.4972805	-1.2918653	?	?	?	1.6444852	1.4289622	?	?	?	?	1.4300998	?	1.3801826	?	?	?	?	1.8180339	?	?	1.7536646	?	?	?	?
?	1.5587314	?	1.7442179	?	?	?	?	?	?	-2.083862	1.409742	?	?	1.4032332	-1.4330343	?	-1.6191975	?	?	?	?	?	1.7300078	1.4740202	-1.8234293	?	?	?	1.7095982	1.3685781	?	?	?	?	1.3028644	?	?	?	?	?	?	1.6483678	?	?	1.6327502	?	?	?	?
?	-1.6602283	1.4901426	-1.680732	?	?	-1.4056914	1.425194	?	-1.5027392	1.5672307	?	?	1.5445219	-1.4273827	1.4780247	?	1.5906992	-1.4347732	1.0596132	?	?	-1.3059988	-1.4800978	?	1.4108901	?	?	?	-1.8977965	-1.6446348	?	?	?	?	?	?	?	?	?	?	?	-1.7636316	?	1.4620152	-1.6415173	?	?	?	?
?	-1.9296126	?	-1.8127635	?	?	-1.3896288	1.5149204	?	?	2.2414124	-1.4951619	?	1.4852331	-1.7205373	1.5884265	?	1.6333997	?	?	?	?	-1.510921	-1.7378894	?	1.9520339	?	?	?	-1.6499579	-1.5060124	?	?	?	?	-1.4340645	?	?	?	?	?	?	-1.6841269	?	?	-1.4922664	?	?	?	?
?	-1.7056504	1.3167635	-1.621182	?	?	-1.3619837	1.4410928	-1.305689	?	1.6766521	-1.4796802	?	1.9823136	-1.4132047	?	?	1.8301299	?	?	?	?	-1.7131492	-1.5205901	?	1.989073	?	?	?	-1.5629025	-1.6439222	?	?	?	?	?	?	-1.5839261	?	?	?	?	-1.7994592	?	?	-1.4731013	?	?	-1.3872044	1.4081517
?	-1.8245432	1.5455748	-1.8268015	1.483775	?	?	2.2006493	?	?	1.5465932	?	?	1.4827036	-1.4902368	?	?	1.57768	?	?	?	?	-1.3518934	-1.7744119	-1.2880573	1.5267489	?	?	?	-1.6617656	-1.3831593	?	?	?	?	-1.5044398	?	?	?	?	?	1.3642775	-1.6114019	?	?	-2.0590386	?	?	?	?
?	1.5439192	-1.433548	1.5207804	?	?	1.410533	?	?	1.3485907	-4.5819454	1.4148909	1.3611107	-1.2460204	1.4541092	?	?	?	1.4687915	?	?	?	?	1.5707514	1.3850609	?	1.2992362	?	1.3064616	1.3602828	1.349687	?	?	?	?	1.4987195	1.4240838	1.5916318	?	?	?	?	1.7571466	?	-1.4492819	1.4232751	?	?	?	?
?	-1.625207	?	-1.6505134	1.4578085	?	?	1.5262079	?	?	2.4112434	?	?	1.7370987	-1.6291497	1.6058996	?	1.5426179	?	?	?	?	?	-1.7551525	?	?	?	?	?	-1.7025199	-1.8448458	?	?	?	?	-1.5912734	?	?	?	?	?	?	-1.5142827	?	?	-1.7322458	?	?	?	?
?	-1.9034486	1.5828654	?	1.408476	?	?	1.488026	?	-1.4649111	1.7066363	?	?	?	-1.3037447	?	?	1.5959612	?	?	?	?	?	-1.3859253	?	1.8312756	?	?	?	-2.048589	-1.5276717	?	?	?	?	-1.3667465	?	?	?	?	?	?	-1.8444815	?	1.6323886	?	?	?	?	?
?	1.5990428	?	1.7365787	?	?	1.3998901	?	?	?	-2.32774	1.471271	1.3783813	-1.313252	1.4343853	?	?	-1.7083361	?	?	?	?	?	1.5580878	1.367749	?	?	?	?	1.7588273	1.5562999	?	?	?	?	?	?	?	?	?	?	?	1.682619	?	?	1.4863966	?	?	?	?
?	2.0007424	?	1.7856835	?	?	1.5648369	?	?	1.4623033	-2.2659564	1.5071896	?	-1.4185269	?	?	?	-1.7861032	?	?	?	?	?	1.6666703	?	-1.7468436	?	?	?	1.9432286	1.548844	?	?	?	?	?	?	1.4472202	?	?	?	?	1.4500108	?	?	1.6378772	?	?	?	-1.4894227
?	?	1.3691728	?	1.6839355	?	?	1.613573	?	?	1.5822126	?	?	1.6837345	?	1.5529526	?	1.8391986	?	?	?	?	?	?	?	1.5991772	?	?	?	?	?	?	?	?	?	?	?	?	?	?	?	?	?	?	?	?	?	?	?	?
?	-1.6112312	1.709216	-1.7465696	?	?	?	1.54552	?	?	1.6040553	-1.3271111	?	1.4223138	-1.398226	?	?	1.7811034	?	?	?	?	-1.4312586	-1.7048122	?	?	?	?	?	-1.6885576	-1.5086534	?	?	?	?	-1.3154764	?	?	?	?	?	?	-1.5230899	?	1.3818827	-1.5212492	?	?	?	?
?	-1.9397109	?	-1.6365013	?	?	?	1.5192122	?	?	1.6789219	?	?	1.9106386	?	1.3135467	?	1.6840296	?	?	?	?	?	-1.7018688	?	?	?	?	?	-1.4746817	-1.8089586	?	?	?	?	-1.4955201	?	?	?	?	?	?	-1.9290525	?	?	?	?	?	?	?
?	-2.3569438	1.9923835	-1.7651607	?	?	-1.5398619	1.8037589	?	?	2.3563235	-1.3810395	?	1.516235	-1.4676147	?	?	1.7810781	?	?	?	?	?	-1.6359485	-1.3268214	1.5643854	?	?	?	-1.7047818	-1.2902517	?	?	?	?	?	?	?	?	?	?	?	-1.8670058	?	1.404145	-1.6303378	?	?	?	1.6393644
?	2.1523638	-1.7167766	?	?	?	?	-1.4978658	?	?	-1.6531242	?	?	-1.9010011	1.4185238	-1.3297544	?	-1.8459936	?	?	?	?	?	1.6224862	?	-1.5837947	?	?	?	1.6398026	?	?	?	?	1.1817706	1.3213158	?	?	?	?	?	-1.21071	1.3726882	?	?	?	?	?	?	?
?	-1.98956	?	-1.7228773	?	?	-1.4630574	1.3785236	?	-1.3201113	2.2680473	-1.3595003	?	1.8513193	-1.487357	?	?	1.5998025	-1.3234076	?	?	?	-1.369724	-1.6246185	-1.3596479	1.6262435	?	?	?	-1.4725904	-1.3077238	?	?	?	?	-1.388488	?	-1.3266268	?	?	?	?	-1.5327122	?	?	-1.6088544	-1.2875491	?	?	?
?	-1.6041044	?	-1.6751561	0.77124935	?	-1.4293703	?	?	?	1.8835019	-1.4903735	?	?	-1.5191393	?	?	1.3671343	-1.4181807	?	?	?	?	-1.4875282	?	1.3428967	?	?	?	-1.6516439	?	?	-1.3579857	?	?	?	?	-1.3390003	?	?	?	?	-1.534246	?	?	-1.5593961	?	?	?	?
?	-1.7618318	1.5120384	?	1.1751536	?	?	1.8252074	?	?	1.7744565	?	?	1.4073746	-1.3205065	1.442457	?	1.6830461	?	?	?	?	-1.4692916	-1.6352971	?	?	?	?	?	-1.8356795	-1.6860468	?	?	?	?	-1.3916174	?	?	?	?	?	?	-1.7897246	?	?	-1.3351613	?	?	?	?
?	-1.7590094	?	-1.3957381	1.50208	?	?	1.7418959	?	?	1.697652	?	?	?	-1.3003367	1.5507386	?	1.503474	?	?	?	?	?	-1.9558955	?	1.7062683	?	?	?	-2.0148852	-1.442999	?	?	?	?	?	?	?	?	?	?	?	-1.9857734	?	?	-1.4046718	?	?	?	?
?	1.8368684	?	1.5175833	?	?	?	-1.5512369	?	?	-1.519871	?	?	-2.1366818	1.5913258	-1.4607214	?	-1.5708779	?	?	?	?	?	1.6629378	1.5027273	-1.621524	?	?	?	1.544499	1.4505887	?	?	?	?	1.2965839	?	?	?	?	?	?	1.5557873	?	?	1.7788025	?	?	?	-1.4586846
?	-1.4741127	1.5336745	?	1.5987467	?	?	1.5509906	?	?	1.5857503	?	?	1.4151707	?	1.3306116	?	1.689893	?	?	?	?	?	-1.9111468	?	1.4867524	?	?	?	-2.0531259	-1.5978303	?	?	?	?	-1.4193602	?	?	?	?	?	?	-1.9680687	?	?	-1.3631433	?	?	?	?
?	-1.9057379	?	-1.7725217	?	?	-1.5375421	?	?	-1.3203425	1.7316191	-1.5065789	?	?	-1.4893793	?	?	1.6426692	-1.3276246	?	?	?	-1.4961333	-1.6244632	?	?	?	?	?	-1.548687	-1.4516009	?	?	?	?	?	?	-1.608144	?	?	?	?	-1.7418114	?	?	-1.4139287	?	?	?	1.6241978
?	1.8987306	-1.5248591	?	-1.2724962	?	1.3626987	-1.707979	?	?	-1.8042221	1.4312708	?	-1.6101762	1.5290296	?	?	-1.7311249	?	?	?	?	?	1.7335448	?	-1.6695428	?	?	?	1.6414791	?	?	?	?	?	?	?	1.4341521	?	?	?	?	1.5879931	?	?	?	?	?	?	?
?	-1.6969713	1.4413786	-1.6664102	?	?	-1.5039376	?	?	?	1.9386566	-1.4023057	?	?	-1.4395162	?	?	2.491099	?	?	?	?	?	-1.5831527	-1.3768454	1.8769252	?	?	?	-1.4439532	-1.4902595	?	?	-1.3548003	?	?	-1.5030223	-1.4719954	?	?	?	?	-2.0456123	?	?	-1.482546	?	?	?	?
?	1.7427738	-1.4876441	1.9921966	?	?	1.3532686	?	?	1.572591	-1.6784306	1.4727494	?	?	1.5818061	-1.7505035	?	-1.5914112	?	?	?	?	?	1.8088728	?	?	?	?	?	1.6103696	1.4289482	?	?	?	?	1.6532415	?	?	?	?	?	?	1.7430743	-1.8405453	?	?	?	?	?	?
?	1.7442497	?	1.889668	?	?	1.3434398	-1.4092417	?	1.6630808	-2.0270555	1.2876362	?	?	1.4386274	-1.462702	?	-1.5938522	?	?	?	?	1.3973408	1.6963391	?	-2.0901406	?	?	?	1.9059254	1.642351	?	?	?	?	?	?	?	?	?	?	?	2.0359402	?	?	1.7241837	?	?	?	-1.4144486
?	-1.6442797	1.4545914	-1.6772726	?	?	-1.4103484	1.4788867	?	?	1.7222211	-1.3244705	?	?	-1.8109146	?	?	1.3948966	?	?	?	?	?	-1.7339736	-1.6704633	1.5834949	?	?	?	-1.9031441	?	?	?	?	?	-1.3827802	?	?	?	?	?	?	-1.7595515	?	0.9313581	-1.7542244	?	?	?	1.266611
?	1.5103668	?	1.7606443	?	?	1.3912294	-1.8360077	?	1.3608911	-2.3274555	1.436415	?	?	1.666944	-1.3740582	?	-1.3398379	?	?	?	?	1.4550458	1.4756932	1.5482213	-1.714861	?	?	?	1.3482051	1.3457458	?	?	?	?	1.4108084	?	?	?	?	?	?	1.745723	?	?	1.6655489	?	?	?	-1.3459737
?	-1.614132	1.3016065	-1.7072991	?	?	?	?	?	?	1.541864	-1.4217523	?	1.4504741	-1.4211744	?	?	1.4290049	?	?	?	?	?	-1.5380155	-1.5758791	1.596993	?	?	?	-1.6483749	?	?	?	?	?	?	?	-1.3951716	?	?	?	?	-1.4131556	?	?	-1.6466277	?	?	?	?
?	-2.2095406	1.5822642	-1.5233017	?	?	?	1.7336819	?	-1.4745625	1.440253	-1.3061135	?	1.6395688	-1.4829863	1.4556752	?	1.6265085	?	?	?	?	-1.5895692	-1.8156037	?	1.4780416	?	?	?	-1.6354764	-1.5302529	?	?	?	?	?	?	?	?	?	?	1.4961125	?	?	?	-1.3905381	?	?	?	?
?	-1.5254573	1.6472677	-1.8447795	1.5481828	?	-1.3591692	?	?	?	1.8954587	-1.5444559	?	?	-1.3650738	?	?	2.2194378	?	?	?	?	?	-1.5481578	?	?	?	?	?	-1.654838	?	?	?	?	?	-1.5241765	?	-1.4793767	?	?	?	?	-1.7581034	?	?	-1.5306158	?	?	?	?
?	-1.4119647	?	-1.7673606	?	?	-1.4192502	1.487	?	-1.4479065	2.064675	-1.3307847	?	?	-1.4858003	?	?	1.5414815	?	?	?	?	?	-1.3823892	-1.3197935	1.6331375	?	?	?	-1.5332788	-1.3568149	?	?	?	?	-1.3885994	?	-1.4531162	?	?	?	?	-1.7459754	?	?	-1.4030819	?	?	?	1.3551165
?	1.6712555	?	1.726088	?	?	1.4665121	?	?	1.3547329	-2.715222	?	?	-1.4427211	1.2952149	-1.4608843	?	-1.8076805	?	?	?	?	?	1.6114184	1.404171	-1.4021469	?	?	?	1.6114864	?	?	?	?	?	1.5172094	?	?	?	?	?	?	1.6559519	-1.3803992	-1.3994869	1.5207033	?	?	?	?
?	2.305901	-1.725155	1.2878695	-1.4491378	?	?	-1.5499209	?	?	-1.5344924	?	?	?	1.6035693	-1.5100422	?	-1.6078993	?	?	?	?	?	1.4785963	?	-1.440144	?	?	?	?	1.3791496	?	?	?	?	1.3152734	?	?	?	?	?	?	1.3761985	?	?	1.4172441	?	?	?	?
?	-1.7437284	?	-1.6198539	1.5637633	?	-1.61769	1.757856	?	-1.5890169	1.8892895	-1.6190492	?	1.7034823	-1.341785	1.6085644	?	2.0270627	?	?	?	?	?	-1.6568549	-1.4018792	?	?	?	?	-1.9112583	?	?	?	?	-1.2965977	?	?	-1.3472399	?	?	?	?	-1.5420712	?	1.3638134	-1.7043855	?	?	?	1.397866
?	-1.6857779	?	-1.4055512	1.4748648	?	?	?	?	?	2.4527595	-1.4200212	?	?	-1.518851	?	?	2.2270048	?	?	?	?	?	-1.5974016	?	1.5798534	?	?	?	-1.5425216	?	?	?	?	?	?	?	?	?	?	?	?	-1.70717	?	?	?	?	?	?	?
?	-1.7649692	?	-1.4310501	?	?	?	1.917511	?	?	1.9647406	-1.276102	?	1.8030701	?	1.561646	?	1.613263	?	?	?	?	?	-1.654436	?	1.7554581	?	?	?	-1.712279	?	?	?	?	?	?	?	?	?	?	?	?	-1.4021766	?	?	-1.3787854	?	?	?	?
?	2.3720686	-1.4481827	1.6056465	-1.5480362	?	?	?	?	1.3129491	-1.939818	1.3855308	?	-1.5769315	1.4235557	-1.6961038	?	-1.5741591	?	?	?	?	1.3291503	1.8728734	?	-1.7599475	?	?	?	2.020514	?	?	?	?	1.2826688	?	?	?	?	?	?	?	1.4548762	?	?	?	?	?	?	-1.6355057
?	?	?	?	-1.5525913	?	?	-1.7867184	?	?	-1.6744622	?	?	?	?	?	?	-2.1527407	?	?	?	?	?	?	?	-1.4022061	?	?	?	?	1.488203	?	?	?	?	1.3704922	?	?	?	?	?	?	1.3549321	?	?	?	?	?	-1.2578641	?
?	1.8222182	-1.7368175	?	-1.3924602	?	?	-1.7518834	?	?	-1.5953507	?	?	-1.4739037	1.4784617	-1.2950537	?	-1.6851263	?	-1.2346777	?	-1.2590545	1.4429038	1.7850246	?	-1.735572	?	?	?	1.6841979	?	?	?	?	?	1.4969872	?	?	?	?	?	?	1.2735801	?	?	1.4532408	?	?	?	?
?	-1.6172178	1.5747184	-1.5168868	?	?	?	1.4418522	?	-1.3017373	1.4805058	-1.4430506	?	1.5568178	-1.4763293	?	?	1.663394	?	?	?	?	-1.4270958	-1.3673044	?	?	?	?	?	-1.6717019	?	?	?	?	?	?	?	?	?	?	?	?	-1.7220644	?	?	-1.4228282	?	?	?	1.4066428
?	-1.5811875	?	-1.5084314	?	?	-1.8142695	?	?	-1.2662066	?	-1.341727	?	1.101561	-1.3461655	0.5016114	?	?	-1.4224861	?	?	?	?	-1.6781826	?	?	?	?	?	-1.3645402	?	?	?	?	?	-1.3679414	?	-1.3769897	?	?	?	?	-1.5034499	?	?	-1.4526983	?	?	?	?
?	1.5504566	?	1.7375596	-1.6058934	?	?	-1.6653082	?	1.3219316	-2.4342303	1.4472218	?	-1.405093	2.004379	-1.3749863	?	-1.458807	?	?	?	?	?	1.4361933	1.5006733	-1.6002747	?	?	?	1.5616275	1.3859875	?	?	?	?	?	?	?	?	?	?	?	1.5059626	?	?	1.4611213	?	?	?	?
?	?	1.6997546	?	?	?	?	1.7324048	?	-1.3913742	1.646028	?	?	?	-1.5350893	1.4344388	?	1.579061	?	?	?	?	?	-1.6748718	?	1.4545686	?	?	?	-1.6030335	-1.4245566	?	?	-1.2827102	?	?	?	?	?	?	?	?	-1.5715775	?	?	-1.3842696	?	?	?	1.453589
?	1.8195188	?	1.7545795	?	?	1.3858026	?	?	1.3196498	-1.9842263	1.5905509	?	?	1.3979366	?	?	-1.5551081	?	?	?	?	?	1.6630282	?	?	?	?	?	1.7545125	1.384408	?	?	?	?	?	?	1.659993	?	?	?	?	1.922882	?	?	1.3986733	?	?	?	-1.4355564
?	-1.594332	?	-1.7802268	?	?	-1.3953263	?	?	?	?	-1.4678077	-1.400934	1.6221093	-1.4331458	?	?	1.3821326	?	?	?	?	-1.3870157	-1.6865208	?	?	?	?	?	-1.6634885	-1.3518139	?	?	?	?	-1.4968715	?	-1.4055338	?	?	?	?	-1.8137912	?	?	-1.4823605	?	?	?	1.5249574
?	1.6618094	-1.6835773	1.9156696	?	?	?	-1.7114502	?	?	-1.7625974	1.5169384	?	?	1.5388058	?	?	-1.5910299	1.3025143	?	?	?	1.3652184	1.567488	1.3554845	?	?	?	?	1.8100631	?	?	?	?	1.3522902	1.3706717	?	1.378761	?	?	?	?	1.7332324	?	?	1.5765141	?	?	?	?
?	-1.7670875	1.4251813	-1.8297281	1.568822	?	-1.372695	1.4482268	?	?	1.5011588	-1.4708402	?	1.500041	-1.5687605	?	?	1.7880757	?	?	?	?	?	-1.6300427	-1.5801746	1.9824845	?	?	?	-1.67442	-1.4550444	?	-1.3170035	-1.4030226	?	-1.3174859	?	?	?	?	?	?	-1.5499977	?	?	?	?	?	?	?
?	-1.480696	?	-1.5513618	1.4560816	?	?	?	?	?	1.991172	?	?	1.4940106	-1.6342254	1.5190288	?	1.7254356	?	?	?	?	?	-1.5737505	-1.4839268	2.0012257	?	?	?	-1.6799107	-1.3624905	?	?	?	?	?	?	?	?	?	?	?	-1.940479	1.3973615	?	-1.771409	?	?	?	?
?	-2.0398116	?	-1.5599478	?	?	?	1.6733713	?	?	1.7017181	-1.3922651	?	1.6244034	-2.0362837	?	?	2.0289292	-1.310696	?	?	?	?	-1.5064166	-1.409872	1.5927044	?	?	?	-1.5726653	-1.466323	?	?	?	?	-1.43276	?	?	?	?	?	?	-1.5976294	?	?	-1.5335381	?	?	?	?
?	1.8924172	?	1.639439	-1.2764277	?	1.3623251	?	?	1.4498978	-2.2568877	1.630841	1.3099191	-1.5732225	1.3697841	?	?	-1.7015793	?	?	?	?	?	1.7677214	?	-1.5899632	?	?	?	1.5293756	1.460589	?	?	?	?	?	?	1.4821341	?	?	?	?	1.6349576	?	?	1.3429704	?	?	?	?
?	1.9253523	?	1.6466497	-1.5400285	?	1.3318341	-1.3882916	?	?	-1.6909804	?	?	-1.4115443	?	-1.3977023	?	-1.4504892	?	?	?	?	?	1.6375382	1.3754122	-1.5761129	?	?	?	1.882688	1.4792938	?	1.3095897	?	?	1.4695123	?	?	?	?	?	?	1.7123945	?	?	1.7146139	?	?	?	?
?	1.4247282	?	1.5292131	-1.4427489	?	?	-1.3543955	?	1.327514	-2.636512	?	?	?	1.5681549	-1.3955916	?	-2.0023282	?	?	?	?	1.4164811	1.6235408	1.4505515	-1.3480375	?	?	?	1.7580558	1.3988911	?	?	?	?	?	?	?	?	?	?	?	1.50488	-1.415109	?	1.527759	?	?	?	?
?	-1.6385891	1.3469403	-1.5456519	?	?	?	?	?	?	1.7960202	-1.3986913	?	1.6343547	-1.6564264	?	?	2.3158717	?	?	?	?	?	-1.8031684	-1.4273169	1.4566256	?	?	?	-1.6594838	?	?	?	?	?	?	?	-1.3765457	?	?	?	?	-1.5949364	?	?	-1.5563936	?	?	?	1.3545963
?	?	1.5660905	?	?	?	?	1.6086206	?	?	1.5747654	?	?	1.6153946	-1.4126941	?	?	2.1277735	?	?	?	?	?	?	?	1.274502	1.355096	?	?	?	-1.1992524	?	?	?	?	?	?	?	?	?	?	?	-1.7268221	?	?	-1.3732139	?	?	?	?
?	-1.9321996	1.7536931	-1.9630634	?	?	-1.3492488	1.4678204	?	-1.3075082	2.5773463	-1.3833956	?	1.3941492	-1.4436141	?	?	1.7124497	?	?	?	?	-1.5670198	-1.6719682	?	1.8094257	?	?	?	-1.5345272	-1.3739127	?	?	?	?	?	?	-1.4230208	?	?	?	?	-1.644965	?	?	?	?	?	?	1.4527489
?	1.4127018	?	1.7936205	-1.611326	?	1.4411901	?	?	?	?	?	1.4622537	?	1.4544606	?	?	-1.9137043	?	?	?	?	?	1.5902445	1.6617479	-1.5266364	?	?	?	1.6150881	?	?	?	?	?	?	?	?	?	?	?	?	1.4846079	?	?	1.5616174	?	?	?	?
?	2.0665348	-1.6413585	1.6762275	?	?	?	-1.7914215	?	?	-1.7345917	?	?	-1.5356467	1.5190006	-1.619356	?	-1.5589569	?	?	?	?	1.5055774	?	?	-1.425648	?	?	?	1.4434037	1.7366897	?	?	?	?	1.6428573	?	?	-1.3151722	?	?	?	1.8288634	?	-1.5288041	?	?	?	?	?
?	1.7237885	-1.7093554	1.7993592	?	?	?	?	?	1.4170697	-1.8451512	1.5004613	?	-1.5052171	1.6983229	?	?	-1.4602386	?	?	?	?	1.3384832	1.8042327	?	-1.7211691	?	?	?	1.9727472	1.5436879	?	?	?	?	?	?	?	?	?	?	?	?	?	?	1.4611576	?	?	?	?
?	-2.2860274	?	-1.7011924	2.0236318	?	-1.3358656	1.6635845	?	?	1.7085985	?	?	1.6281985	-1.2797718	1.3096117	?	1.9280453	?	?	?	?	?	?	?	1.7895329	?	?	?	-1.6012212	-1.6681206	?	?	?	?	?	?	?	?	?	?	?	-1.6902325	?	1.4643967	?	?	?	?	?
?	-1.5077027	?	-1.4652066	?	?	-1.4294852	?	?	?	2.34109	?	?	1.4170917	?	?	?	?	-1.2658589	?	?	?	?	-1.4770697	?	?	-1.4356356	?	?	?	?	?	?	?	?	?	?	?	?	?	?	?	-1.5345919	?	?	-1.4620355	?	?	?	?
?	-1.5238457	1.7345241	-1.4612414	1.5419703	?	?	?	?	?	2.6430655	?	?	1.3744342	-1.3173876	1.5339701	?	1.8393961	-1.4393284	?	?	?	-1.3489546	-1.5613843	-1.3826683	1.4622269	?	?	?	-1.8553154	?	?	?	-1.3448846	?	?	?	?	?	?	?	?	-2.1149986	1.4264926	?	-1.7731047	?	?	?	?
?	-1.4896246	?	-1.4908289	?	?	?	?	?	?	?	-1.3778507	?	1.4998974	-1.4623884	0.9527086	?	1.2232358	?	?	?	?	-1.4879093	-1.5414883	?	?	?	?	?	?	?	?	?	?	?	-1.477572	?	?	?	?	?	?	-1.5953968	?	?	?	?	?	?	?
?	1.7314634	?	1.8628494	?	?	1.4662497	-1.4842826	?	1.4494978	-1.665507	1.4612687	?	-1.7557209	1.6214094	?	?	-1.463036	1.4363544	?	?	?	?	1.5435936	1.469689	-1.6730282	?	?	?	1.5541047	1.457366	?	?	?	?	?	?	1.5070598	?	?	?	?	1.649429	?	?	1.5080205	?	?	?	?
?	1.9058604	?	1.556987	?	?	1.360861	?	?	1.2904178	?	1.3317119	1.4115868	-0.9633013	1.490419	?	?	-1.6000938	1.3494842	?	?	?	?	1.4974988	?	?	1.4350309	?	?	1.4717953	?	?	?	?	?	?	?	?	?	?	?	?	?	?	?	1.593207	?	?	?	?
?	1.644435	?	1.5119803	-1.4420593	?	1.3059018	?	?	1.7203416	-1.4763514	1.466828	?	?	1.4315512	?	?	-1.9164999	?	?	?	?	?	1.4039134	?	-1.6515806	?	?	?	1.8245	?	?	?	?	?	1.3448131	?	1.564066	?	?	?	?	1.8527426	?	?	1.7405175	?	?	?	-1.7190237
?	-1.9050591	?	-1.6724203	?	?	-1.397861	?	?	-1.3996881	2.3570225	-1.3678986	?	?	-1.5648893	?	?	1.4831735	-1.3117874	?	?	?	-1.3686948	-1.5711359	-1.4501549	1.3296102	?	?	?	-1.7290494	-1.4278792	?	?	?	?	-1.4370569	?	-1.5413638	?	?	?	?	-1.5204184	?	1.3477817	-1.7088714	?	?	?	?
?	-1.54034	?	-1.9270641	?	?	-1.3542714	1.6482143	?	-1.2450393	2.2585065	-1.3395061	?	1.4362549	?	1.3795438	?	1.6899003	?	?	?	?	?	-1.5796876	?	1.323825	?	?	-1.345316	-1.8452199	?	?	?	?	?	?	-1.4099048	-1.6670567	?	?	?	?	-1.5738226	?	?	-1.6869973	-1.386305	?	?	1.3874104
?	?	?	-1.132668	1.5164006	?	?	?	?	?	1.5784956	?	?	1.5484926	?	?	?	1.7058654	?	?	?	?	?	?	?	1.719424	?	?	?	?	?	?	?	?	?	-1.9019023	?	?	?	?	?	?	?	?	?	?	?	?	?	?
?	1.6576891	-1.6408839	2.0280862	-1.4134283	?	?	?	?	?	-2.0876892	?	?	-1.5099969	1.4972442	?	?	-1.6682175	?	?	?	?	?	1.7420645	?	-1.702554	?	?	?	1.5540943	1.6247687	?	?	?	1.3252225	?	?	?	?	?	?	?	1.770262	-1.7852979	?	1.8034304	?	?	?	-1.439503
?	2.0369396	-1.4929	1.5426147	-1.4793319	?	1.3392397	-1.550438	?	1.363325	-2.5478663	?	?	?	1.6723204	-1.4398614	?	-1.7656012	?	?	?	?	1.3147377	1.58672	1.4697882	-1.5690497	?	?	?	2.1391315	?	?	?	?	?	1.3732064	?	?	?	?	?	?	1.6530452	?	?	1.3741816	1.2769494	?	?	?
?	1.5313898	-1.6145166	?	?	?	?	?	?	?	-1.6253916	?	?	-1.5371416	1.8474468	?	?	-1.6667831	?	?	?	?	?	?	?	?	?	?	?	?	2.036431	?	?	?	?	?	?	?	?	?	?	?	1.5276046	-1.31343	?	?	?	?	?	?
?	-1.9040802	1.7953596	-1.7722753	?	?	?	1.4614155	?	?	1.7411076	?	?	1.5839785	-1.5738828	1.4550335	?	1.6205286	?	?	?	?	?	-1.6543467	?	1.7290593	?	?	?	-1.7251701	-1.6660057	?	?	?	?	-1.318552	?	?	?	?	?	?	-1.3394592	1.5065061	?	?	?	?	?	1.5771013
?	-1.9355526	1.4691855	-1.8574613	?	?	-1.3604404	1.5472137	?	-1.342172	1.9761021	-1.4943873	?	1.4792536	-1.5375292	1.3587728	?	1.9742517	-1.5745525	?	?	?	-1.3714197	-1.7870686	?	1.7145233	?	?	?	-1.5243345	-1.5090238	?	?	?	?	-1.3703793	?	?	?	?	?	?	-1.7244463	?	?	-1.35809	?	?	?	1.5873102
?	-1.8620875	?	-1.8676054	?	?	-1.5942034	1.4633447	?	?	1.9090853	-1.4663184	-1.4874798	?	-1.8267426	1.334214	?	1.5690467	-1.3600128	?	?	?	?	-1.4823728	-1.3863113	1.4740655	?	?	?	-1.6286327	?	?	?	?	?	-1.601065	?	-1.4376285	?	?	?	?	-1.4383351	?	?	-1.5607566	?	?	?	?
?	1.6199954	?	1.8825618	?	?	1.4510256	?	?	?	-1.4741805	1.4318378	?	-1.3945771	?	-1.4769521	?	-1.713051	?	?	?	?	?	1.5755957	1.4655981	-1.7159001	?	?	?	1.5488504	?	?	?	?	?	?	?	?	?	?	?	?	1.5105749	?	?	1.5827945	?	?	?	?
?	-1.5650281	?	-1.5877635	?	?	-1.4441029	?	?	?	2.903566	?	?	1.5732342	-1.4227537	?	?	2.513154	-1.3204533	?	?	?	-1.4686805	-1.4304055	-1.5425358	1.4558425	?	?	?	-1.5351716	?	?	-1.438013	?	?	?	?	-1.4331223	?	?	?	?	-1.4740202	?	?	-1.638385	?	?	?	?
?	1.4481202	?	1.5933131	-1.3367661	?	1.4498193	?	?	1.3918054	-1.9354348	1.4929194	?	-1.4068996	1.3811525	-1.3619217	?	-2.1526995	?	?	?	?	1.402325	1.6215562	1.3458152	?	?	?	?	1.6635925	1.4509631	?	1.3407435	?	?	?	?	1.4179041	?	?	?	?	1.4283437	?	?	1.4355823	?	?	?	?
?	-1.6412512	1.6610075	-2.1976233	?	?	?	1.6519	?	-1.4470359	1.9118509	-1.4422363	?	?	?	?	?	1.6146324	?	?	?	?	?	-1.5552019	?	1.6339138	?	?	?	-1.830271	-1.3065654	?	?	?	?	?	?	-1.4023505	?	?	?	?	-1.5025715	1.4008173	?	-1.4165055	?	?	?	1.5732596
?	?	?	?	?	?	?	-1.5852661	?	?	-1.6716162	?	?	?	?	-1.2636559	?	-1.7410187	?	?	?	?	?	?	?	?	?	?	?	?	?	?	?	?	?	1.2832828	?	?	?	?	?	?	?	?	?	?	?	?	?	?
?	-1.5047705	?	?	1.2437984	?	?	1.509582	?	?	1.6015853	?	?	1.6271904	?	1.5879922	?	1.6267151	?	?	?	?	?	?	?	1.5558366	?	?	?	-1.864812	?	?	?	?	?	?	?	?	?	?	?	?	?	?	?	?	?	?	?	?
?	-2.0666802	1.5011908	-1.83795	?	?	-1.3309189	1.397473	?	-1.3135628	1.826311	-1.4475869	?	1.9116637	?	?	?	1.780579	?	?	?	?	?	-1.8754835	?	1.8436713	?	?	?	-1.9976951	-1.2817392	?	?	?	?	-1.3438987	?	?	?	?	?	?	-1.7295978	?	?	-1.4416182	?	?	?	1.9389762
?	1.6826205	?	1.8287648	-1.5275416	?	1.4708403	?	?	?	-1.755186	1.4026103	1.4729117	-1.4017162	1.32644	?	?	-1.8359233	1.4284393	?	?	?	1.6574463	1.6731908	?	-1.9844015	?	?	?	1.8990862	1.7931844	?	?	1.4743092	?	1.4539368	?	1.5551566	?	?	?	?	1.5638236	?	-1.3381387	1.7383898	?	?	?	?
?	1.662593	-1.673058	1.7275268	?	?	?	-1.5390204	?	1.4018923	-1.8982701	?	?	-1.4805207	?	?	?	?	?	?	?	?	?	1.701337	?	-1.7820072	?	?	?	1.8063952	1.8185894	?	?	?	?	1.6085871	?	?	?	?	?	-1.4802917	?	?	?	1.4071826	?	?	?	?
?	1.52199	-1.3395354	1.6928445	?	?	1.5407927	-1.6350673	?	?	-1.7377069	1.3444904	?	-1.5555466	1.3432899	?	?	-2.2024212	?	?	?	?	?	1.8307304	?	-2.1007674	?	?	?	1.7398182	1.6038433	?	?	1.3313543	?	1.426197	?	1.3563224	?	?	?	?	1.6266581	?	?	1.6331527	?	?	?	-1.6034282
?	-1.5965265	1.2963144	-1.778831	?	?	-1.3841163	1.2701184	?	?	2.2574332	-1.4513146	?	1.6878159	-1.5664923	1.941709	?	2.2196047	?	?	?	?	-1.2985448	-1.5907758	-1.44208	1.8256441	?	?	?	-1.422594	-1.3741627	?	?	?	?	-1.3041573	?	-1.4514394	?	?	?	?	-1.6065558	?	?	-1.7181145	?	?	?	1.9009402
?	-1.480235	?	-1.7151065	?	?	-1.7313231	?	?	?	1.7455695	-1.3306711	?	1.3608816	-1.5204488	?	?	1.6488949	-1.3094511	?	?	?	?	-1.4718136	-1.3898171	1.4653629	?	?	?	-1.6386232	-1.4538555	?	-1.3696935	?	?	?	?	-1.3815114	?	?	?	?	-1.5122854	?	1.3835708	-1.7593849	?	?	?	?
?	-1.6148505	?	-1.6769656	?	?	-1.3714656	?	?	?	2.8460565	?	?	1.2190297	-1.3593999	?	?	1.5695313	-1.2915218	?	?	?	?	-1.3640234	-1.4666735	?	-1.2800168	?	?	-1.3978016	-1.3992755	?	-1.4335499	?	?	?	-1.3884575	-1.4166962	?	?	?	?	-1.5911286	?	?	-1.4973629	?	?	?	?
?	1.633587	?	1.5936741	?	?	1.343722	?	?	1.3385159	-2.166953	1.4808885	?	?	1.403184	?	?	-1.576694	?	?	?	?	1.5330037	1.5631107	1.530052	-1.8443979	?	?	?	1.566289	?	?	?	?	?	?	?	1.409476	?	?	?	?	1.8348784	?	?	1.7865514	1.3065156	?	?	-1.2703186
?	2.0447145	-1.3295538	1.7293804	?	?	1.3989592	-1.474964	?	?	-2.357395	1.5008509	?	-1.9336311	1.4840251	?	?	-1.566998	?	?	?	?	1.4811296	1.564146	1.3240294	-1.399652	?	?	?	1.7519596	1.3387243	?	?	?	?	1.3111987	?	1.3259903	?	?	?	?	1.5053858	?	?	1.4136834	?	?	?	-1.3998888
?	-1.7380116	1.4768896	-1.7149633	?	?	-1.5971882	?	?	?	1.4907748	-1.5286716	?	?	-1.5752001	?	?	1.8655868	-1.3221793	?	?	?	-1.4321079	-1.6206554	?	2.3738441	?	?	?	-1.6375529	?	?	?	?	?	?	?	-1.4599553	?	?	?	?	-1.5192758	?	?	-1.4419259	?	?	-1.1301625	1.7501757
?	-1.4948493	?	-1.7097865	0.7494358	?	-1.4590198	?	-1.3561968	-1.3732306	2.5692027	-1.3426117	?	1.5825946	-1.4463547	?	?	2.0519853	-1.4902127	?	?	?	?	-1.4999521	-1.3523146	1.6919826	?	?	?	-1.4442943	?	?	?	?	?	-1.2933425	?	-1.4691659	?	?	?	?	-1.5513186	?	?	-1.495521	?	?	?	1.5280237
?	-1.9827774	1.7711505	-1.695403	1.3684528	?	?	?	?	-1.292842	1.8097092	?	?	1.7477899	-1.2874925	1.5544311	?	1.7411141	?	?	?	?	?	-1.6280872	-1.5732833	1.6118277	?	?	?	-1.6106361	-1.5044026	?	?	?	?	-1.7519616	?	?	?	?	?	?	-1.9310379	?	?	-1.6339667	?	?	?	?
?	-1.8220706	?	-1.8161802	?	?	?	1.3604673	?	?	2.0348132	-1.4059176	?	1.8180801	-1.6340262	?	?	1.6280472	?	?	?	?	?	-1.5562872	-1.4641755	1.6389166	?	?	?	-1.552568	?	?	?	?	?	?	?	?	?	?	?	?	-1.4853652	?	?	-1.7490097	?	?	?	?
?	1.4387311	?	1.8823204	?	?	?	-1.3893158	?	?	-2.084049	1.4829757	?	-1.3847063	1.2896572	?	?	-2.4860609	?	?	?	?	1.3310726	2.1076365	1.3706129	-1.5141714	?	?	?	1.7229326	?	?	?	?	?	1.290502	?	?	?	?	?	?	1.624007	?	?	1.6359892	?	?	?	-1.5276605
?	-1.3916148	1.4184879	-1.9556036	?	?	-1.437102	1.5390589	?	-1.3940303	1.8112681	-1.4067045	?	1.6967939	-1.5158846	1.898987	?	2.2806063	?	?	?	?	?	-1.801	-1.3541696	2.181355	?	?	?	-1.8119072	-1.2853087	?	?	?	?	-1.3582417	?	-1.3229113	?	?	?	?	-2.1535182	?	?	-1.4761031	?	?	?	?
?	1.8477999	?	1.7264826	?	?	1.3314447	-1.5174351	?	?	-2.3292868	1.4577658	?	-1.4271945	1.5050836	-1.4708707	?	-2.2172585	1.4447734	?	?	?	?	1.5019032	1.4586686	-1.525199	?	?	?	1.8121276	1.3772475	?	?	?	?	?	?	?	?	?	?	?	1.9429506	?	?	1.495136	?	1.3198447	?	?
?	1.9582303	-1.6566921	1.4774054	?	?	1.8791273	-1.4332012	?	1.2964535	-2.0130842	1.5472925	?	?	1.376468	?	?	-1.5419662	?	?	?	?	1.3310632	1.6705693	?	?	?	?	?	1.7051051	?	?	?	?	?	1.4559896	?	1.277427	?	?	?	?	1.6659974	?	?	1.5217671	?	?	?	?
?	-1.5896741	?	-1.6497889	1.3784158	?	-1.3353122	1.3987241	?	-1.3998418	1.8729725	?	?	1.7237753	-1.562175	?	?	1.9802362	?	?	?	?	-1.3011148	-1.9791783	?	?	?	?	?	-1.642111	-1.3909059	?	?	?	?	-1.4071321	?	?	?	?	?	?	-2.0544157	?	?	-1.4981123	?	?	?	?
?	1.485835	-1.9143536	1.9744859	-1.5268579	?	1.5600214	-1.603708	?	1.5497441	-1.7661631	1.2901902	?	-1.4606097	1.4707006	-1.3745028	?	-1.8307357	?	?	?	?	1.5672629	1.6434138	?	-1.5341432	?	?	1.3284427	1.7051924	1.4964745	?	?	2.2342834	?	1.6471255	?	?	?	?	?	?	1.5166335	?	?	1.362265	?	?	?	?
?	-1.6211787	2.0899644	-1.7574717	1.4743891	?	-1.2496685	1.9833297	?	-1.5458419	1.619813	-1.3217775	?	?	-1.3099517	1.4695587	?	1.8112932	?	?	?	1.5881423	-1.7122864	-1.6303642	?	1.8061419	?	?	-1.3496065	-1.955646	?	?	?	-1.4743011	?	-1.5903864	?	?	?	1.3013278	?	?	-1.3494346	?	?	?	?	?	?	?
?	-1.80237	1.8583665	-1.6994699	1.7031235	?	-1.3206397	1.8435011	?	-1.5358309	1.7187924	-1.5115262	?	1.48082	-1.4640254	1.5358123	?	1.4920361	?	?	-1.2408587	1.3228312	-1.8068627	-1.7455429	?	1.7490197	?	?	?	-1.6326625	-1.4710891	?	?	-1.7476622	?	-1.2780756	?	?	?	?	?	?	-1.3137891	?	?	?	?	?	?	?
?	1.4819999	-1.7334614	1.7808508	-1.3744154	?	1.2876644	-1.7418863	?	1.5020459	-1.8453566	1.4255147	?	-1.7401276	1.2697799	-1.4881655	?	-1.9984639	?	?	?	?	1.6811686	1.5053191	?	-1.5448736	?	?	1.3164164	1.362248	1.3287528	?	?	1.4317032	?	1.3113192	?	?	?	?	?	?	1.3262358	?	?	?	?	?	?	-1.4102933
?	-1.5529884	1.6804653	-1.5467479	?	?	-1.3927668	2.0361516	?	-1.6450678	1.8038672	-1.4473416	?	1.579065	-1.2725687	1.3317242	?	1.8764102	?	?	?	?	-1.4267194	-1.9941314	?	1.3642846	?	?	-1.3886818	-1.5623113	-1.4806514	?	?	-1.699299	?	-1.4801387	?	?	?	?	?	?	-1.274405	?	?	?	?	?	?	?
?	-1.6708026	1.4599459	-1.4533796	?	?	?	1.9768244	?	-1.5523143	1.7657413	-1.3661629	?	1.5716902	-1.4628507	1.6657761	?	1.8618946	?	?	?	?	-1.5525106	-1.6376843	?	1.4520886	?	?	?	-1.7101058	-1.3318114	?	?	-1.804068	?	-1.4155064	?	?	?	?	?	?	-1.429884	?	1.4684896	-1.2499225	?	?	?	?
?	1.7064776	-1.9324182	1.829492	-1.6456081	?	1.470427	-1.6977265	?	1.6974851	-1.5501379	1.4334067	?	-1.6307406	1.5886457	-1.3230453	?	-2.1860068	?	?	?	-1.3594984	1.6277509	1.7270337	?	?	?	?	1.3754053	1.8168987	1.3569037	?	?	1.5655681	?	1.6888338	?	?	?	?	?	?	1.417725	?	?	?	?	?	?	?
?	-1.6972381	1.9077615	-2.0421567	1.4630584	?	-1.3102518	1.8065726	?	-1.302675	1.7944696	-1.4577404	?	1.4151046	?	1.5036514	?	1.9389396	?	?	?	?	-2.1391199	-1.4093496	?	1.435735	?	?	-1.2872009	-1.6862514	-1.3916934	?	?	-1.5035667	?	-1.500878	?	-1.2373332	?	?	?	?	-1.2828846	?	?	?	?	?	?	?
?	1.7297685	-1.6357107	1.6153427	-1.3006865	?	1.4982322	-1.5289177	?	1.4097756	-1.7777784	1.2663192	?	-1.4992046	1.4174255	-1.5012815	?	-1.7706213	?	?	?	?	1.7383003	1.7788156	?	-1.4061393	?	?	1.3364831	1.7514694	1.3977293	?	?	1.5521303	?	1.5912198	?	?	?	?	?	?	1.3642738	?	-1.3681195	?	?	?	?	?
?	1.837983	-1.6318891	1.6733221	?	?	1.3101728	-2.326082	?	1.364147	-1.7438542	1.3519639	?	-1.6736835	?	-1.4500769	?	-2.2437658	?	?	1.2479159	-1.5575525	1.5053484	2.1301267	?	-1.8007692	?	?	1.3795352	1.8975029	?	?	?	1.8192393	?	1.3361356	?	?	?	?	?	?	1.5314039	?	?	1.2517339	?	?	?	?
?	-1.575459	1.8746644	-1.633834	?	?	?	?	?	-1.5420811	1.8426868	-1.4384344	?	1.4822235	?	?	?	2.2195961	?	?	?	?	-1.5174091	-1.7654531	?	1.594239	?	?	?	-1.8101411	-1.5916474	?	?	-1.9303635	?	-1.4622246	?	?	?	?	?	?	-1.3544163	?	1.5275223	?	?	?	?	?
?	1.3721418	-1.6308299	1.8025742	-1.5338398	?	?	-1.9883859	?	1.6524016	-1.591342	1.3993014	?	-1.367442	1.384166	-1.4820038	?	-1.5035971	?	?	?	?	1.4451976	1.8187131	?	-1.6284553	?	?	1.2748058	1.6899729	1.3148875	?	?	1.5961113	?	1.5386429	?	?	?	?	?	?	1.7497017	?	?	?	?	?	?	?
?	-1.6589519	1.9029559	-1.7096053	?	?	-1.3533764	1.7964334	?	-1.4603422	1.9478635	?	?	1.7030365	-1.2816851	1.7164428	?	1.5439217	?	?	-1.1572092	1.2672634	-1.6911267	-1.6077307	?	1.5438061	?	?	?	-1.847096	-1.4341204	?	?	-1.372412	?	-1.4653095	?	?	?	?	?	?	?	?	?	?	?	?	?	1.415266
?	-1.7450591	1.4060658	-1.8074756	1.4106506	?	-1.5530095	1.391431	?	-1.3836151	2.2115548	-1.3361548	?	1.4856807	-1.3431455	?	?	1.5153424	?	?	?	1.3173488	-1.9829298	-1.6521277	?	1.8918163	?	?	-1.5573395	-1.825572	-1.6891965	?	?	-1.3883238	?	-1.4663469	?	?	?	?	?	?	-1.6061456	?	1.3553994	?	?	?	?	?
?	1.6821986	-1.9181011	1.8182472	-1.4786977	?	1.6244717	-1.4676663	?	1.667498	-1.7238419	1.2939954	?	?	1.3023294	-1.3091526	?	-1.7384622	?	?	?	-1.6494495	1.98327	1.8718532	?	-1.3295414	?	?	?	1.8038698	1.5539349	?	?	1.6974509	?	1.698909	?	1.2684717	?	?	?	?	1.3375959	?	?	?	?	?	?	?
?	-1.9165504	1.8491817	-1.9029169	1.6369859	?	-1.3161318	1.7395773	?	-1.6999916	1.8679065	-1.4082453	?	1.7358811	?	1.540421	?	1.5720655	?	?	?	1.369527	-1.8326219	-2.353541	?	1.7765764	?	?	-1.4321805	-1.7719965	?	?	?	-1.6213095	?	-1.620727	?	-1.2647272	?	?	?	?	-1.4739205	?	1.3466904	?	?	?	?	1.3705611
?	1.7723458	-1.865074	1.6801014	-1.3275348	?	?	-1.5737574	?	1.9347856	-1.9690877	1.425831	?	-1.3889943	1.507116	?	?	-1.7611324	?	?	?	?	1.7273725	1.7434121	?	-1.4073169	?	?	1.3075309	1.6862793	1.2797973	?	?	1.479072	?	1.3170472	?	1.3537654	?	?	?	?	1.2750529	?	-1.3518679	?	?	?	?	?
?	-1.777615	1.9296937	-1.9192666	1.353556	?	-1.5123508	1.8433555	?	-1.807638	1.540615	-1.2536483	?	1.761297	-1.4477731	1.5218002	?	1.931593	?	?	?	?	-1.5565062	-1.7312084	?	1.791983	?	?	-1.3877891	-1.8742188	-1.5370526	?	?	-1.5638486	?	-1.6480255	?	?	?	?	?	?	-1.450962	?	?	-1.3688226	?	?	?	?
?	-1.6703352	1.8140829	-1.9497705	1.354795	?	?	1.7529511	?	-1.4738293	1.4989605	-1.4338952	?	?	-1.3696629	1.5235904	?	2.0192046	?	?	?	?	-1.5642624	-1.541024	?	1.7204205	?	?	-1.4974997	-1.8262639	-1.7175114	?	?	-1.4132023	?	-1.5169848	?	?	?	?	?	?	-1.3906168	?	?	?	?	?	?	?
?	1.5028062	-1.6647115	1.9244723	-1.8336363	?	?	-2.0051916	?	?	-2.0834358	1.3889064	?	-1.3593976	?	-1.4840788	?	-2.7319095	?	?	?	?	1.51922	1.5828886	?	-1.7203556	?	?	?	1.6742657	?	?	?	1.5482711	?	1.5882269	?	?	?	?	?	?	1.4084656	?	?	?	?	?	?	?
?	1.5775577	-1.778009	1.8090962	?	?	1.2483939	-2.2014399	?	1.7027981	-1.9711407	1.5248332	?	-1.4463882	?	-1.4558549	?	-2.1450896	?	?	?	?	1.6342967	1.6508191	?	-1.7147806	?	?	1.3028413	1.849669	1.2730707	?	?	1.774017	?	1.544753	?	?	?	?	?	?	1.3960476	?	-1.3919388	?	?	?	?	-1.3142071
?	1.5399146	-1.8118185	1.7444009	-1.627007	?	1.3422325	-2.437713	?	1.4479218	-2.4948747	1.365165	?	-1.5906386	1.4206827	-1.5140458	?	-2.0786712	?	?	?	?	1.48381	1.8835357	?	-1.5398474	?	?	?	1.6515155	1.3974525	?	?	1.9101634	?	1.3878691	?	?	?	?	?	?	?	?	-1.3069334	?	?	1.0796568	?	-1.099394
?	-1.6911108	1.8039895	-1.8172235	?	?	-1.262489	1.8395367	?	-1.4966495	1.9225109	-1.3915466	?	1.4632199	?	?	?	2.1578002	?	?	?	1.4413781	-2.0016804	-1.7606208	?	?	?	?	?	-1.7612958	-1.3643354	?	?	-1.5729728	?	-1.5261018	?	?	?	?	?	?	?	?	1.3835905	?	?	?	?	?
?	-1.5935825	1.8430809	-1.9383775	1.452691	?	?	1.5219506	?	-1.2481626	2.2342398	-1.3603817	?	1.3333356	-1.2557824	1.5736463	?	1.5979756	?	?	?	?	-1.3445615	-1.5421377	?	?	?	?	-1.4934496	-1.7099683	-1.3873749	?	?	-1.7610688	?	-1.4589732	?	?	?	?	?	?	-1.4837472	?	1.3547847	-1.2594984	?	?	?	?
?	1.7647903	-1.6983365	1.7470961	?	?	1.2320086	-1.5244737	?	1.4824985	-1.7409743	1.4119389	?	-1.6402187	1.4007256	-1.6044534	?	-1.6860206	?	?	?	?	1.2468344	1.7461698	?	-1.4381384	?	?	1.2405057	1.8861669	1.3749835	?	?	1.4706174	?	1.414229	?	?	?	?	?	?	1.2337856	?	?	1.3440877	?	?	?	?
?	-1.6764193	1.645999	-1.8917527	1.5799153	?	?	1.784003	?	-1.4136931	1.7587659	-1.5130999	?	1.374316	-1.2742461	1.7564436	?	2.2015388	?	?	?	?	-1.410635	-1.7960495	?	1.32308	?	?	?	-1.6786163	-1.2864114	?	?	-1.8389843	?	-1.7270089	?	-1.2863419	?	?	?	?	?	?	?	?	?	?	?	1.4117069
?	1.5010295	-1.8811681	1.5897762	-1.3542814	?	1.3389074	-1.5712284	?	1.535252	-2.1461897	1.3704402	?	-1.3262749	1.2435895	-1.5411987	?	-1.4546276	?	?	?	?	1.7833704	1.6099772	?	-1.7174952	?	?	?	1.7093331	1.5463142	?	?	1.4304895	?	1.6742954	?	?	?	?	?	?	1.5230154	?	?	?	?	?	?	?
?	-1.2843447	1.8629239	-2.1548312	?	?	?	1.8724664	?	-1.629755	1.8823452	?	?	1.308071	-1.2962922	1.596974	?	1.7336439	?	?	?	?	-2.1432955	-1.8718009	?	1.352869	?	?	-1.2790273	-1.7115482	-1.2505727	?	?	-1.3940146	?	-1.7996094	?	?	?	1.3238727	?	?	?	?	1.4295421	?	?	?	?	1.319079
?	2.0991373	-2.0413606	1.7253834	-1.7801422	?	?	-1.725071	?	1.5360254	-1.8489949	1.3647702	?	-1.4884549	1.2482957	-1.6589712	?	-1.5694497	?	?	?	-1.5387756	1.6247407	1.7186888	?	-1.7670273	?	?	1.3302679	1.7804024	1.321095	?	?	1.4367906	?	2.1461308	?	?	?	?	?	?	?	?	-1.5266461	?	?	?	?	-1.3984153
?	-1.549529	1.7235281	-1.9615043	1.5450344	?	?	1.9343479	?	-1.4079343	1.7628986	-1.3923427	?	1.377887	-1.3099406	1.4362888	?	1.5029547	?	?	?	?	-1.4488808	-1.760053	?	1.5608073	?	?	-1.295684	-1.8017222	-1.4472121	?	?	-1.6506817	?	-1.3394935	?	-1.2766738	?	?	?	?	-1.2729775	?	?	?	?	?	?	1.542112
?	1.4321506	-1.7729193	1.8681303	?	?	1.4794035	-1.7172711	?	1.4544737	-1.5852367	1.3620504	?	-1.5203087	1.3066556	-1.4205936	?	-1.7481077	?	?	?	?	1.7217486	1.6943531	?	-1.4791188	?	?	?	1.8977786	1.4058964	?	?	1.8248994	?	1.4698042	?	1.4234749	?	?	?	?	1.4060483	?	-1.5198318	?	?	?	?	-1.3283501
?	-1.6548836	2.0192242	-1.548205	?	?	?	1.7205821	?	-1.530121	1.837084	-1.3062323	?	1.4886093	-1.3040121	1.4933949	?	2.2616174	?	?	?	1.4556407	-2.1206036	-1.950488	?	1.3504975	?	?	-1.3049103	-1.8204013	-1.4789163	?	?	-1.5013527	?	-1.2543194	?	?	?	?	?	?	-1.3372091	?	?	?	?	?	?	?
?	-1.5780022	1.4409347	-1.6156886	?	?	-1.3991957	1.8022172	?	-1.3470753	1.5874126	-1.3222362	?	1.5494498	-1.2674974	1.640455	?	1.7378316	?	?	?	1.4471831	-1.5319289	-1.6737057	?	1.3724853	?	?	-1.3487182	-1.8505117	-1.2712517	?	?	-1.4001073	?	-1.6303803	?	?	?	?	?	?	-1.5970271	?	?	?	?	?	?	1.3556068
?	-1.5895797	1.882246	-1.629151	1.7711653	?	?	1.9491507	?	-1.5150826	2.414005	-1.3684345	?	1.6100973	?	1.4820256	-1.3113524	2.1070073	?	?	?	1.4875883	-1.8497676	-1.6117455	?	1.6058167	?	?	-1.259283	-1.9009076	-1.2585135	?	?	-1.2836242	?	-1.4033575	?	?	?	1.3345073	?	?	-1.392617	?	?	?	?	?	?	?
?	1.4666632	-1.644003	1.9095386	?	?	1.4025456	-2.0505636	?	1.6228868	-1.8277978	1.4634812	?	-1.413199	1.3545803	-1.3714783	?	-1.5728189	?	?	?	?	1.844079	1.5716137	?	-2.3932488	?	?	?	1.8971691	1.2428684	?	?	1.7021424	?	?	?	?	?	?	?	?	1.2684629	?	-1.3634212	?	?	1.2579039	?	?
?	1.5966146	-2.0149932	1.6674358	?	?	?	-1.4246864	?	1.468925	-2.116396	1.3807265	?	-1.7496647	1.2983135	-1.4267083	?	-1.7219443	?	-1.3479077	?	?	1.6630114	1.7063026	?	-1.6745647	?	?	?	1.5417112	?	?	?	1.4382751	?	1.762346	?	?	?	?	?	?	1.2479382	?	?	1.3821065	?	?	?	?
?	1.7087457	-1.855562	1.6377546	?	?	1.2987123	-1.3798175	?	?	-1.8338276	1.289985	?	-1.3240937	1.5856849	-1.5127146	?	-2.3869195	?	?	?	?	1.6262025	1.8141422	?	-1.4012756	?	?	?	1.867635	1.3286098	?	?	1.3908825	?	1.4613637	?	?	?	-1.4227219	?	?	1.3612249	?	-1.332096	?	?	?	?	-1.6309469
?	-1.730145	1.953614	-1.9596058	1.3765086	?	?	?	?	-1.6348829	1.8702822	-1.315378	?	1.8846736	-1.577422	1.3719159	?	1.8822005	?	?	?	?	-1.8827028	-1.2602482	?	1.809817	?	?	?	-1.7217822	?	?	?	-1.7281319	?	-1.4261264	?	?	?	?	?	?	-1.4075274	?	?	?	?	?	?	?
?	2.170658	-1.7330986	1.6949551	-1.3681928	?	?	-2.6591265	?	1.5155324	-2.0885656	1.3320271	?	-1.3917233	1.4345676	-1.498578	?	-1.3229599	?	?	?	-1.4367431	1.83616	1.7601658	?	-1.3375993	?	?	1.3476034	1.683452	?	?	?	1.4276448	?	1.3812046	?	1.2749633	?	?	?	?	?	?	-1.3127109	?	?	?	?	?
?	-1.5316173	1.7484407	-1.755531	?	?	-1.2329309	?	?	-1.5822735	1.5056221	-1.4155571	?	1.5544754	-1.3614	1.3822687	?	1.7651649	?	?	?	1.326996	-1.3368939	-1.7608758	?	1.8198174	?	?	?	-1.735593	-1.347085	?	?	-1.4695903	?	-1.4936376	?	?	?	1.3969866	?	?	-1.3115671	?	1.3196177	?	?	-1.245975	?	?
?	1.4987187	-1.6005827	1.778525	?	?	1.2612349	-2.1701517	?	1.4856541	-1.9170034	1.3832759	?	?	1.3373356	-1.7784226	1.3386596	-2.4533179	?	?	?	?	2.1406076	1.871563	?	-1.4345018	?	?	1.5953038	1.685866	?	?	?	1.3387676	?	1.3820176	?	?	?	?	?	?	1.2809656	?	?	?	?	?	?	?
?	-1.6249139	1.9977001	-1.6170275	1.4734778	?	?	2.196223	?	-1.6719211	1.9650949	-1.4456055	?	1.351546	-1.5186331	1.8792692	?	1.844083	?	?	?	1.5085653	-1.534566	-1.738875	?	1.4566667	?	?	-1.2392883	-2.079213	?	?	?	-1.5850039	?	-1.5527914	?	?	?	?	?	?	?	?	1.4499669	?	?	?	?	?
?	1.4781193	-1.6609403	1.6906787	?	?	1.280569	-1.6956353	?	1.3883637	-2.1355963	1.4680065	?	-1.303973	1.4777868	-1.5161111	?	-1.8749524	?	?	?	-1.3335207	1.6571851	1.8197875	?	-1.4933269	?	?	?	1.7953689	1.4420955	?	?	1.5497736	?	1.4540945	?	?	?	?	?	?	1.3635781	?	?	?	?	?	?	?
?	-1.6177603	1.6399705	-1.7443821	1.5116122	?	?	1.834429	?	-1.492162	1.9973403	-1.4579214	?	?	-1.3372221	?	?	1.6622236	?	?	?	1.3999462	-1.7566484	-1.8596437	?	1.5701771	?	?	?	-1.8039705	-1.2493728	?	?	-1.4453592	?	-1.463187	?	?	?	?	?	?	-1.2766421	?	?	?	?	?	?	?
?	-1.6268843	1.5477957	-1.9762323	1.6515422	?	-1.5160655	1.9688935	?	-1.6741186	1.8084751	-1.3495128	?	?	-1.2557452	?	-1.2967592	1.5728939	?	?	?	1.7092214	-1.6005706	-2.024116	?	1.5756161	?	?	-1.3086572	-1.7087598	-1.3067863	?	?	-1.5369577	?	-1.4379283	?	?	?	?	?	?	-1.4148562	?	?	?	?	?	?	?
?	1.7125474	-1.6659955	1.902322	-1.5838507	?	?	-1.9002265	?	1.5661771	-1.6379011	?	?	?	?	-1.7276442	?	-1.576819	?	?	?	?	?	1.8252273	?	-1.4419743	?	?	1.2507366	1.628618	1.7744759	?	?	1.4147272	?	1.6696928	?	1.3029724	?	-1.2977775	?	?	1.2064927	?	?	?	?	?	?	?
?	1.7191781	-1.8658472	1.5990165	-1.4616194	?	1.3262244	-1.7885561	?	1.5573727	-1.629366	1.3402543	?	-1.5457643	1.2806635	?	?	-1.6788996	?	?	?	?	1.617367	?	?	-1.6947105	-0.9571016	?	1.4433274	1.7680107	1.3618664	?	?	1.3894205	?	1.4780772	?	?	?	?	?	?	1.5917902	?	?	?	?	?	?	-1.4190727
?	-1.4695083	1.9839157	-1.8663336	1.5666153	?	-1.5812813	1.7958095	?	-1.5317119	1.9151042	-1.4666668	?	1.5439032	?	1.5405817	?	1.6378419	?	?	?	?	-1.5043614	-1.6583942	?	1.3661128	?	?	?	-1.6701691	?	?	?	-1.6389998	?	-1.3709447	?	?	?	?	?	?	-1.4322237	?	?	-1.2350303	?	?	?	?
?	1.5807545	-1.8322923	1.7667296	-1.389335	?	?	-2.0394921	?	1.5716609	-1.6545894	1.3552349	?	-1.6185582	1.7067187	-1.3523159	?	-1.661308	?	?	?	?	2.0764134	1.9272752	?	-2.0494459	?	?	?	1.8728377	1.4572859	?	?	1.4559546	?	1.4582955	?	?	?	-1.383087	?	?	1.3981264	?	?	1.289036	?	?	?	?
?	2.2118886	-1.7483525	1.684009	-1.4561162	?	1.3113207	-1.7901428	?	1.5406852	-1.6786305	1.374485	?	-1.4327053	1.3315531	-1.4381646	?	-2.1496	?	?	?	?	1.5017872	1.9117826	?	-1.6606699	?	?	1.3348057	1.4374905	1.4249325	?	?	1.2572715	?	1.2910019	?	?	?	?	?	?	?	?	?	?	?	?	?	?
?	-1.7661915	1.7216088	-1.5510318	1.4245372	?	?	2.0558417	?	-1.6049727	1.9138924	-1.3719236	?	1.559037	-1.4512801	1.5800624	-1.2657751	1.7887877	?	?	?	1.2831364	-1.5470263	-1.6911076	?	1.291382	?	?	?	-1.6952878	-1.4926325	?	?	-1.6269499	?	-1.4398648	?	?	?	?	?	?	-1.5802943	?	1.3808678	-1.2395068	?	?	?	1.3769153
?	-1.4402602	1.846628	-1.3802232	1.3872441	?	-1.2381186	1.3680317	?	-1.4476242	2.3911974	-1.4238154	?	1.3506677	?	1.4878583	?	1.8202125	?	?	?	?	-1.7357217	-1.6043533	?	1.7420994	?	?	-1.444508	-1.4690031	-1.387277	?	?	-1.9124254	?	-1.4156661	?	-1.2642633	?	?	?	?	-1.3757516	?	?	?	?	?	?	?
?	-1.6644948	1.8987474	-1.7863812	?	?	-1.2521333	1.8847919	?	-1.4299107	1.9881448	-1.3320594	?	1.651811	-1.4762298	1.5410895	?	1.7572393	?	1.364626	?	?	-1.4850988	-1.843827	?	1.8216735	?	?	?	-1.5565393	-1.2837744	?	?	-1.5050275	?	-1.673238	?	?	?	?	?	?	-1.5837481	?	?	?	?	?	?	?
?	1.5052227	-1.7986768	1.7096957	-1.6430926	?	1.2330141	-1.6274092	?	1.3970978	-1.5690452	1.4106055	?	-1.5098227	1.2403169	-1.3681176	?	-1.6995964	?	?	?	?	1.6575677	1.4857758	?	-1.5522377	?	?	1.351141	1.6649371	1.4659007	?	?	1.7829243	?	1.4659587	?	?	?	?	?	?	1.3408623	?	?	?	?	?	?	-1.328203
?	-1.6069702	2.036418	-1.6923048	1.684931	?	?	1.5900208	?	-1.3808095	1.7048084	-1.3636293	?	1.6764953	-1.6447746	1.4943422	?	1.3886231	?	?	?	?	-1.6588504	-1.9490616	?	1.6559925	?	?	-1.2783707	-1.8222989	?	?	?	-1.5715874	?	-1.5911475	?	?	?	1.3164091	?	?	-1.369167	?	?	-1.2605166	?	?	?	1.3696123
?	1.8364283	-1.8813533	1.7172223	?	?	1.4046539	-1.4494951	?	1.5953103	-1.6387173	1.5437729	?	-1.580138	1.3976939	-1.3448002	?	-1.4808502	?	?	?	-1.4096398	1.6137271	1.6278969	?	-1.8188409	?	?	?	1.6964372	1.3841482	?	?	1.6406323	?	1.4464889	?	?	?	?	?	?	1.3688805	?	?	1.3365281	?	?	?	-1.3608127
?	-1.5955175	1.8481239	-1.6762624	1.6541232	?	?	1.4338906	?	-1.5542965	2.0324903	-1.3701481	?	1.7215292	-1.7127553	2.0381763	?	1.4913595	?	?	?	?	-2.081594	-1.7183535	?	1.4608493	?	?	?	-1.5812654	-1.2803435	?	?	-1.6787084	?	-1.4400672	?	?	?	1.352929	?	?	?	?	?	-1.3894392	?	?	?	1.386962
?	-1.7699465	1.6682248	-1.7276884	1.439241	?	?	?	?	-1.5574906	1.9221314	-1.3312738	?	?	-1.413493	1.4337881	?	2.029725	?	?	?	?	-1.5339739	-1.8205262	?	1.7128756	?	?	?	-1.8105662	?	?	?	-1.71954	?	-1.4048573	?	-1.3617251	?	?	?	?	-1.3672373	?	1.42094	?	?	?	?	?
?	-1.32618	1.9276658	-1.7714717	1.4071803	?	-1.6474972	1.6456442	?	-1.3856008	2.10948	-1.2893604	?	1.4475814	-1.3444017	?	?	1.8579434	?	?	?	?	-1.3786999	-1.6303945	?	1.5175576	?	?	-1.3102374	-1.6282028	?	?	?	-1.4577143	?	?	?	?	?	?	?	?	-1.6185601	?	?	-1.3940881	?	-1.252293	?	1.32263
?	1.5681161	-1.7378366	1.7862401	?	?	1.2981398	-2.0271423	?	1.2810311	-1.6877908	1.4498388	?	-1.5720364	1.3067943	?	?	-1.9328388	?	-1.3270231	?	?	1.8518133	2.0677578	?	-1.5788392	?	?	1.5512398	1.6946678	1.448594	?	?	1.6790035	?	1.4288583	?	?	?	?	?	?	1.7831297	?	?	1.3625941	?	?	?	-1.396054
?	1.5021985	-1.7486066	1.7831999	?	?	?	-1.9333398	?	1.5149586	-1.7905382	1.3087586	?	-1.4832895	1.314178	-1.4697678	?	-1.6895738	?	?	?	-1.344884	1.7454116	1.8314074	?	-1.3090017	?	?	1.3965243	1.918086	1.3092396	?	?	1.7862372	?	1.6031891	?	?	?	?	?	?	1.6226002	?	-1.3245738	?	?	?	?	?
?	-1.8443439	1.8227514	-1.6799135	1.4116893	?	-1.4403175	1.3277992	?	-1.4382067	1.6970692	-1.3234564	?	1.5582563	?	1.4260368	?	1.7079271	?	?	?	?	-1.4032499	-1.7600216	?	1.5960501	?	?	?	-1.8360114	-1.3834864	?	?	-1.4971725	?	-1.4596908	?	?	?	?	?	?	-1.3276573	?	?	-1.3165817	?	?	?	?
?	-1.3225803	2.054465	-1.8786575	?	?	?	1.6152492	?	?	1.8675025	-1.3932916	?	1.4620359	-1.4338524	1.3177053	?	1.5153793	?	?	?	1.0938973	-1.8919376	-1.7076838	?	1.766553	?	?	?	-1.7974	?	?	?	-1.567276	?	-1.3556406	?	?	?	?	?	?	?	?	?	?	?	?	?	?
?	1.8201184	-1.8132794	1.6596042	-1.4951674	?	1.3614303	-2.033669	?	1.5259585	-1.9839886	1.3458652	?	-1.568253	?	-1.3351709	?	-1.373304	?	?	?	-1.4409264	1.6901032	1.6268263	?	-1.5697169	?	?	?	1.5571635	1.8214283	?	?	1.5872709	?	1.526696	?	?	?	?	?	?	1.3835431	?	?	?	?	?	?	?
?	1.5847743	-2.020349	1.6532487	-1.6106915	?	?	-2.0070977	?	1.7367431	-1.5043359	1.5315515	?	-1.5281537	1.2750049	-1.3734713	?	-1.9893101	?	?	?	?	1.8823202	1.8270619	?	-1.7409592	?	?	?	1.8641137	1.4453416	?	?	1.6173499	?	1.5861902	?	?	?	?	?	?	1.3446122	?	?	?	?	?	?	-1.5292046
?	-1.7713953	1.6385585	-1.5769738	?	?	?	1.7201191	?	-1.4661243	1.5526755	-1.31475	?	1.4823767	-1.5149804	1.3870813	?	2.2861073	?	?	?	?	-1.686725	-2.0123746	?	1.4334916	?	?	-1.2598087	-1.7290632	-1.5335479	?	-1.2731118	-1.6095704	?	-1.585235	?	-1.2729625	?	?	?	?	-1.4290482	?	1.5449356	-1.2557397	?	?	?	?
?	-1.7190946	1.8908634	-1.7985183	?	?	?	1.4563173	?	-1.4382329	?	-1.3928775	?	?	-1.2655715	1.5786766	?	1.6434256	?	?	?	?	-1.794195	-1.7255486	?	1.8707309	?	?	-1.3354073	-1.6137961	?	?	?	-1.6972709	?	-1.6052022	?	?	?	?	?	?	-1.3529755	?	?	?	?	?	?	1.3404491
?	1.5238701	-1.7922615	1.8378675	?	?	?	-1.724162	?	1.6286615	-1.6207969	1.2678139	?	-1.6012523	1.574809	-1.3105792	?	-1.5833275	?	?	?	?	1.7512867	1.6692173	?	-1.6057991	?	?	1.4706397	1.6218765	1.5648644	?	?	1.6546817	?	1.2412257	?	?	?	-1.450591	?	?	?	?	?	1.4361025	?	?	?	?
?	1.6467189	-1.9169248	1.8501395	-1.3450745	?	1.2255803	-1.553487	?	1.3541679	-1.8404046	1.539475	?	-1.3592156	1.3520918	-1.6912005	?	-1.7014344	?	?	1.2286608	?	1.3206367	1.70928	?	-1.578698	?	?	?	1.7132483	?	?	?	1.8827553	?	1.2605644	?	1.2541437	?	-1.3752937	?	?	1.3174013	?	?	?	?	?	?	?
?	-1.6397614	2.0781655	-1.981043	1.339875	?	-1.3015695	1.3913891	?	-1.3688973	2.046774	-1.3178161	?	1.7158178	-1.3546109	1.3202753	?	1.7916119	?	?	?	?	-1.8826866	-1.7286824	?	1.7022396	?	?	?	-1.8546349	-1.5748708	?	?	-1.6198037	?	-1.6257721	?	?	?	?	?	?	-1.4452919	?	?	?	?	?	?	1.3199784
?	1.7063848	-1.7860976	1.8785142	-1.3529483	?	1.439637	-1.57087	?	1.4658335	-1.5891728	1.4223349	?	-1.3421525	?	?	?	-1.8313868	?	?	1.2781816	?	1.603603	1.7086644	?	-1.6020517	?	?	?	1.782485	1.3060566	?	?	1.7362505	?	1.6016169	?	?	?	?	?	?	1.7397788	?	-1.3084947	?	?	?	?	?
?	-1.964364	1.8510388	-1.7627969	1.8708096	?	-1.3290074	1.5616856	?	-1.3294516	2.396996	?	?	?	-1.4711196	1.5589824	?	1.7607163	?	?	?	?	-1.7444042	-1.7432266	?	1.5183473	?	?	?	-1.5128788	-1.5261475	?	?	-1.4047489	?	-1.5116659	?	?	?	?	?	?	-1.4199138	?	?	-1.3191649	?	?	?	?
?	-1.6429024	2.0151095	-1.6621543	1.5399235	?	?	1.6660184	?	-1.3841864	1.5320851	-1.4265869	?	2.0465102	?	?	?	1.9025846	?	?	?	1.3622591	-1.6477672	-1.7392454	?	1.6441947	?	?	-1.3499334	-1.5974935	-1.2354559	?	?	-1.4070657	?	-1.5087755	?	?	?	?	?	?	-1.5004317	?	?	-1.3225045	?	?	?	?
?	-1.6173646	1.4409847	-1.8016964	1.6329648	?	-1.314729	1.7279648	?	-1.4531841	2.2461424	-1.2936003	?	1.658504	-1.2891277	?	?	2.1536117	?	?	?	1.3056178	-1.3252813	-1.5789124	?	1.5568032	?	?	-1.5404402	-1.9284537	-1.2329807	?	?	-1.4805175	?	-1.6519551	?	?	?	?	?	?	-1.5604757	?	?	-1.3169216	?	?	?	?
?	1.5639498	-1.7297596	1.5889337	-1.4625283	?	?	-1.6032017	?	1.4197072	-1.7861335	1.4852071	?	-1.3746569	1.2868652	?	?	-1.558937	?	?	?	?	1.949278	1.776889	?	-1.6981704	?	?	?	1.9222666	1.6077118	?	?	1.460833	?	1.8925608	?	?	?	?	?	?	1.5579928	?	?	?	?	?	?	?
?	1.6595285	-1.6823717	1.9528886	?	?	?	-1.4642757	?	1.454466	-2.1107984	1.3665708	?	-1.6554347	?	-1.6688062	?	-1.8669629	?	?	?	-1.4546576	1.7118409	1.5341799	?	-1.74702	?	?	1.3319731	1.7733481	1.4041677	?	?	1.4326755	?	1.6544707	?	?	?	?	?	?	1.4976758	?	?	?	?	?	?	-1.4673853
?	-1.4972309	1.811383	-1.5774244	?	?	?	1.4978682	?	-1.4976106	1.9275807	-1.3787649	?	1.3751104	-1.3750997	1.7420435	?	1.9200171	?	?	?	?	-1.9380443	-1.745356	?	1.3512378	?	?	?	-1.770744	-1.2677549	?	?	-1.5270599	?	-1.8469127	?	-1.3641087	?	?	?	?	-1.7327869	?	?	-1.2739301	?	?	?	1.4657453
?	1.7052996	-1.6565317	1.836856	-1.4005582	?	?	-1.7104993	?	1.5065848	-1.9410594	1.3352225	?	-1.5458543	?	-1.5383668	?	-1.6916906	?	?	?	?	1.5449533	1.9402138	?	-1.4901541	?	?	1.3044394	1.7254009	?	?	?	1.6203979	?	1.5857247	?	?	?	?	?	?	1.3827418	?	?	?	?	?	?	-1.4862365
?	-1.579413	1.9657882	-1.5433953	1.7729192	?	?	1.7818494	?	-1.4040892	1.5916724	-1.2473104	?	1.5978471	?	1.3117025	?	1.7661303	?	?	?	1.3831563	-1.7019733	-1.5583767	?	1.7911501	?	?	-1.3961039	-1.7433256	-1.588417	?	?	-1.6465555	?	-1.5166721	?	?	?	1.3180307	?	?	?	?	?	?	?	?	?	?
?	-1.588186	1.6621182	-1.925465	?	?	?	1.560983	?	-1.3331115	2.1212044	-1.2745961	?	1.6755288	-1.4969215	1.6946119	?	1.655917	?	1.3215097	?	?	-1.6642218	-1.6544688	?	1.4978496	?	?	?	-1.9378562	?	?	?	-1.916299	?	-1.8265606	?	?	?	?	?	?	-1.6111385	?	1.3415922	-1.2311133	?	?	?	1.3717086
?	-1.7981853	1.8120921	-1.7593764	1.2998793	?	?	1.4177266	?	-1.4373773	1.9036548	-1.3211304	?	1.6978309	-1.2947725	1.3242835	?	2.1164958	?	?	?	1.3589668	-1.4128363	-1.6664598	?	1.3415827	?	?	-1.3094354	-1.8831518	-1.2863184	?	?	-1.6414077	?	-1.4960523	?	?	?	?	?	?	-1.3705183	?	1.3192158	?	?	?	?	?
?	1.7591672	-1.9024047	1.9403089	-2.567615	?	1.2774839	-2.005731	?	1.2901262	-2.3119328	1.4647582	?	-1.5770959	1.2665051	-1.5117216	?	-1.5836662	?	?	?	?	1.6441646	1.7949209	?	-1.3905671	?	?	?	1.8431921	1.4158113	?	?	1.7306992	?	1.5399784	?	?	?	?	?	?	1.3645316	?	?	?	?	?	?	?
?	-1.4482286	1.7073092	-1.7018687	?	?	?	1.6848612	?	-1.5412803	1.9286896	-1.4622037	?	1.511612	-1.4327753	1.5505702	?	1.5910112	?	?	?	?	-1.9095886	-1.7894644	?	1.8030976	?	?	?	-1.8807836	-1.4564197	?	?	-1.455656	?	-1.308172	?	-1.2437217	?	?	?	?	-1.6088729	?	?	-1.4116712	?	?	?	?
?	1.8024681	-1.9768132	1.4131172	-1.8363138	?	1.4731357	-1.8216475	?	1.6197015	-1.9346974	1.4176065	?	-1.7100011	?	-1.3816799	?	-2.1098528	?	?	?	?	1.8108433	1.7276113	?	-1.4193802	?	?	1.3011348	1.769292	?	?	?	1.3540143	?	1.3507916	?	?	?	-1.295672	?	?	1.3740542	?	-1.3119807	1.370403	?	?	?	?
?	-1.576199	1.9615927	-1.8118227	1.3985583	?	?	1.5243165	?	-1.5661315	2.1342542	-1.452628	?	1.425984	-1.4035674	1.6306907	?	2.3744226	?	?	?	1.419977	-1.8551553	-1.9283948	?	1.5768958	?	?	?	-1.6057987	-1.2739381	?	?	-1.3673803	?	-2.0287018	?	?	?	?	?	?	-1.6633652	?	?	?	?	?	?	1.4318708
?	1.4473134	-1.5872651	2.223557	-1.8092926	?	?	-1.6314571	?	1.5480791	-1.8196518	1.3656039	?	-1.5559766	1.4113274	-1.319278	1.2533536	-1.7217689	?	?	?	?	1.4638162	1.7349604	?	-2.0332363	?	?	?	1.7687268	?	?	?	1.4413825	?	1.3099445	?	1.2353958	?	?	?	?	1.4627751	?	?	1.2839377	?	?	?	?
?	-1.7092627	1.8014702	-1.7392555	?	?	?	1.8514882	?	-1.6145039	1.7735851	-1.4469602	?	1.6847163	-1.3075179	1.7815285	?	1.7400597	?	?	?	?	-1.7511458	-1.9398409	?	1.3070984	?	?	-1.3376791	-1.3790697	?	?	?	-1.865746	?	-1.3501859	?	-1.2553635	?	?	?	?	-1.4508703	?	?	-1.3949381	?	?	?	?
?	1.753026	-1.8723992	1.552658	-1.5619078	?	1.4601268	-1.7426845	?	1.2745404	-1.8304083	1.3096995	?	-1.7868009	1.3468984	-1.5879214	?	-1.6364576	?	?	?	?	?	1.6551576	?	-1.5824335	?	?	?	1.8431966	?	?	?	1.6353052	?	1.5287881	?	?	?	?	?	?	1.252142	?	-1.3721836	1.3181833	?	?	?	?
?	1.6133124	-1.4398861	1.5534596	-1.9052255	?	1.324189	-1.6367307	?	1.3483429	-1.81183	1.3915102	?	-1.5123453	1.286744	?	?	-1.7450557	?	?	?	?	1.3834828	1.6933283	?	-1.7194878	?	?	1.492748	1.791452	?	?	?	1.3943086	?	1.4130505	?	?	?	?	?	?	1.5211737	?	?	1.339604	?	?	?	?
?	1.7889471	-1.7442492	1.5905021	-1.4291551	?	1.3208214	-1.4480555	?	1.8651222	-1.9881272	1.4176539	?	-1.5060982	?	-1.4593227	?	-1.6725601	?	?	?	?	1.6968886	1.5875913	?	-1.3383322	?	?	1.2449986	1.6559619	1.5426787	?	?	1.3908793	?	1.345251	?	?	?	-1.3034151	?	?	1.458442	?	-1.4456246	?	?	?	?	?
?	-1.4826394	1.8744019	-1.5890839	1.513262	?	-1.2362447	1.624818	?	-1.5407538	1.8187667	-1.5411441	?	1.6713843	-1.4646121	1.4682909	?	1.9384081	?	?	?	?	-1.6172124	-1.7432209	?	1.7200081	?	?	-1.3839419	-1.8882656	-1.3584789	?	?	-1.7118156	?	-1.3436503	?	?	?	1.1080471	?	?	-1.2732488	?	1.440795	?	?	?	?	?
?	-1.3239454	1.776469	-1.861066	1.5761594	?	?	1.521513	?	-1.4889785	1.8861544	-1.3789477	?	1.4717256	-1.38586	1.615789	?	2.1014414	?	?	?	?	-1.7068787	-1.8566685	?	1.6521851	?	?	?	-1.8695933	?	?	?	-1.41522	?	-1.52953	?	?	?	1.4555752	?	?	-1.2809023	?	1.3245347	?	?	?	?	1.3505622
?	-1.7964422	1.603849	-1.7225841	1.6427456	?	-1.3385386	1.6658168	?	-1.3395824	2.5317903	-1.2906996	?	1.6075641	-1.5232049	1.4895462	?	1.7852799	?	?	?	1.3886576	-1.644698	-1.9982791	?	1.6671412	?	?	?	-1.6828196	-1.2648567	?	?	-1.4849806	?	-1.3852416	?	-1.3070811	?	?	?	?	-1.3351501	?	?	?	?	?	?	?
?	1.6786959	-1.5380862	1.7102783	-1.5005583	?	?	-1.7133456	?	1.5552164	-1.8631502	1.3545405	?	?	1.2819349	-1.4560827	1.2349432	-1.7676214	?	?	?	?	1.5666718	2.1202824	?	-1.7011399	?	?	?	1.5876245	?	?	?	1.7811887	?	1.5545386	?	?	?	?	?	?	1.3856407	?	-1.4867846	?	?	?	?	?
?	-1.277845	1.7967488	-1.4809978	1.350195	?	-1.5249999	1.7560058	?	-1.4825677	1.8739612	-1.3787181	?	1.3366368	-1.4650717	?	?	1.9877222	?	?	?	?	-1.928276	-1.702949	?	1.3295312	?	?	?	-1.8343104	-1.473749	?	?	-1.3399936	?	-1.5887804	?	?	?	?	?	?	-1.439638	?	?	-1.2668926	?	?	?	1.3795987
?	1.8067728	-1.8254178	1.5071718	-1.3956748	?	1.2789556	-1.4253011	?	1.6398768	-1.8481172	1.4866362	?	-1.3496294	1.3792068	?	?	-1.7605814	?	?	?	-1.4092051	1.6679125	1.7776217	?	-1.6124777	?	?	?	1.8985564	1.4986235	?	?	1.9070827	?	2.285773	?	?	?	?	?	?	1.3982042	?	-1.3728122	?	?	?	?	?
?	-2.2067893	1.6927502	-1.6375718	?	?	-1.2986547	1.5132021	?	-1.4262239	2.3436463	-1.4637625	?	1.3577415	-1.2799165	1.8007866	?	1.3547245	?	?	?	?	-1.5721526	-1.6914761	?	1.364004	?	?	-1.3439397	-1.723192	?	?	?	-1.536796	?	-1.4046795	?	?	?	1.349326	?	?	-1.5346407	?	1.4337256	?	?	?	?	1.3116158
?	1.6456805	-1.6907783	1.8742443	?	?	1.3906322	-1.6052355	?	1.5406486	-2.0264282	1.4647973	?	-1.8622901	?	-1.4271095	?	-2.0011113	?	?	?	?	1.6973251	1.737222	?	-1.4978299	?	?	1.4096975	1.8614902	?	?	?	?	?	1.3580743	?	?	?	?	?	?	1.46132	?	?	?	?	?	?	?
?	-1.6737995	1.7337403	-1.6381694	1.6657666	?	-1.3669845	1.4452344	?	-1.5315096	2.0697658	-1.4728134	?	?	?	?	?	1.6724701	?	?	?	1.5102453	-1.6012133	-1.7900567	?	1.6286108	?	?	-1.3180524	-1.7938936	-1.506951	?	?	-1.6306887	?	-1.5902386	?	-1.2757494	?	?	?	?	?	?	1.4712029	?	?	?	?	?
?	1.3509109	-1.8131727	1.7667414	-1.691715	?	?	-1.8226964	?	1.4180614	-1.7739251	1.3472526	?	-1.6699529	?	-1.7093683	?	-1.551841	?	-0.9873637	1.1606679	-1.2417297	1.6810633	1.6795646	?	-1.7076681	?	?	1.2677746	1.9205765	?	?	?	1.6821147	?	1.3188167	?	?	?	?	?	?	1.345397	?	-1.7974594	?	?	1.2684885	?	?
[truncated: 1,361 more columns]
