# Supplementary material for: Gene set enrichment meta-learning analysis: next- generation sequencing versus microarrays
Source: BMC Bioinformatics. 2010 Apr 8;11:176. doi: 10.1186/1471-2105-11-176 (PMC3098055; doi:10.1186/1471-2105-11-176)
Supplement: Additional file 4 — GSE-MLA TSEQ results archive. Comma separated values (CSV) files containing results of GSE-MLA for TSEQ data sets. [file 1471-2105-11-176-S4.zip › nextGeneResults_GSEMLA_TSEQ_vs_AFX6.csv]

DEATHPATHWAY	MRNA_PROCESSING	LE_MYELIN_DN	MRNA_PROCESSING_REACTOME	ATP_SYNTHESIS	ROSS_CBF	AGUIRRE_PANCREAS_CHR12	CCR3PATHWAY	TRYPTOPHAN_METABOLISM	ELECTRON_TRANSPORTER_ACTIVITY	PGC1APATHWAY	HUMAN_MITODB_6_2002	CITRATE_CYCLE_TCA_CYCLE	ST_WNT_CA2_CYCLIC_GMP_PATHWAY	KENNY_WNT_UP	TYPE_III_SECRETION_SYSTEM	TGF_BETA_SIGNALING_PATHWAY	CALCINEURINPATHWAY	AGUIRRE_PANCREAS_CHR9	GLYCEROPHOSPHOLIPID_METABOLISM	ICHIBA_GVHD	NITROGEN_METABOLISM	JISON_SICKLE_CELL	TARTE_PC	BYSTROM_IL5_DN	ST_DIFFERENTIATION_PATHWAY_IN_PC12_CELLS	CORDERO_KRAS_KD_VS_CONTROL_DN	TNFR1PATHWAY	OVARIAN_INFERTILITY_GENES	SHEPARD_CRASH_AND_BURN_MUT_VS_WT_UP	INTRINSICPATHWAY	RARRXRPATHWAY	ECMPATHWAY	BRENTANI_IMMUNE_FUNCTION	HOX_GENES	ZHAN_TONSIL_PCBC	KREBS_TCA_CYCLE	ELECTRON_TRANSPORT_CHAIN	RASPATHWAY	ROSS_PML_RAR	ST_TUMOR_NECROSIS_FACTOR_PATHWAY	GLEEVECPATHWAY	ZUCCHI_EPITHELIAL_DN	SA_PTEN_PATHWAY	KERATINOCYTEPATHWAY	CELL_MOTILITY	CHEMICALPATHWAY	BRENTANI_CYTOSKELETON	PASSERINI_APOPTOSIS	LEE_CIP_DN
?	1.7868454	?	1.9404109	?	?	1.4691422	-1.3986843	?	?	-2.378573	1.481969	?	-2.147711	1.636657	?	?	-1.8193904	1.4006929	?	?	?	1.3723162	1.586959	?	-1.4517324	?	?	?	1.5610826	1.3854092	?	?	?	?	?	?	1.3603609	?	?	?	?	1.5736217	?	?	1.5106825	1.2848738	1.1829967	?	-1.2438622
?	1.7590675	-1.482592	1.6794351	?	?	?	-2.0130284	?	1.394342	-1.8530718	1.3517818	?	-1.3881729	1.5456612	-1.6925998	?	-1.5370051	?	?	?	?	?	1.6091486	1.3425856	-1.4867446	?	?	?	2.029986	1.3254777	?	?	?	?	?	?	?	?	?	?	?	1.6335881	?	?	1.6589797	?	?	?	-1.4253075
?	-2.2658496	?	-1.6935618	1.5669239	?	?	1.5138736	?	?	1.9296577	-1.4832315	?	1.480385	-1.5932522	?	?	1.9256531	?	?	?	?	?	-1.3837355	?	1.8168364	?	?	?	-1.9326386	-1.6883335	?	?	?	?	?	?	-1.2594203	?	?	?	?	-1.4114604	?	?	-1.6218927	?	?	?	1.4016554
?	-1.6393567	1.4511362	-1.722488	?	?	-1.3530589	1.8729976	?	?	1.503595	-1.5133082	?	1.4715573	-1.7288977	1.5691429	?	1.9515465	?	?	?	?	-1.325231	-1.6651409	?	1.623581	?	?	?	-1.7826071	?	?	?	?	?	-1.2984737	?	?	?	?	?	?	-1.5810354	?	?	-1.6025686	?	?	?	1.3887026
?	-1.5064921	1.8770492	-1.6232234	?	?	-1.4604921	1.717118	?	-1.6385298	2.3482358	-1.4367241	?	1.4022279	-1.5359603	?	?	1.7384163	-1.3012228	?	?	?	-1.362433	-1.8367682	?	1.7641865	?	?	?	-1.5301521	?	?	?	?	?	-1.3684863	?	-1.4459039	?	?	?	?	-1.7240833	1.4559022	?	-1.4606289	?	?	?	?
?	-1.9067311	1.5625206	-2.2887597	1.5635892	?	?	2.0202255	?	-1.3432521	1.7505757	?	?	?	-1.5206258	?	?	1.8969752	?	?	?	?	?	-1.5327891	-1.5566902	1.5685313	?	?	?	-1.800342	-1.415694	?	?	?	?	?	?	?	?	?	?	?	-1.4175647	?	?	-1.5668547	?	?	?	1.4121411
?	1.5723397	?	1.6886382	?	?	1.5945497	?	?	1.4630644	-2.3747966	?	?	?	1.5758694	?	?	-2.2729678	?	?	?	?	?	1.5149512	?	?	?	?	?	1.5633434	1.2834067	?	1.2830579	?	?	1.4814572	?	?	?	?	?	?	1.552403	?	?	1.5673617	?	?	?	-0.9706224
?	-1.6226658	1.5886518	-1.5234349	1.4409758	?	?	?	?	?	1.5990852	?	?	1.3912302	-1.6594567	1.3446069	?	1.9430209	-1.1903656	?	?	1.0884159	-1.2808354	-1.3671144	?	1.6179357	?	?	?	-1.6028081	-1.3319741	?	?	?	?	-1.3431277	?	?	?	?	?	?	-1.6929095	?	1.6110116	-1.3423083	?	?	?	1.439821
?	-1.7323967	1.6725	-1.5894606	?	?	?	1.6055557	?	?	1.7631254	?	?	1.7359217	-1.3139728	?	?	1.606141	?	?	?	?	?	-1.6757421	?	?	?	?	?	-1.8194095	-1.6035008	?	?	?	?	?	?	?	?	?	?	?	-1.553784	?	?	-1.4413224	?	?	?	?
?	1.6330705	-1.6032244	1.5931305	?	?	?	?	?	?	-1.5930134	1.4447683	?	?	1.3213629	?	?	-1.629657	?	?	?	?	1.4879955	1.7483671	1.342502	-1.4874038	?	?	?	1.553747	?	?	1.3323658	?	?	1.4463259	?	1.4297935	?	?	?	?	1.653471	?	?	1.375068	?	?	?	?
?	1.6912692	-1.4776014	1.8048557	?	?	1.4768957	?	?	?	-2.1476815	1.4403479	?	-1.6903073	?	?	?	-2.18423	?	?	?	?	1.398002	1.5720239	1.48503	-1.9110959	?	?	?	1.8054148	1.4588753	?	?	?	?	1.519644	?	1.306247	?	?	?	?	1.75378	-1.4101039	-1.5566978	1.3169879	?	?	?	?
?	-1.6886845	?	?	?	?	?	?	?	?	1.7186656	?	?	?	?	?	?	?	?	?	?	?	?	?	?	1.4287993	?	?	?	?	-1.3270338	?	?	?	?	-1.3332084	?	?	?	?	?	?	?	?	?	?	?	?	?	?
?	-1.951468	1.5605831	-1.6120881	?	?	-1.4150264	1.6873628	?	?	2.0696063	-1.3956906	?	1.4304769	-1.4291435	?	?	1.6174566	?	?	?	?	?	-1.7804489	?	1.7879095	?	?	?	-2.2986112	?	?	?	?	?	-1.3925974	?	?	?	?	?	?	-1.9651786	?	?	-1.3290797	?	?	?	?
?	-1.7881106	?	?	1.3444608	?	?	?	?	?	1.8726724	?	?	?	?	1.495465	?	1.8790613	?	?	?	?	?	-1.7047206	?	?	?	?	?	?	-1.3945093	?	?	?	?	-1.1019112	?	?	?	?	?	?	-1.8653585	?	?	?	?	?	?	?
?	-2.0286999	1.8938922	-1.8050555	?	?	?	1.3990936	?	?	2.0689921	-1.5865883	?	1.4222083	-1.4422303	?	?	1.6316861	?	?	?	?	-1.3923633	-1.741395	?	1.5808026	?	?	?	-1.7862439	-1.5429113	?	?	?	?	-1.5031362	?	?	?	?	?	?	-1.8061644	?	?	-1.4302756	?	?	?	?
?	1.5400414	-1.5749193	?	?	?	?	?	?	?	-1.5155164	?	?	-1.3646035	?	-1.3585504	?	-1.9178586	?	?	?	?	?	1.4518069	?	-1.6740088	?	?	?	2.1193001	2.0916464	?	?	?	?	?	?	?	?	?	?	?	1.5535535	?	?	?	?	?	?	?
?	-1.5473915	?	-1.9019204	1.4157653	?	?	1.5458316	?	?	2.1918736	?	?	?	?	?	?	3.2429025	?	?	?	?	?	-1.649141	?	2.1910484	?	?	?	-1.6241541	?	?	?	?	?	?	?	?	?	?	?	?	-1.5679119	?	?	-1.5994703	?	?	?	?
?	-1.4947538	?	-1.7103913	?	?	-1.5566593	?	?	-1.4053122	1.9828091	-1.5095426	?	?	-1.4848278	?	?	1.5986247	-1.3757755	?	?	?	?	-1.6593472	?	?	?	?	?	-1.3986595	?	?	?	?	?	-1.3995994	-1.169032	-1.3111883	?	?	?	?	-1.6983091	?	?	-1.440153	?	?	?	?
?	-2.1817303	1.9024388	-1.5824885	1.4966195	?	?	1.9700997	?	?	1.6532454	?	?	1.1777921	-1.4247731	1.7396647	?	1.6724839	?	1.2190523	?	?	?	-1.5343242	?	1.6628779	?	?	?	?	-1.3491126	?	?	?	?	?	?	?	?	?	?	?	-1.3048086	1.5145762	?	?	?	?	?	?
?	-1.4590364	1.5452543	?	?	?	?	?	?	?	2.037606	?	?	?	?	1.543928	?	1.6159052	?	?	?	?	?	-1.9783231	?	?	?	?	?	-1.595402	-1.6152248	?	?	?	?	-1.4157629	?	?	?	?	?	?	?	?	?	-1.4708096	?	?	?	?
?	1.5811071	-1.4128771	1.5111039	?	?	1.2842189	?	?	?	-1.8068725	1.5128629	?	-1.7573917	1.6771867	?	?	-1.7370023	?	?	?	?	?	1.5907027	1.4255822	-1.6584314	?	?	?	1.6391567	?	?	?	?	1.4043362	1.3502356	?	?	?	?	?	?	1.6686527	?	?	1.6547645	?	?	?	-1.4219341
?	-1.439024	?	-1.5699247	?	?	?	1.65004	?	?	?	?	?	?	-1.4459127	?	?	1.7128237	?	?	?	?	?	-1.6625439	?	?	?	?	-1.4251289	-1.8296552	?	?	?	?	?	?	?	?	?	?	?	?	?	?	?	?	?	?	?	?
?	-1.7093666	1.3568585	-1.6265332	?	?	-1.3996086	?	?	-1.3403109	2.1052735	-1.418357	?	1.3677753	-1.5726463	?	?	1.8238498	?	?	?	?	-1.3108572	-1.8110073	?	1.6665881	?	?	?	-1.8457335	?	?	?	?	?	-1.3601308	?	-1.4606786	?	?	?	?	-1.479194	?	?	-1.5144804	?	?	?	1.3757927
?	2.1804802	-1.7255756	1.6016549	?	?	?	?	?	?	-1.8567404	1.414345	?	-1.4727912	1.6399674	?	?	-1.8503938	?	?	?	?	1.4428147	?	?	-1.4279021	?	?	?	2.1644459	1.4199511	?	?	?	?	1.4193999	?	?	?	?	?	?	1.5938871	?	?	1.4270375	?	?	?	?
?	-1.497398	?	-1.7275226	1.0431492	?	-1.4713401	?	?	?	2.0665855	?	?	?	-1.8983586	?	?	3.1945808	-1.5370014	?	?	?	?	-1.5493375	-1.347933	?	?	?	?	-1.45288	-1.386353	?	?	?	?	-1.3236356	?	-1.4038662	?	?	?	?	-1.6221352	?	?	-1.3899313	?	?	?	?
?	1.9321572	?	1.8669217	?	?	?	-1.6030201	?	1.2980772	-1.7210674	1.5211222	?	?	1.4489603	?	?	-1.8980122	?	?	?	?	?	1.6591995	1.3174483	-1.5717162	?	?	?	1.9324167	?	?	?	?	?	1.4637755	?	1.3942894	?	?	?	?	2.3477433	?	?	1.2941785	?	?	?	-1.4714714
?	1.923549	-1.5104685	1.460076	-1.4642586	?	1.4505346	-1.618067	?	1.3224427	-1.6326553	1.3404819	?	?	1.5693885	?	?	-1.5914732	?	?	?	?	1.5178822	1.4944748	?	-1.5386689	?	?	?	2.0018733	1.5712188	?	?	?	?	1.3349488	?	?	?	?	?	?	1.7262179	?	?	1.502104	?	?	?	-1.4225326
?	-1.5660965	?	-1.7717663	?	?	?	?	?	-1.4511713	1.5574	-1.3340976	?	1.4685545	-1.5262623	1.4974736	?	1.5373156	?	?	?	?	?	-1.7382239	?	1.8600556	?	?	?	-1.6023885	?	?	?	?	?	?	?	?	?	?	?	?	-1.8135592	?	?	-1.7123652	?	?	?	?
?	1.469762	-1.6439929	1.5900626	?	?	1.4417266	?	?	1.3542405	-1.6620456	1.4307082	?	-1.3866165	1.5517063	?	?	-1.4157873	?	?	?	?	?	1.5744189	1.4621371	-1.7966053	?	?	?	1.6647122	1.3277596	?	?	?	?	1.3855736	?	?	?	?	?	?	1.7113097	-1.5767643	?	1.9529854	?	?	?	?
?	-1.4244969	1.5439141	-1.83709	1.5208393	?	?	1.5737777	?	?	2.4578056	-1.4451714	?	1.4724644	?	1.475582	?	1.9694664	?	?	?	?	?	-1.5674931	-1.4910926	1.6311971	?	?	?	-1.560127	?	?	?	?	?	?	?	?	?	?	?	?	-1.7432245	?	?	-1.5594125	?	?	?	1.4298798
?	-1.7547752	1.5706339	-1.3520368	1.683274	?	?	?	?	?	1.6975858	?	?	1.5490985	-1.5281118	1.3434956	?	2.08921	?	?	?	?	?	-2.4427545	?	1.6493378	?	?	?	-1.6242282	-1.422502	?	?	?	?	-1.6979352	?	?	?	?	?	?	-1.6789589	?	?	-1.4517174	?	?	?	?
?	-1.565142	1.4941301	-1.7064118	?	?	-1.4621766	?	?	-1.4511616	2.1920168	-1.3923566	?	1.716764	-1.3381177	?	?	1.396788	?	?	?	?	?	-1.5599587	?	1.5146087	?	?	?	-1.401652	?	?	?	?	?	-1.2945616	?	-1.3641131	?	?	?	?	-1.5909368	?	?	-1.3852749	?	?	?	?
?	-1.8257465	?	-1.7122045	?	?	-1.4643227	1.4888537	?	?	1.7640221	-1.3966675	-1.4690871	1.8234528	-1.465369	?	?	1.8074713	-1.3831006	?	?	?	?	-1.4570773	-1.3240354	1.3367484	?	?	-1.3864545	-1.599065	?	?	?	?	?	?	?	?	?	?	?	?	-1.9892526	?	?	-1.7891359	?	?	?	?
?	1.6491576	-1.6860764	1.8047806	?	?	?	-1.3596692	?	1.2978781	-1.8419051	1.4868971	?	-1.6270193	?	?	?	-1.4761266	?	?	?	?	1.3548299	1.7255883	1.5198604	-1.6123897	?	?	?	1.6221124	?	?	?	?	?	1.603718	?	?	?	?	?	?	1.675103	?	-1.5694628	1.7125758	?	?	?	-1.4779545
?	1.9646505	-1.6199828	1.6055212	?	?	?	-1.6188967	?	?	-1.5844034	?	?	-1.6946782	?	-1.5850676	?	-1.5978442	?	?	?	?	?	?	1.1244348	-1.5697374	-1.0833848	?	?	1.6106005	1.4276716	?	?	?	?	?	?	?	?	?	?	?	1.5855457	-1.5457153	?	?	?	?	?	-1.5383003
?	-1.7942123	?	-1.8579983	?	?	-1.3118548	1.6497384	?	?	1.9142815	?	?	1.6238886	-1.5723251	?	?	1.7957947	?	?	?	?	?	-1.7507887	-1.5051346	1.5936327	?	?	?	-1.741084	?	?	?	?	?	?	?	-1.362745	?	?	?	?	-1.9493636	?	?	-1.4166528	?	?	?	?
?	-1.7994729	?	-1.8421377	?	?	-1.4697498	?	?	?	2.7993834	-1.4129264	?	?	-1.4415638	1.2637647	?	1.8325403	?	?	?	?	?	-1.5547565	?	1.522422	?	?	?	-1.5474366	?	?	?	?	?	?	?	-1.3280637	?	?	?	?	-1.4369867	?	?	-1.4543388	?	?	?	?
?	-1.6381302	1.5112859	-1.8537546	?	?	?	1.4154063	?	-1.3458151	1.6480677	?	?	?	-1.4559875	?	?	1.5276233	?	?	?	?	-1.5766413	-1.7591338	-1.4694833	1.5831933	?	?	?	-1.8719375	-1.4382551	?	?	?	?	-1.3443575	?	?	?	?	?	?	-1.5439795	?	?	-1.542386	?	?	?	?
?	1.7655842	-1.5956402	1.5602899	-1.5969658	?	?	-1.5114057	?	1.3690215	-2.1423962	1.6158082	?	-1.8611293	1.3345973	-1.426804	?	-1.8035375	?	?	?	?	?	1.542223	?	-1.6994342	?	?	?	1.793148	1.5559927	?	?	?	?	1.5941125	?	?	?	?	?	?	1.629522	?	?	1.517726	?	?	?	?
?	1.3569299	?	?	?	?	?	?	?	?	-1.3662825	?	?	-1.5722716	?	-1.5451901	?	-1.6594261	?	?	?	?	?	?	?	-1.5518311	?	?	?	?	1.5190042	?	?	?	?	?	?	?	?	?	?	?	1.4235404	-1.6011546	?	?	?	?	?	?
?	1.51646	?	1.6846871	?	?	?	-1.611392	?	?	-1.6177114	?	?	?	1.4701762	?	?	?	?	?	?	?	1.3606791	1.5662096	?	-1.5416015	?	?	?	?	1.7584578	?	?	?	?	?	?	?	?	?	?	?	1.7424868	?	?	1.5618552	?	?	?	?
?	-1.7272211	1.6467533	-1.7494154	1.4718474	?	?	1.7989484	?	-1.4638721	1.7992638	?	?	?	?	?	?	1.8373518	?	?	?	?	?	-1.5927471	?	1.4558948	?	?	?	-1.7658356	-1.577585	?	?	?	?	?	?	-1.2862573	?	?	?	?	-1.6025594	1.4739004	?	?	?	?	?	1.6488495
?	-1.521826	?	-1.4277883	1.204197	?	-1.4481748	?	?	?	1.8797388	?	?	?	-1.4820311	?	?	1.5954912	-1.3603092	?	?	?	?	-1.6170665	-1.4515293	?	-1.3878319	?	?	-1.4982964	?	?	?	?	?	?	?	?	?	?	?	?	-1.6255745	?	?	-1.4293251	?	?	?	?
?	1.4729302	?	1.5508431	?	?	?	?	?	?	-1.7978947	?	?	-1.527635	1.3977683	-1.8990531	?	-2.0491555	?	?	?	?	1.3929287	1.6894516	1.3395234	-1.4525148	?	?	?	1.8149358	?	?	?	?	?	?	?	?	?	?	?	?	1.9221053	?	?	1.4531922	?	?	?	-1.4858832
?	?	1.7103392	-1.3884908	?	?	?	?	?	?	1.9458565	?	?	1.9161668	?	1.5476716	?	?	?	?	?	?	-1.3949009	-1.9710017	?	1.5801481	?	?	?	-1.4795773	-1.5892687	?	?	-1.3775783	-1.3497797	?	?	?	?	?	?	?	-2.0145726	?	?	?	?	?	?	?
?	1.9238286	-1.607212	1.8180504	?	?	?	-1.5454625	?	1.370107	-1.9742725	1.4627608	?	-1.788601	1.5511149	?	?	-2.028971	?	?	?	?	?	1.5431211	?	-1.8343261	?	?	?	1.5789243	?	?	1.375583	?	?	1.2947645	?	1.6207427	?	?	?	?	1.6383227	?	?	1.4880204	1.3391464	?	?	?
?	-1.6962653	?	-1.6487052	?	?	-1.5008478	?	?	-1.4527284	2.2531424	-1.3958061	-1.3825601	1.3514409	-1.3354282	?	?	?	-1.2708143	?	?	?	?	-1.5823519	?	1.7377454	-1.304635	?	?	-1.6400355	-1.2933259	?	?	?	?	?	?	?	?	?	?	?	-1.6545465	?	?	-1.5097225	?	?	?	?
?	2.0215309	?	1.7408385	?	?	?	-1.6411784	?	1.3317649	-2.033863	1.3730958	?	-1.5952692	1.4060956	?	?	-1.6297537	?	?	?	?	?	2.011713	?	-1.5145121	?	?	?	1.593079	1.3781636	?	?	?	1.448949	1.5682113	?	1.4093632	?	?	?	?	1.5141889	-1.6318796	?	1.6411091	?	?	?	-1.3670549
?	-1.7432325	?	-1.6785673	?	?	-1.4148618	?	?	-1.441004	1.7417036	-1.5272086	?	1.4814352	-1.4675469	1.4066478	?	1.7407982	-1.4614693	?	?	?	-1.3158066	-1.5618997	?	?	?	?	?	-1.5387731	-1.402128	?	?	-1.1530122	?	-1.5318384	?	?	?	?	?	?	-1.4357913	?	?	-1.4751499	?	?	?	1.3307661
?	-1.6532398	1.3544124	-1.31645	1.4181045	?	?	1.4168671	?	?	1.8453811	?	?	1.4673142	-1.6381718	1.653666	?	1.6550039	?	?	?	?	?	-1.5322043	-1.4192853	1.7239412	?	?	?	-1.6397573	?	?	?	?	?	?	?	?	?	?	?	?	-1.793507	?	?	-1.560806	?	?	?	?
?	-1.8459805	1.4720526	-1.724032	?	?	?	1.5033618	?	?	2.1555705	-1.5045046	?	1.5466528	-1.5219492	?	?	1.6855541	?	?	?	?	?	-1.5126874	?	?	?	?	?	-1.7325346	-1.3416669	?	?	?	?	-1.7234664	?	-1.5474323	?	?	?	?	-1.7879797	?	?	-1.470619	?	?	?	?
?	1.7438478	?	1.636527	-1.4693582	?	1.6783073	?	?	1.5097818	-1.6294361	1.4627934	1.4454551	?	1.4223948	?	?	-1.8670353	1.3156619	?	?	?	?	1.6865177	1.4928168	?	?	?	?	1.6030159	1.3236915	?	?	?	?	?	?	1.3940424	?	?	?	?	1.9193584	?	?	1.5290184	?	?	1.1585196	-0.9197431
?	1.7897867	-1.6970078	1.8025436	?	?	?	-1.6467942	?	?	-1.6981658	?	?	-1.4469142	1.4598306	-1.4407068	?	-1.7245185	?	?	?	?	?	1.6039068	?	-1.6878389	?	?	?	1.6067916	1.6295408	?	?	?	?	1.3768722	?	?	?	?	?	?	1.8701774	?	?	1.4060833	?	?	?	?
?	1.3374571	?	1.5531335	-1.2998812	?	?	-1.5049989	?	1.5177337	-2.0491974	1.4219608	?	-1.3364838	1.4396118	?	?	-1.4280791	?	?	?	?	?	1.4889123	1.4116778	-1.8869513	?	?	?	1.62984	?	?	?	?	?	?	?	?	?	?	?	?	1.6364026	-1.4365008	?	1.3412062	?	?	?	?
?	-1.5035026	?	-1.5723825	?	?	-1.5108258	?	?	-1.4503556	2.530177	?	?	?	-1.4788514	1.0224764	?	2.1166584	-1.4416748	?	?	?	?	-1.4518143	-1.5002874	?	?	?	?	-1.5435188	?	?	?	?	?	?	?	?	?	?	?	?	-1.6400913	?	?	?	?	?	?	?
?	1.7967736	-1.7144921	1.9186649	-1.5943873	?	?	-1.7578754	?	1.5452324	-1.569751	1.4962561	?	-1.7403228	1.6630132	-1.4203467	?	-2.1705437	?	?	?	?	1.977991	1.7492706	?	-1.5093224	?	?	1.2718725	1.6849605	1.398174	?	?	1.4725938	?	1.6524752	?	?	?	?	?	?	1.5345144	?	-1.4885865	?	?	?	?	-1.3415141
?	-1.4855528	1.5336347	-1.5675786	1.5461262	?	-1.2912872	1.7775172	?	-1.4459335	1.8008772	-1.415887	?	1.5624033	-1.2248766	1.4561974	?	1.9137976	?	?	?	?	-1.6878473	-2.0960596	?	?	?	?	?	-2.0682213	-1.369658	?	?	-1.5865234	?	-1.5139755	?	-1.2144394	?	?	?	?	-1.3475674	?	?	?	?	?	-1.2272338	?
?	-1.6031193	2.0531116	-1.8310343	1.5232874	?	-1.337748	1.7534724	?	-1.709958	1.9165603	-1.3833226	?	1.2873392	-1.568282	1.5678991	?	1.7706734	?	?	?	?	-1.2643262	-1.7336911	?	1.4237463	?	-1.2453909	-1.2534928	-1.8989733	-1.3815777	?	?	-1.2399752	?	-1.7338846	?	-1.2531662	?	?	?	?	-1.3937753	?	?	?	?	?	?	1.3756005
?	1.4908003	-1.9455651	1.7388269	-1.4053415	?	1.3239405	-1.4687457	?	1.5074549	-1.9288788	1.3730913	?	-1.3712579	1.6070466	-1.5280297	?	-1.9952071	?	?	?	?	1.6174843	1.6759406	?	-1.3553919	?	?	?	1.9612657	?	?	?	1.2985349	?	1.3196537	?	?	?	?	?	?	1.5333382	?	-1.3280461	1.268921	?	?	?	?
?	-1.6878004	1.9847596	-1.9843355	1.4740753	?	?	1.9666348	?	-1.3184377	1.8631781	-1.497223	?	1.4400359	-1.4280434	1.4319395	?	1.6692402	?	?	-1.2699839	1.3206475	-2.1344154	-1.8151557	?	1.6859511	?	?	-1.3188764	-2.0641985	-1.3258286	?	?	-1.5982276	?	-1.4972382	?	?	?	?	?	?	-1.476559	?	1.4977847	?	?	?	?	1.4683073
?	-1.693128	1.6380217	-2.0888517	2.0131283	?	-1.2323525	1.9821134	?	-1.4325876	2.1939108	-1.5583252	?	1.3302484	-1.4429153	1.4679788	?	2.2309446	?	?	?	?	-1.6412708	-1.8864613	?	2.1249561	?	?	?	-1.9619725	-1.5885646	?	?	-1.4912579	?	-1.5657104	?	?	?	?	?	?	-1.3268263	?	?	?	?	?	?	?
?	1.8671024	-1.7081758	2.0969942	-1.623757	?	?	-1.9663956	?	1.375623	-1.8791356	1.4995672	?	-1.4787639	1.3882656	?	?	-1.6701291	?	?	?	?	1.6024107	1.9033736	?	-1.4970505	?	?	?	2.1092126	1.501564	?	?	1.333845	?	1.7703751	?	?	?	?	?	?	1.534215	?	-1.3826139	1.3117794	?	?	?	?
?	-1.5480044	1.7859126	-1.7661256	1.3604518	?	?	1.5683875	?	-1.40648	1.909636	-1.3635737	?	1.3860844	-1.3527944	?	?	1.488455	?	?	?	?	-1.3896928	-1.9081169	?	1.7137975	?	?	-1.2856212	-1.8161315	-1.5187163	?	?	-1.6550534	?	-1.4965255	?	?	?	?	?	?	-1.445615	?	?	?	?	?	?	1.3426154
?	1.4758334	-1.6632575	1.8005409	-1.7442615	?	1.227169	-1.5622395	?	1.3672924	-1.6457971	1.2965277	?	-1.7241681	1.2478392	-1.6000363	1.568768	-1.5955162	?	?	?	?	1.6838	1.7416788	?	-1.5300878	?	?	?	1.817637	1.2742901	?	?	1.4724349	?	1.472449	?	?	?	?	?	?	1.6463274	?	?	?	?	?	?	?
?	1.6826767	-1.7602694	1.8533114	-1.4030777	?	1.3114034	-1.6320416	?	1.5899265	-2.0090067	1.4957129	?	-1.3488202	1.3286736	-1.3099388	?	-1.5579246	?	?	?	?	1.8366096	1.7906473	?	-1.4387114	?	?	?	1.7705213	1.5963484	?	?	1.5834587	?	1.3212148	?	?	?	?	?	?	1.4024738	?	-1.5366995	1.3834513	?	?	?	-1.3655907
?	-1.4889985	1.7574544	-1.9594815	1.4488412	?	-1.3947921	1.749538	?	-1.391958	1.7248825	-1.4142591	?	1.4398576	-1.5214742	1.4649763	?	1.6140114	?	?	?	?	-1.7528826	-1.603322	?	1.7105098	?	?	-1.2410761	-1.9249051	-1.4060817	?	?	-1.7131468	?	-1.6791679	?	?	?	1.4284614	?	?	-1.3284827	?	1.4045682	?	?	?	?	?
?	1.6893936	-1.6856002	1.6775333	-2.4961722	?	1.4997613	-1.7723824	?	1.5035467	-2.3590806	1.4366362	?	-1.4602984	1.3655778	?	?	-1.9249	?	?	?	?	1.7420233	1.8463912	?	-1.6875131	?	?	1.3663689	2.0671062	1.3469887	?	?	1.3550925	?	1.4894371	?	?	?	?	?	?	1.351718	?	-1.4307544	?	?	?	?	?
?	-1.7466829	1.6414073	-1.7968714	1.4994283	?	?	1.7866879	?	-1.4426606	2.1203	-1.390601	?	1.6438788	-1.3109893	1.6033667	?	2.099232	?	?	?	?	-1.6678419	-1.9557189	?	1.5026686	?	?	?	-1.7778913	-1.5929915	?	?	-1.5501807	?	-1.7207514	?	?	?	?	?	?	-1.362143	?	1.2909343	-1.2494341	?	?	?	?
?	-1.8543546	1.7318819	-1.6820602	?	?	-1.2423782	1.7272271	?	-1.4569974	1.6156627	-1.4226532	?	1.4788734	-1.3195927	?	?	1.8491783	?	?	?	?	-1.6469228	-1.7339388	?	1.4297093	?	?	?	-1.9246006	-1.4260631	?	?	-1.7532665	?	-1.5276722	?	?	?	1.3725227	?	?	-1.46849	?	?	?	?	?	?	?
?	1.376979	-1.9427512	1.753882	-1.4760276	?	?	-1.525003	?	1.448827	-1.5817081	1.4535053	?	-1.5735155	1.5682948	-1.5739276	?	-1.4139137	?	?	?	-1.4266176	1.6046771	1.7804177	?	-1.6660978	?	?	1.4749169	1.7216979	1.4393382	?	?	1.3664793	?	1.4247549	?	?	?	?	?	?	1.2815257	?	-1.3833283	?	?	?	?	-1.3022777
?	-1.9119142	1.6999297	-1.81885	1.4782205	?	-1.3010623	1.5590365	?	-1.3581522	2.3880272	-1.3141752	?	?	-1.3413113	1.3190494	?	1.8329763	?	?	?	?	-1.4825104	-1.713363	?	1.322934	?	?	?	-1.6974411	-1.5079961	?	?	-1.4748608	?	-1.6436876	?	?	?	?	?	?	-1.4167297	?	1.3532435	-1.3263907	?	?	?	1.3644537
?	1.7854797	-1.726445	1.8991206	-1.5913057	?	?	-1.7038743	?	1.3745971	-1.7659127	1.4191709	?	-1.6003555	?	-1.6432791	?	-1.5509074	?	?	?	?	1.402742	1.8627914	?	-1.3697163	?	?	?	1.9949521	1.4608597	?	?	1.5547462	?	1.5586331	?	?	?	?	?	?	1.4479561	?	-1.3018178	?	?	?	?	-1.3346474
?	-1.5309916	1.7234702	-1.7377944	1.401671	?	-1.2382565	1.9488022	?	-1.3868593	2.175014	-1.4148086	?	1.3314749	-1.2671324	1.3894639	?	1.8387225	?	?	?	?	-1.4631711	-1.8224808	?	1.7062298	?	?	-1.2860267	-1.7962941	-1.5572963	?	?	-1.5459569	?	-1.5796423	?	?	?	1.3696821	?	?	-1.4347264	?	1.3952944	-1.2450416	?	?	?	?
?	-1.3663542	1.7959082	-2.0852466	1.4344411	?	-1.243079	1.6120522	?	-1.389685	1.5234137	-1.3234237	?	1.4264175	-1.5225997	1.4906007	?	1.5810497	?	?	-1.2406669	?	-1.4321731	-1.8073863	?	1.3168871	?	?	-1.3132297	-1.5716457	-1.4190733	?	?	-1.3883522	?	-1.5988885	?	?	?	1.310108	?	?	-1.4164594	?	1.3285797	?	?	?	?	?
?	1.4918433	-1.7745298	1.8942633	?	?	?	-2.067776	?	1.2307454	-1.8677517	1.3675649	?	-1.4623551	1.5090092	-2.1138656	?	-1.9287142	?	?	?	?	1.4180264	1.6337706	?	-1.3076348	?	?	1.2831327	1.9718642	1.601598	?	?	1.5201793	?	1.3496886	?	1.3546976	?	?	?	?	1.2372458	?	?	?	?	?	?	?
?	2.082621	-1.7240779	2.0714324	-1.5263548	?	?	-1.6563965	?	1.5278646	-1.8334886	1.4586358	?	-1.5945898	?	-1.9215198	?	-1.9125795	?	?	?	?	1.7206134	1.5090663	?	-1.392413	?	?	?	1.716804	1.4918886	?	1.2241747	1.3853	?	1.381908	?	1.2392853	?	?	?	?	1.2865508	?	?	1.2282585	?	?	?	?
?	1.6132557	-1.6866615	1.8576207	-1.7970024	?	1.2513074	-1.8806558	?	1.3983737	-2.373478	1.3455215	?	-1.5431101	1.391066	-1.385333	?	-2.6411679	?	?	?	?	1.643161	1.8447199	?	-1.7937131	?	?	?	1.8695542	1.4321424	?	1.3470236	1.3785317	1.272449	1.9865481	?	1.3218609	?	?	?	?	1.4811767	?	?	1.3433759	?	?	?	-1.4633628
?	-1.6305038	?	-1.6936278	1.6423676	?	-1.2188694	1.9033589	?	-1.4466158	1.7508858	-1.411401	?	1.5702449	?	1.5511067	?	1.7689637	?	?	?	?	-1.8318332	-1.8286344	?	1.6190739	?	?	?	-1.7903149	-1.4904554	?	?	-1.995556	?	-1.4237378	?	?	?	?	?	?	-1.7509984	?	1.4702277	-1.237493	?	?	?	?
?	-1.6345053	1.734167	-1.8550954	1.5052968	?	?	2.327024	?	-1.4126626	2.1171288	-1.3666617	?	?	-1.4124734	1.3955891	?	1.7797824	?	?	?	?	-1.7358806	-1.7362434	?	1.6341124	?	?	?	-1.5459542	-1.3590591	?	?	-1.3835121	?	-1.4378883	?	?	?	?	?	?	-1.3856884	?	1.3911532	-1.3992244	?	-1.2519987	?	?
?	1.7225767	-1.675884	1.6646419	-1.3976896	?	1.2482116	-1.5793246	?	1.4375021	-1.9515903	1.2809864	?	-1.4784517	1.39253	-1.5012907	?	-2.0241907	?	?	?	-1.4541453	1.4284554	1.9147677	?	-1.4972898	?	?	?	1.7837291	1.2154084	?	?	1.667009	1.398185	1.6308134	?	?	?	?	?	?	1.5223113	?	?	1.4262152	?	?	?	?
?	-1.7195151	1.7012331	-1.7355438	2.2905777	?	-1.4411999	1.5712886	?	-1.5220754	1.9978572	-1.5079224	?	1.3877503	-1.2656646	1.5559955	?	2.1006691	?	?	?	1.3015136	-1.8470552	-1.8942775	?	1.5154567	?	?	-1.2238106	-1.6793754	?	?	?	-1.7125541	?	-1.5211375	?	?	?	?	?	?	-1.5494359	?	?	-1.2363725	?	?	?	1.3249524
?	1.5672019	-1.6400081	1.8713282	-1.894069	?	?	-1.6214796	?	1.2995305	-2.4481	1.2904029	?	-1.4128865	1.4897344	-1.4928967	?	-1.5983223	?	?	?	?	1.6112925	1.9065063	?	-1.4021696	?	?	1.3102372	2.1854522	1.9803424	?	?	1.6526457	?	?	?	1.2835853	?	?	?	?	1.3321239	?	?	1.2830193	?	?	?	-1.3033838
?	-1.8082218	1.6926262	-1.8853743	1.6313677	?	-1.606198	1.6522179	?	-1.3466778	1.956937	-1.4011977	?	1.900173	-1.4234948	1.454498	?	1.6680897	?	?	?	?	-2.0693154	-1.5730135	?	1.5781531	?	?	?	-1.7373787	?	?	?	-1.7282546	?	-1.5482917	?	?	?	?	?	?	-1.6485149	?	?	?	?	?	?	?
?	1.5675155	-1.7613541	1.9252319	-1.4626703	?	?	-1.7892245	?	1.2667263	-1.8988017	1.361458	?	-1.7317679	1.4138358	-1.6322086	?	-1.7747962	?	?	?	?	1.5789871	1.7515445	?	-1.4908426	?	?	?	1.8291502	1.4931241	?	?	1.3375237	?	1.6243411	?	?	?	?	?	?	1.4146723	?	?	1.2488638	?	?	?	-1.2971293
?	-1.5824049	1.7444533	-1.8825231	1.4671496	?	-1.3132932	2.1630185	?	-1.544986	1.9161258	-1.497305	?	1.512017	?	1.5604736	?	1.8469162	?	?	?	?	-1.5562025	-1.8687952	?	1.5609862	?	?	-1.2590744	-1.6171329	-1.3558017	?	?	?	?	-1.491526	?	?	?	1.2797917	?	?	-1.22529	?	1.3468653	?	?	?	?	1.3418193
?	1.7819046	-1.6236196	2.1351786	-1.5597447	?	?	-2.0768077	?	1.4932313	-2.03787	1.5086924	?	-1.700773	1.4638181	-1.507029	?	-2.1859117	?	?	?	?	1.59773	1.828256	?	-1.5325396	?	?	?	1.90065	1.3098277	?	1.2869716	1.270439	?	1.5006317	?	?	?	?	?	?	1.4699758	?	?	1.3010925	?	?	?	?
?	-1.7080054	1.8094025	-1.6918008	1.5628895	?	?	1.821468	?	-1.3876084	1.3041073	-1.4138172	?	1.614558	-1.4177946	1.6394615	?	1.7426018	?	?	?	?	-1.5335737	-1.922249	?	1.7116369	?	?	-1.2361993	-1.8760147	-1.4166567	?	?	-1.6196014	?	-1.4720542	?	?	?	?	?	?	-1.3637356	?	?	?	?	?	?	1.4163523
?	-1.75562	1.7441543	-1.495845	1.6852343	?	?	2.1521826	?	-1.3117781	1.9789461	-1.4440244	?	2.3530068	-1.4927583	1.6270767	?	1.4287149	?	?	?	?	-1.6782393	-1.9190334	?	1.6598066	?	?	?	-1.6953614	-1.4923131	?	?	-1.5696776	?	-1.4537381	?	?	?	?	?	?	-1.4989256	?	1.3506507	-1.2323058	?	?	?	1.4937416
?	-1.8581024	1.6533611	-1.8195385	1.8942473	?	?	1.9388226	?	-1.5730087	1.5315684	-1.3800931	?	1.4189717	-1.4595368	?	?	2.0151846	?	?	?	1.5038753	-1.901531	-1.5099969	?	1.4162282	?	?	-1.2633789	-1.9768002	-1.2186697	?	?	-1.4938902	-1.2372481	-1.52396	?	?	?	?	?	?	-1.4098744	?	?	-1.2896566	?	?	?	?
?	1.5090256	-1.6013416	1.7484763	-1.3651923	?	?	-1.5348116	?	1.2573721	-1.6792375	?	?	-1.9733182	1.356331	-1.4436809	?	-1.9593754	?	?	?	?	1.4926922	1.5265377	?	-1.5361577	?	?	?	1.9520236	1.6596502	?	?	1.6523165	?	1.5321355	?	1.3498205	?	?	?	?	1.5052284	?	?	?	?	?	?	-1.3323649
?	1.5673788	-1.7553835	1.8367174	-2.0202296	?	1.4561396	-1.3935462	?	1.6210451	-2.1348052	1.476823	?	?	1.1390097	-1.266882	?	-2.4501114	?	?	?	?	1.859946	1.9086252	?	-1.6350392	?	?	?	1.8270512	1.3034409	?	?	1.6081614	?	1.6433123	?	1.2298546	?	-1.4640014	?	?	1.3546958	?	?	1.2696093	?	?	?	-1.3853468
?	1.7427105	-1.8062338	1.825764	-1.3275292	?	?	-1.7144254	?	1.4012456	-1.8299067	1.3285308	?	-1.4400185	1.335254	-1.3762547	?	-1.6046557	?	?	?	?	2.021513	1.9142784	?	-1.6348042	?	?	1.3873936	1.8081294	1.4299372	?	?	1.6587002	?	1.5199872	?	1.3603178	?	-1.3494787	?	?	1.4021922	?	?	1.4238715	?	?	?	-1.3496424
?	-1.6394653	1.8107	-1.8545349	1.4771562	?	?	1.9118111	?	-1.4338907	1.583665	-1.4435287	?	1.5507005	-1.4285252	1.4325972	-1.4043407	2.0563164	?	?	?	?	-1.985095	-1.6603317	?	?	?	?	-1.5374601	-1.7450323	-1.2649937	?	?	-1.7232932	?	-1.7234433	?	-1.2514666	?	1.3747382	?	?	-1.4399716	?	1.3674586	-1.4459229	?	?	?	?
?	1.565567	-1.6785774	1.5389652	-1.7079113	?	1.3435313	-1.7564347	?	1.4675561	-1.614504	1.3210121	?	-1.4920251	1.4202045	-1.3809556	?	-1.5024904	?	?	?	?	1.941048	1.7534214	?	-1.5944351	?	?	?	2.0182033	1.5985423	?	?	1.4416847	?	1.5099213	?	?	?	?	?	?	1.3731295	?	?	?	?	?	?	?
?	-1.6578329	1.8073012	-1.8991909	?	?	?	1.6118232	?	-1.3806357	1.6192235	-1.5275879	?	1.5525386	?	1.5984704	?	1.6113647	?	?	?	?	-1.4407537	-1.5202874	?	1.3615626	?	?	?	-1.6435939	-1.3537601	?	?	-1.5732828	?	-1.5389084	?	-1.290904	?	1.6609817	?	?	-1.2649057	?	1.3082469	-1.2828968	?	?	?	?
?	1.730244	-1.8699615	2.192993	-1.604064	?	?	-1.6938157	?	1.4697648	-1.9471912	1.4848266	?	-1.4232218	1.2353984	-1.5285739	?	-1.8815118	?	?	?	?	1.7468051	1.9633019	?	-1.5475947	?	?	?	2.0012202	1.7168981	?	?	1.4114565	?	1.4967072	?	1.2597483	?	?	?	?	?	?	-1.4163839	1.3834925	?	?	?	?
?	-1.704143	1.7946444	-1.5661457	1.5221115	?	-1.4210801	1.9207346	?	-1.55792	2.0322287	-1.5240636	?	?	?	1.3770224	?	1.7662946	?	?	?	1.3167896	-1.5794071	-1.9728277	?	1.6440169	-1.3030444	?	?	-1.9485521	-1.2259986	?	?	-1.575045	?	-1.6042742	?	?	?	?	?	?	-1.5963407	?	?	-1.3365352	?	?	?	?
?	1.6076524	-1.8772149	1.5206441	-1.9157896	?	?	-1.6494087	?	1.468278	-1.9276026	1.4675878	?	-1.5827873	1.2294142	-1.4120969	?	-1.7182422	?	?	?	-1.3445836	1.7462758	1.8161454	?	-1.7260329	?	?	1.3717656	1.6999869	1.4473151	?	?	1.5510893	?	1.617243	?	?	?	?	?	?	1.5207666	?	-1.4107592	1.4480829	?	?	?	-1.2949628
?	-1.284225	1.6876296	-1.9443829	1.3113906	?	-1.4504058	1.7070147	?	-1.5052725	1.7512072	-1.4078971	?	1.4200331	-1.4005439	1.6035234	?	2.2569516	?	?	?	?	-1.342917	-1.7300717	?	1.4047688	?	?	?	-1.8763967	-1.3573107	?	?	-1.527778	?	-1.7129867	?	?	?	1.2810667	?	?	-1.4068086	?	1.2973183	?	?	?	?	?
?	-1.7019277	1.7185241	-1.7517016	1.5299599	?	-1.2876565	1.8237604	?	-1.4410994	2.1503274	-1.4309112	?	1.4432216	-1.4357747	1.3956268	?	2.2154856	?	?	?	?	-1.7774688	-1.5747066	?	1.7768891	?	?	?	-1.947892	-1.6980164	?	?	-1.5052072	?	?	?	?	?	1.3618693	?	?	-1.2954755	?	1.3213596	?	?	?	?	1.3259033
?	1.9014686	-1.7391838	1.985847	-1.5828379	?	1.2704533	-1.6983198	?	?	-1.9881154	1.3308204	?	-1.5020508	1.3133438	-1.4055344	?	-1.9695457	?	?	?	?	1.5065858	2.3370156	?	-1.5464492	?	?	?	1.760307	1.4322217	?	?	1.6479497	?	1.3668737	?	?	?	-1.4284167	?	?	1.4817529	?	?	1.274874	?	?	?	-1.3177345
?	1.7499737	-1.6906615	1.8524793	-1.50852	?	?	-1.558198	?	1.4993097	-1.8753693	?	?	-1.5997967	1.7608347	-1.509897	1.2640569	-2.0455906	?	-1.1705194	1.0435653	-0.99842554	1.3286309	1.7080935	?	-1.4624205	?	?	?	1.7768614	1.722197	?	?	1.364468	?	1.4936224	?	?	?	-1.4979056	?	?	1.5994091	?	-1.5157095	1.2980593	?	?	?	-1.3979597
?	-1.5490899	2.1940835	-1.9169627	1.9974644	?	-1.2591745	1.7078053	?	-1.5310705	2.0961397	-1.4091992	?	1.4886795	-1.4489001	1.5457128	-1.3028954	2.2986963	?	?	?	1.3268192	-1.6503354	-1.6910931	?	1.5035676	?	?	?	-1.8402239	-1.3749415	?	?	-1.5366744	?	-1.4600224	?	-1.4355986	?	?	?	?	-1.5815368	?	1.4069073	?	?	?	?	1.4392606
?	1.6315639	-1.9994713	1.6559641	-1.7161319	?	1.2826465	-1.7795632	?	1.440597	-2.2657785	1.4500932	?	-1.392689	1.4281416	-1.5484085	?	-1.5977404	?	?	1.2478721	?	1.7773131	1.6664636	?	-1.533436	?	?	?	1.9547449	1.5269043	?	?	1.4144503	?	1.5881528	?	1.2168633	?	?	?	?	1.37762	?	-1.506886	?	?	?	?	?
?	?	-1.6275855	1.6065185	-1.7613913	?	?	-1.8116423	?	1.5191343	-1.7709239	1.4827492	?	?	1.2632263	-1.3607533	?	-2.2313373	?	?	1.263467	?	1.992179	1.741122	?	-1.5118123	?	?	?	1.7528752	1.4028478	?	1.3031611	1.4389424	?	1.555507	?	?	?	?	?	?	1.3138202	?	?	1.354647	?	?	?	?
?	-1.7116696	1.886225	-1.7551595	1.4157064	?	?	1.5298204	?	-1.231797	1.9626592	-1.4694712	?	1.4648365	-1.6698016	1.3825169	?	1.7575649	?	?	?	1.336037	-1.5242571	-1.7034736	?	1.5902917	?	?	?	-1.93976	-1.4553477	?	?	-1.7417074	?	-1.5517268	?	?	?	1.2848364	?	?	-1.3286443	?	1.3811636	?	?	?	?	?
?	-1.6523587	1.7212384	-2.0384784	1.7772148	?	?	1.726075	?	-1.3572066	1.7260048	-1.3009267	?	1.4720682	-1.4025053	1.3481272	?	1.9483072	?	?	?	?	-1.7868816	-1.5602852	?	1.6263891	?	?	?	-1.8832725	-1.6212875	?	?	-1.4726117	?	-1.5455271	?	?	?	1.352521	?	?	-1.3776011	?	1.3579993	-1.2530692	?	?	?	?
?	-1.6879808	1.8575449	-1.6330959	1.6285084	?	?	2.1106722	?	-1.4261969	1.6324234	-1.3523949	?	1.7243083	-1.2919983	?	?	1.8613228	?	?	?	?	-1.5759722	-1.5530016	?	1.6181258	?	?	?	-1.7170789	-1.3191423	?	?	-1.4724491	?	-1.4406544	?	?	?	?	?	?	-1.3609488	?	?	-1.3885871	?	?	?	1.3519573
?	1.7802953	-1.7319317	1.6683499	-1.6960508	?	1.2869164	-1.7657725	?	1.5405581	-1.6429311	1.4313092	?	-1.5746462	1.4223278	-1.3512534	?	-1.9469337	?	?	?	?	2.0315611	1.9431058	?	-1.6454922	?	?	?	1.8334249	1.4482625	?	?	1.440593	1.3786924	1.7384542	?	?	?	?	?	?	1.317812	?	?	1.3401235	?	1.316792	?	-1.5105639
?	-1.4502194	1.8875275	-1.791702	1.4738052	?	?	1.7946883	?	-1.3978494	1.455536	-1.4351236	?	?	-1.3528454	1.3958694	-1.2253289	1.8047514	?	?	?	?	-1.5736891	-1.9991537	?	1.3510787	?	?	-1.2970893	-1.6965811	-1.2307732	?	?	-1.5361786	?	-1.7020382	?	?	?	1.3196281	?	?	-1.3641146	?	1.3007557	-1.2259281	?	?	?	?
?	1.5475717	-1.7824816	2.0287945	-1.746699	?	1.2307482	-1.8457248	?	?	-1.9587429	1.2772106	?	-1.4159784	1.4591181	-1.4051855	?	-2.0064027	?	?	?	-1.2967057	1.3910401	1.9278663	?	-1.430765	?	?	1.3863497	1.783277	1.7475666	?	?	1.5338974	?	1.2922	?	?	?	?	?	?	1.3900754	?	-1.3763932	1.3197893	?	?	?	?
?	-1.7661725	1.8160616	-1.8718745	1.5891855	?	?	1.5241654	?	-1.3781183	1.8048092	-1.477407	?	?	-1.5814719	?	?	2.0194914	?	?	?	?	-1.4662029	-1.6350207	?	1.6819668	?	?	?	-1.7573781	-1.5302231	?	-1.2564592	-1.3731471	?	-1.7110564	?	?	?	?	?	?	-1.5502863	?	?	?	?	?	?	1.4642916
?	-1.3915393	1.6856676	-1.874532	1.5268397	?	-1.2222568	1.6076263	?	-1.3209697	1.9261777	-1.5531143	?	1.5356076	-1.3837173	1.72569	?	1.6936147	?	?	?	?	-1.7176808	-1.7578704	?	1.6597205	?	?	-1.2741034	-1.7170258	-1.7463461	?	?	-1.5684425	?	-1.681467	?	?	?	?	?	?	?	?	1.3994633	-1.2187778	?	?	?	1.3505708
?	-1.4251186	1.5975316	-1.8082775	1.5180532	?	-1.2655748	2.184145	?	-1.356501	2.362454	-1.5031025	?	1.6851528	-1.3844599	1.4374182	?	1.7750858	?	?	?	?	-1.4937254	-1.7797471	?	1.4119501	?	?	?	-1.9182379	-1.4643825	?	?	-1.6195529	?	-1.2927951	?	?	?	?	?	?	-1.4220494	?	1.6347587	-1.223713	?	?	?	1.3697752
?	1.3165274	-1.6059117	1.8785104	-1.5044645	?	1.2886392	-1.7316507	?	1.6057318	-1.6199323	1.383306	?	-1.658577	1.2429655	?	?	-2.2245378	?	?	?	-1.6343145	1.3227228	1.2409127	?	-1.7076159	?	?	?	1.8883421	1.3937656	?	?	1.6928227	?	1.5888876	?	?	?	?	?	?	?	?	-1.2980405	?	?	?	?	?
?	1.5740563	-1.5081123	1.975185	-1.7458752	?	1.5269333	-1.706042	?	?	-2.2667465	1.3801726	?	-1.8106167	1.4464355	-1.7961498	?	-1.5291458	?	-1.0068564	?	-1.229761	1.7167807	2.0748606	?	-1.6890129	?	?	1.2992674	1.4151105	1.4425907	?	?	1.4228107	?	1.5961205	?	?	?	-1.4619571	?	?	1.426015	?	?	1.2382088	?	?	?	?
?	-1.5410966	1.950832	-1.8000982	1.9262395	?	?	1.638653	?	-1.5906181	1.6417023	-1.4082499	?	1.3852004	-1.7367346	1.4309604	?	1.7389748	?	?	?	?	-1.972761	-1.4681796	?	1.5433216	-1.242528	?	?	-1.7623608	-1.3365461	?	?	-1.4401423	?	-1.4844878	?	?	?	1.7157185	?	?	?	?	?	-1.2291696	?	?	?	1.4938656
?	-1.4247656	1.7406476	-1.8998791	1.6538289	?	-1.2205094	1.5796689	?	-1.5440168	1.7839385	-1.4955087	?	1.5920863	-1.452534	?	?	1.8349494	?	?	?	?	-1.5713918	-1.8048081	?	1.7027711	?	?	-1.2926288	-1.7903531	-1.6728033	?	?	-1.7592747	?	-1.2329592	?	?	?	1.3377119	?	?	?	?	1.321958	?	?	?	?	1.3348901
?	1.4496704	-1.9068621	1.8502445	-1.432069	?	1.3937027	-2.004015	?	1.4554697	-1.903104	1.435468	?	-1.4119666	1.3027362	-1.6231843	?	-2.7598093	?	?	?	?	1.4201562	1.6723841	1.3217463	-1.7530192	?	?	?	1.6674348	1.648397	?	?	1.599129	?	1.4592791	?	1.2472694	?	?	?	?	1.564272	?	?	1.2968836	?	?	?	?
?	1.6960781	-1.6635777	1.7850136	?	?	1.4427412	-1.8160483	?	?	-2.275463	1.3678716	?	?	1.6990007	-1.7150877	?	-1.7142224	?	?	?	?	1.6115752	1.8977582	?	-1.5345352	?	?	?	1.7365038	1.4884051	?	?	1.5447116	?	1.3957939	?	?	?	?	?	?	1.4366822	?	?	?	?	?	?	-1.6668265
?	-1.5674094	1.9138013	-1.7442516	1.4501429	?	?	1.810272	?	-1.3041834	1.4748411	-1.3674985	?	1.7181959	-1.4493495	1.4194745	?	1.6626754	?	1.3042191	?	?	-1.6322552	-1.7491031	?	1.4855944	?	?	?	-1.8128599	-1.67163	?	?	-1.3797154	?	-1.3221322	?	-1.289312	?	1.3747628	?	?	?	?	1.3628733	-1.239109	?	?	?	?
?	-1.6007589	1.7050309	-1.8522289	1.6465409	?	?	1.699159	?	-1.3038913	1.8312176	-1.4012555	?	1.6426922	-1.3688313	1.535246	?	2.1421595	?	?	?	?	-1.3006445	-1.4558051	?	1.7552155	?	?	?	-1.8020489	-1.4268702	?	?	-1.8405381	-1.3508146	-1.6594378	?	?	?	1.398713	?	?	-1.3573779	?	1.4033387	-1.2808924	?	?	?	?
?	1.5112227	-1.6017427	1.5657903	-1.7718542	?	1.464129	-1.6506168	?	1.2728189	-1.6272153	1.4071286	?	-1.60072	1.4554008	-1.7567734	?	-1.7867723	?	?	?	?	1.7413899	1.660333	?	-1.5132282	?	?	?	1.8180933	1.3448529	?	?	1.3975391	?	1.4830357	?	1.26005	?	?	?	?	1.8088907	?	-1.3864318	?	?	?	?	-1.3484418
?	1.8404299	-1.788601	1.8213015	-1.3414061	?	?	-1.8496189	?	1.4561323	-1.9246143	1.454881	?	-1.5595713	1.4952793	-1.3531659	?	-2.0782905	?	?	?	-1.3377836	2.0024784	1.9060824	?	-1.5130403	?	?	1.2523246	1.6729939	1.2814192	?	?	1.4337968	?	1.7802242	?	?	?	-1.4753883	?	?	1.4431925	?	-1.5279907	1.4493958	?	?	?	-1.4288214
?	-2.1107497	1.978876	-1.8809712	1.4599615	?	-1.3588619	2.0103078	?	-1.4614977	1.8101054	-1.4046779	?	1.5281614	-1.5609162	1.3198953	?	1.6017178	?	?	?	?	-1.7175313	-1.8357428	?	1.4106196	?	?	?	-1.6169884	-1.7483474	?	?	-1.4472971	?	-1.6565726	?	?	?	?	?	?	-1.6062958	?	?	-1.4023777	?	?	?	?
?	1.4603089	-1.6958714	1.7821171	-1.8095008	?	1.2685623	-1.6663749	?	1.3811975	-1.918123	1.486521	?	-1.4773372	1.347529	-1.3995427	?	-1.6484869	?	?	1.2482831	?	1.4323517	1.977557	?	-1.5670981	?	?	1.316371	1.8112366	1.3288087	?	?	1.6236421	?	1.7091886	?	?	?	?	?	?	?	?	-1.3892373	1.234408	?	?	?	?
?	-1.3528644	1.8158671	-1.8175863	1.5704855	?	-1.3058656	1.817501	?	-1.3593907	1.8748192	-1.2914877	?	1.4214919	?	2.0040653	?	1.9626383	?	?	?	1.313313	-1.9750781	-1.6445763	?	1.7259005	?	?	?	-1.8619817	-1.5113299	?	?	-1.5975658	?	-1.4557734	?	?	?	1.3296691	?	?	-1.5566591	?	1.350462	?	?	?	?	1.1855255
?	-1.6385767	1.6985649	-1.8997908	?	?	-1.2982686	1.8719847	?	-1.6239954	1.9751596	-1.443235	?	1.5268868	-1.3474157	1.4645936	?	1.5876173	?	?	?	?	-1.5031726	-1.7960476	?	1.4507893	?	?	?	-1.7574024	-1.452026	?	?	-1.458672	?	-1.4161606	?	?	?	?	?	?	-1.2567774	?	?	-1.3069962	?	?	?	?
?	-1.3612514	1.9091673	-1.6852535	1.5414358	?	-1.2506605	1.5598146	?	-1.3472977	1.8290489	-1.479936	?	1.4677346	?	?	?	1.7306672	?	?	?	?	-1.5585386	-1.755735	?	1.7438751	?	?	?	-1.9642453	-1.6778066	?	?	-1.5792731	?	-1.2996846	?	?	?	1.4254885	?	?	-1.2872708	?	1.5610517	-1.2371677	?	?	?	1.3263867
?	1.6460658	-1.6795096	1.8932375	-1.5626819	?	1.3105798	-1.4608424	?	1.4553621	-1.7704109	1.4593898	?	?	1.5159187	?	?	-2.2076027	?	?	?	?	1.7469817	1.8982732	?	-1.5082886	?	?	?	1.8067757	1.501741	?	?	1.4434148	?	1.4409108	?	?	?	?	?	?	1.421162	?	?	1.2652488	?	?	?	-1.2925586
?	1.5265402	-1.6472441	1.5855402	-1.7168876	?	1.3637533	-1.8929983	?	1.3178895	-1.7757992	1.3035562	?	-1.7300072	1.2968465	-1.4743975	?	-2.522668	?	?	?	?	1.4148904	1.6695197	?	-1.4402647	?	?	1.2745146	1.6803199	1.3616979	?	?	1.390328	?	1.4984858	?	?	?	-1.3951775	?	?	?	?	?	?	?	?	?	?
?	-1.721249	1.9446473	-1.8081567	1.6154093	?	?	1.5056428	?	-1.5318063	1.7935171	-1.4701661	?	1.4320767	-1.412046	1.7660487	?	2.0249195	?	?	?	?	-1.9253709	-1.5716817	?	1.3719829	?	?	-1.2363966	-1.6635374	-1.3352467	?	?	-1.5634862	?	-1.5961975	?	-1.298134	?	?	?	?	-1.4141915	?	1.384972	-1.2480916	?	?	?	1.3386273
?	1.7034931	-1.8555732	1.6397556	-1.5847172	?	1.311143	-1.8432137	?	1.5926266	-1.9731475	1.2823563	?	-1.8882015	1.4395542	-1.3593909	?	-1.9242524	?	?	?	?	1.3577965	1.978525	?	-1.5878409	?	?	?	1.7887919	1.456886	?	?	1.9895506	?	1.3890088	?	?	?	?	?	?	1.5303868	?	?	?	?	?	?	-1.3079093
?	-1.7082204	1.665357	-1.672859	1.3856075	?	?	1.6022238	?	-1.4782503	1.7177361	-1.4112109	?	1.6460558	?	?	?	1.8170357	?	?	?	?	-1.5579762	-1.7411761	?	1.6817403	?	?	?	-1.7299167	-1.3092237	?	?	-1.566009	?	-1.5383422	?	?	?	1.3715403	?	?	-1.5181507	?	1.375009	?	?	?	?	?
?	-1.4081358	1.7680067	-1.750867	1.5554907	?	?	1.6349622	?	-1.4404341	2.10618	-1.4924778	?	1.734527	-1.4778292	1.7075055	?	1.573033	?	?	?	?	-1.6176565	-1.691168	?	1.3660668	?	?	?	-1.8792781	-1.3899887	?	-1.170143	-1.5921098	-1.3127719	-1.8111207	?	?	?	?	?	?	?	?	1.358935	-1.2769816	?	?	?	?
?	-1.9981668	1.7140865	-2.0435443	1.329863	?	?	1.5270492	?	-1.2955179	1.774025	-1.4790512	?	1.558979	-1.612631	1.4174823	?	1.5301291	?	?	?	?	-1.5698522	-1.8244356	?	1.4951463	?	?	?	-2.010881	-1.6298127	?	?	-1.6978455	?	-1.3919481	?	?	?	?	?	?	-1.5501608	?	1.2924621	?	?	?	?	1.3740836
?	1.465316	-1.7134049	1.7076216	?	?	?	-1.7857385	?	1.5819864	-1.7092202	1.437183	?	-1.5811554	1.5013311	-1.4855651	?	-1.9504206	?	?	?	?	1.4695249	1.6508199	?	-1.3166562	?	?	?	1.6091789	1.4388591	?	?	1.5897768	?	1.6333978	?	1.3016107	?	?	?	?	1.5137504	?	?	1.231977	?	?	?	?
?	-1.5971972	1.677882	-1.8814574	1.3694777	?	?	1.8351966	?	-1.3140087	2.1408484	-1.4397238	?	1.5764768	-1.5125064	1.5128431	?	1.7142255	?	?	?	?	-1.7169497	-1.897041	?	1.5451769	?	?	?	-1.7434024	-1.4840798	?	?	-1.498028	?	-1.9363225	?	-1.2322373	?	?	?	?	-1.4680151	?	1.4030706	-1.3051226	?	?	?	1.307237
?	1.7247816	-1.6979368	1.8871157	-1.6798943	?	?	-1.6816894	?	1.5297548	-2.3908112	1.397819	?	-2.0082726	1.5059798	-1.4755827	?	-2.1958838	?	?	?	?	1.6709535	2.0214167	?	-1.4790152	?	?	?	1.8014581	1.2422628	?	?	1.5507632	?	1.3464677	?	1.2832327	?	-1.3285568	?	?	1.4315096	?	-1.3728647	1.2422674	?	?	?	-1.3459091
?	-1.674939	1.9263734	-1.8313743	1.4629364	?	?	1.6433388	?	-1.5129193	2.0273423	-1.3052617	?	1.5252109	?	1.4826137	?	2.1285431	?	?	?	?	-1.4080756	-1.9526266	?	1.5228325	?	?	?	-1.6452317	-1.5334829	?	?	-2.0662584	?	-1.5411625	?	?	?	?	?	?	-1.6888949	?	1.3477542	?	?	?	?	?
?	1.7397857	-1.8617976	2.002602	?	?	?	-1.7480327	?	1.4027752	-1.909569	1.4494678	?	-1.3650883	1.2849778	-1.4505953	?	-1.9898854	?	?	?	-1.474651	1.6329302	1.9849924	?	-1.7263536	?	?	?	1.7804524	1.4267577	?	?	1.2296662	?	1.8918744	?	?	?	-1.4888717	?	?	1.3558617	?	?	1.3100972	?	?	?	-1.4529608
?	-1.5934294	1.7593107	-1.8091195	1.3230381	?	-1.3856194	1.9579742	?	-1.3210173	2.0056577	?	?	1.5751231	-1.419024	1.5032196	?	2.001331	?	?	?	?	-1.767034	-1.8043021	?	1.587729	?	?	?	-1.908007	-1.5335054	?	?	-1.3715103	?	-1.6390972	?	-1.2613734	?	1.331385	?	?	-1.6167552	?	?	?	?	?	?	1.4621015
?	1.5504673	-1.877609	1.5379393	-1.8352932	?	?	-1.9727541	?	1.3303351	-1.9927392	1.3853142	?	-1.642676	1.3532177	-1.3492585	?	-1.9170007	?	?	?	-1.4696741	1.5013418	2.0818772	?	-1.4922428	?	?	?	1.9323274	1.4495655	?	1.2157474	1.430354	?	1.6808845	?	?	?	-1.5741063	?	?	1.3415406	?	-1.3554244	1.2635026	?	?	?	-1.4122133
?	1.6876012	-1.7847973	1.7003183	-1.6081351	?	1.4083306	-1.5292056	?	1.5155118	-1.8404984	1.4501021	?	-1.6800497	?	-1.414283	?	-1.5504166	?	?	?	?	1.2534561	1.6571325	?	-1.5354974	?	?	?	1.7901245	1.4652627	?	?	1.3589553	?	1.6735785	?	?	?	?	?	?	1.8180424	?	?	1.34494	?	?	?	-1.2944057
?	1.7710159	-1.9124799	1.9216231	-1.7628765	?	1.2242076	-1.6404272	?	1.4495198	-1.7976615	1.5187378	?	-1.9509528	1.4489967	-1.4463043	?	-1.9030772	?	?	?	?	1.6316969	2.0631719	?	?	?	?	?	2.029081	1.4570435	?	?	1.5199735	?	1.4617686	?	1.3088393	?	-1.3239832	?	?	1.6157819	?	-1.4841425	?	?	?	?	?
?	-1.8957472	1.7391739	-1.854698	?	?	-1.2371979	1.8223588	?	-1.5012519	2.1136117	-1.5048097	?	1.3113137	-1.2906523	1.5214747	?	1.581479	?	?	?	?	-1.6978316	-1.5766449	?	1.7115606	?	?	?	-1.7482346	-1.7693043	?	?	-1.5710644	?	-1.6734021	?	-1.3195839	?	?	?	?	-1.4252514	?	?	?	?	?	?	?
?	-1.8981994	1.8435315	-1.7427119	1.5955806	?	-1.3010062	1.8048073	?	-1.3986578	1.814381	-1.4624565	?	1.6679977	-1.3072232	1.564582	?	1.7290274	?	?	?	?	-1.6237242	-1.5031292	?	1.6752616	?	?	-1.3067205	-1.8907423	-1.465999	?	?	-1.4451895	?	-1.5867835	?	?	?	?	?	?	-1.9578049	?	?	-1.2389929	?	?	?	?
?	-1.8037285	1.6968169	-1.9388133	1.6068516	?	-1.32882	1.7286355	?	-1.2745667	1.8612031	-1.4754922	?	?	-1.407655	1.551722	?	1.8185765	?	?	?	?	-1.619195	-1.7601254	?	1.6118909	?	?	?	-1.8897418	-1.4141175	?	?	-1.7777569	?	-1.7122726	?	-1.2405648	?	1.4565862	?	?	-1.3435763	?	1.3173908	-1.2127752	?	?	?	1.3307527
?	1.7661622	-1.8074074	1.7699515	-1.3928978	?	?	-1.9656867	?	1.3908857	-3.2645416	1.454395	?	-1.7471213	1.2661924	?	?	-1.890422	?	?	?	-1.3051025	1.7935528	1.8071482	?	-1.5009404	?	?	?	1.725614	1.5810783	?	?	1.4735887	?	1.5289989	?	?	?	?	?	?	1.3239819	?	-1.4110568	?	?	?	?	?
?	-2.1672573	1.7755437	-1.6706948	1.7234855	?	-1.2987047	1.5785652	?	-1.5049688	2.0259435	-1.4311957	?	1.8179361	-1.4182742	?	?	1.7900871	?	?	?	?	-1.8814958	-1.978795	?	1.526189	?	?	-1.4036258	-1.6564631	-1.615814	?	?	-1.4653425	?	-1.6299735	?	?	?	?	?	?	-1.2757987	?	?	?	?	?	?	1.3477947
?	1.8551198	-1.6874913	1.7588222	-1.9399413	?	?	-1.5278791	?	1.5874162	-1.7051257	1.3920302	?	-1.5861771	1.2572339	-1.7665573	?	-1.7093388	?	?	?	?	1.4502954	1.8750787	?	-1.5425532	?	?	1.2687429	1.7238884	1.6195519	?	?	1.4724362	?	1.4088826	?	1.4135582	?	?	?	?	1.4738609	?	-1.4228556	1.3051082	?	?	?	?
?	-1.8410051	1.9974364	-1.9017617	1.5483185	?	?	1.810428	?	-1.5495555	2.2971632	-1.4078982	?	1.9085767	-1.3996503	1.6513634	?	1.5425388	?	?	?	?	-1.4183881	-1.9633768	?	1.3863646	?	?	?	-1.8664552	-1.2767555	?	?	-1.4621876	?	-1.6943109	?	?	?	1.7281584	?	?	-1.488469	?	1.5349076	-1.2818938	?	?	?	1.3070035
?	2.0521924	-1.8537508	1.7052844	-1.312049	?	1.7050844	-1.7391329	?	1.3169976	-1.9079729	1.3853221	?	-1.5234127	1.4138614	-1.3350294	?	-1.905152	?	?	?	?	1.639553	1.7993926	?	-1.666787	?	?	?	1.5924082	1.6160287	?	?	1.7818605	?	1.9583459	?	?	?	?	?	?	1.6300037	?	?	1.2235687	?	?	?	?
?	-1.8781542	1.600299	-1.9417433	1.391833	?	-1.3557155	1.7561779	?	-1.3756765	1.8240623	-1.5617013	?	1.3260282	?	1.8146511	?	2.0916731	?	?	?	?	-1.6736482	-1.9729636	-1.3377124	1.7682692	?	?	-1.3045168	-1.7443162	-1.5034882	?	?	-1.621273	?	-1.4820065	?	?	?	?	?	?	-1.5530376	?	?	-1.2503749	?	?	?	?
?	1.85364	-1.8412611	1.9908143	-1.6096926	?	?	-1.6537571	?	1.3586258	-2.079461	1.4041661	?	-1.3815755	?	-1.9093446	?	-2.0023394	?	?	?	?	1.6768332	1.9396684	?	-1.5824338	?	?	?	1.8182269	1.6552967	?	?	1.328077	?	1.6023021	?	1.2752497	?	-1.298806	?	?	1.8066034	?	-1.4467934	?	?	?	?	?
[truncated: 1,361 more columns]
