# Supplementary material for: Gene set enrichment meta-learning analysis: next- generation sequencing versus microarrays
Source: BMC Bioinformatics. 2010 Apr 8;11:176. doi: 10.1186/1471-2105-11-176 (PMC3098055; doi:10.1186/1471-2105-11-176)
Supplement: Additional file 4 — GSE-MLA TSEQ results archive. Comma separated values (CSV) files containing results of GSE-MLA for TSEQ data sets. [file 1471-2105-11-176-S4.zip › nextGeneResults_GSEMLA_TSEQ_vs_ODT.csv]

DEATHPATHWAY	MRNA_PROCESSING	LE_MYELIN_DN	MRNA_PROCESSING_REACTOME	ATP_SYNTHESIS	ROSS_CBF	AGUIRRE_PANCREAS_CHR12	CCR3PATHWAY	TRYPTOPHAN_METABOLISM	ELECTRON_TRANSPORTER_ACTIVITY	PGC1APATHWAY	HUMAN_MITODB_6_2002	CITRATE_CYCLE_TCA_CYCLE	ST_WNT_CA2_CYCLIC_GMP_PATHWAY	KENNY_WNT_UP	TYPE_III_SECRETION_SYSTEM	TGF_BETA_SIGNALING_PATHWAY	CALCINEURINPATHWAY	AGUIRRE_PANCREAS_CHR9	GLYCEROPHOSPHOLIPID_METABOLISM	ICHIBA_GVHD	NITROGEN_METABOLISM	JISON_SICKLE_CELL	TARTE_PC	BYSTROM_IL5_DN	ST_DIFFERENTIATION_PATHWAY_IN_PC12_CELLS	CORDERO_KRAS_KD_VS_CONTROL_DN	TNFR1PATHWAY	OVARIAN_INFERTILITY_GENES	SHEPARD_CRASH_AND_BURN_MUT_VS_WT_UP	INTRINSICPATHWAY	RARRXRPATHWAY	ECMPATHWAY	BRENTANI_IMMUNE_FUNCTION	HOX_GENES	ZHAN_TONSIL_PCBC	KREBS_TCA_CYCLE	ELECTRON_TRANSPORT_CHAIN	RASPATHWAY	ROSS_PML_RAR	ST_TUMOR_NECROSIS_FACTOR_PATHWAY	GLEEVECPATHWAY	ZUCCHI_EPITHELIAL_DN	SA_PTEN_PATHWAY	KERATINOCYTEPATHWAY	CELL_MOTILITY	CHEMICALPATHWAY	BRENTANI_CYTOSKELETON	PASSERINI_APOPTOSIS	LEE_CIP_DN
?	1.8627611	-1.4175642	1.7294006	?	?	?	?	?	1.4375682	-1.9626781	1.4239738	?	?	1.3017846	?	?	-2.6037047	?	?	?	?	?	1.5886399	1.435399	?	?	?	?	1.7186979	1.3984187	?	?	1.3796563	?	1.3692794	?	1.3903366	?	?	?	?	1.4824764	-1.3702675	?	1.7707995	?	?	?	?
?	1.5241777	-1.4956268	1.7736064	-1.7180741	?	?	?	?	?	-1.8149091	1.2967485	?	?	1.386245	?	?	-1.8574538	?	?	?	?	?	1.9459528	1.4999034	-1.6156026	?	?	?	1.6701634	1.7936771	?	?	?	?	1.373314	?	?	?	?	?	?	1.617872	?	?	1.6399878	?	?	?	?
?	-1.7066518	1.4945304	-1.7250068	1.4576032	?	-1.7524766	1.7479908	?	-1.3888718	1.7672213	-1.3238385	?	1.5334874	-1.4516314	?	?	1.6979684	?	?	?	?	?	-1.5533638	?	1.680401	?	?	?	-1.8162044	-1.5108106	?	?	?	?	-1.3720319	?	?	?	?	?	1.6112474	-1.6663264	?	?	?	?	?	?	?
?	-1.5684011	1.7226377	-1.7971939	?	?	?	?	?	?	2.0238433	-1.4674822	?	?	?	?	?	2.3247728	-1.3223876	?	?	?	-1.5579374	-1.6507703	-1.3600031	1.5201498	?	?	?	-1.4703151	-1.393472	?	?	?	?	-1.3788577	?	?	?	?	?	?	-1.7687961	?	?	-1.6809574	?	?	?	?
?	-1.4894124	1.656931	-1.6990288	?	?	-1.4283557	1.4784471	?	-1.3192636	1.901461	-1.5231833	?	1.6068122	-1.4671229	?	?	1.4595851	?	?	?	?	-1.577001	-1.4162532	?	1.4451178	?	?	?	-1.5485402	-2.0550606	?	?	?	?	?	?	-1.7177594	?	?	?	?	-1.978963	?	?	-1.3728055	?	?	?	?
?	-1.706767	1.7458252	-1.5924793	?	?	?	1.8174835	?	?	1.9834348	?	?	?	-1.5489568	?	?	?	?	?	?	?	-1.283431	-1.8213966	-1.5015832	2.0544462	?	?	?	-1.7627354	?	?	?	?	?	?	?	?	?	?	?	?	-1.4359256	1.5493491	?	-1.3829918	?	?	?	1.5483718
?	1.5547847	?	1.7879084	-1.1732461	?	1.4288415	?	?	1.3063612	-2.0163624	1.428055	?	-1.2600789	1.4551377	-1.2817227	?	?	1.4824142	?	?	?	?	1.5413461	1.4395764	?	1.2735687	?	1.3952389	1.4272377	1.2236996	?	1.2387373	?	?	1.5647603	1.4705212	1.4226152	?	?	?	?	1.4404191	?	?	1.5447817	?	?	?	?
?	-1.7036684	1.6461855	?	?	?	?	?	?	?	1.4784192	-1.3415419	?	1.5515877	-1.3041869	?	?	1.6602	?	?	?	?	?	-1.5255048	?	?	?	?	?	-1.6826997	-1.3185093	?	?	?	?	-1.5377976	?	?	?	?	?	?	-1.4130831	?	?	?	?	?	?	?
?	-2.032895	1.5943313	-1.8480632	1.7022835	?	?	1.4839386	?	?	2.1831942	?	?	1.5823785	-1.7332538	?	?	1.5600089	?	?	?	?	-1.3379577	-1.7027873	-1.4031811	1.5768415	?	?	?	-1.8159156	-1.2849275	?	?	?	?	-1.6755021	?	?	?	?	?	1.6385809	-1.808298	1.4364393	1.4379138	-1.2908357	?	?	?	?
?	1.5078707	-1.3130101	1.5744716	?	?	1.4356892	?	?	1.4474254	-1.8570162	1.4298025	?	-1.5045034	1.468422	?	?	-1.9751478	?	?	?	?	?	1.4573401	?	?	?	?	?	1.655655	1.3627926	?	?	?	?	1.3598701	?	1.4940708	?	?	?	?	1.5924643	?	?	1.6406791	?	?	?	?
?	1.7121602	-1.868584	1.8095703	?	?	1.4079418	-1.6476594	?	1.4509852	-2.3945627	1.5088791	?	-1.4961649	1.6379378	?	?	-1.9863532	?	?	?	?	1.4633571	1.6218394	?	-1.3858334	?	?	?	1.7501706	1.7761185	?	?	1.2996168	?	1.5530217	?	?	?	?	?	?	1.6837852	?	-1.4097402	1.4418877	?	?	1.2813783	-1.4786603
?	?	?	?	?	?	?	?	?	?	?	?	?	?	?	?	?	?	?	?	?	?	?	?	?	1.8639091	?	?	?	?	-1.7829211	?	?	?	?	?	?	?	?	?	?	?	?	?	?	?	?	?	?	?
?	-1.3059268	?	-1.4490839	1.5321892	?	-1.474343	1.5417178	?	?	1.6677905	?	?	2.0676234	-1.8702768	?	?	1.435914	?	?	?	?	-1.3824644	-1.8976089	?	1.5159966	?	?	?	-1.9624254	-1.5187101	?	?	?	?	-1.2972536	?	?	?	?	?	?	-1.5395896	?	?	-1.3891567	?	?	?	?
?	-1.4298505	?	?	?	?	?	1.7511404	?	?	1.6945368	?	?	1.3251457	?	1.3009301	?	1.6865011	?	?	?	?	?	?	?	?	?	?	?	?	-1.6513107	?	?	?	?	-1.1334468	?	?	1.2738754	?	?	?	?	?	?	-1.343208	?	?	?	?
?	-1.9511615	1.4258388	-1.7616384	1.3934358	?	-1.7323847	1.8659801	?	-1.297291	1.7612975	?	?	1.5791057	-2.411676	?	?	1.7713493	?	?	?	?	-1.5038317	-1.695676	?	1.7117335	?	?	?	-2.1908371	-1.609715	?	?	?	?	-1.3133541	?	?	?	?	?	?	-1.5612931	?	?	-2.0508687	?	?	?	1.6209477
?	1.8014163	-1.573679	1.3821964	?	?	?	-1.5094733	?	?	-2.0363162	?	?	-1.483993	1.3941232	?	?	-2.204542	?	?	?	?	?	1.4542966	?	-1.5005447	?	?	?	1.8198247	1.3333367	?	?	?	?	1.426669	?	?	?	?	?	?	1.4746304	?	-1.4501326	?	?	?	?	-1.4405879
?	-1.4529094	?	-1.6370732	1.081704	?	-1.3899764	?	?	-1.4024204	2.3917294	-1.4248557	?	1.8387394	-1.3539681	?	?	2.0052898	?	?	?	?	-1.5420649	-1.8251812	?	1.6154228	?	?	?	-1.6638612	?	?	?	?	?	-1.4170139	?	?	?	?	?	?	-1.5189828	?	?	-1.5430763	?	?	?	1.4196745
?	-1.5547204	?	-1.4948175	?	?	-1.5862011	?	?	-1.3163427	1.595366	-1.3411964	?	?	-1.6497821	?	?	1.8666495	?	?	?	?	?	-1.528025	-1.695078	?	?	?	?	-1.5751071	?	?	?	?	?	?	?	-1.4015254	?	?	?	?	-1.9140378	?	?	-1.5215428	-1.3828344	?	?	?
?	-1.4063265	1.5293201	?	1.3964242	?	-1.3977854	1.7108338	?	-1.3179039	2.007605	?	?	1.4497885	-1.4583812	1.4021263	?	1.8767107	?	?	?	?	-1.3087347	-1.6151909	?	1.6943263	?	?	?	-1.4858202	-1.7237549	?	?	?	?	?	?	?	?	?	?	?	-1.5608429	1.5011476	?	?	?	?	?	?
?	-1.8059611	1.5153633	?	1.2589121	?	?	1.6127715	?	?	1.6906883	?	?	?	?	?	?	1.6312082	?	?	?	?	?	-1.9347098	?	1.6333119	?	?	?	-1.7300531	?	?	?	?	?	?	?	?	?	?	?	?	?	?	?	?	?	?	?	?
?	1.8767935	-1.3504624	1.8444647	?	?	?	-1.7059131	?	?	-1.797191	1.3548667	?	-1.3577538	1.6564759	?	?	-1.5406322	?	?	?	?	?	1.9362934	1.4315356	-1.415072	?	?	?	1.7458144	1.462801	?	?	?	?	?	?	?	?	?	?	?	1.749866	?	?	1.7083623	?	?	?	-1.5955437
?	-2.1062584	?	-1.7496048	?	?	?	1.5135956	?	?	1.5902323	?	?	1.6210881	?	?	?	1.8798339	?	?	?	?	?	-1.6684636	?	1.7165486	?	?	?	-2.0838122	-1.591681	?	?	?	-1.2670753	-1.4644301	?	?	?	?	?	?	?	1.371698	?	?	?	?	?	?
?	-1.8532747	?	-1.7870027	1.4125031	?	-1.3600905	?	?	-1.4176508	1.6812397	-1.5090209	?	1.7115366	-1.5588882	1.4996452	?	?	?	?	?	?	-1.4796591	-1.5870489	-1.3536184	2.0310981	?	?	?	-1.625049	?	?	?	?	?	-1.3386654	?	-1.4149842	?	?	?	?	-1.7744179	?	?	-1.436179	?	?	?	?
?	1.645492	-1.5137008	1.5071112	?	?	?	-1.9130177	?	1.3462287	-2.24031	1.5619438	?	-1.643143	1.3961387	?	?	-1.7729546	?	?	?	?	1.2947537	1.9035015	?	-1.9084104	?	?	?	1.8912877	1.5011595	?	?	?	?	?	?	?	?	?	?	?	1.965093	?	?	?	?	?	?	?
?	-1.7448008	?	-1.6719215	?	?	-1.344322	?	?	?	1.9172996	-1.5682827	?	1.4989775	-1.8431926	?	?	1.591573	-1.4482361	?	?	?	?	-1.7342398	-1.4059256	1.8808717	?	?	?	-1.4387931	-1.3733829	?	-1.4227282	?	?	-1.3331535	-1.3135384	-1.494673	?	?	?	?	-1.7885492	?	?	-1.6563299	?	?	?	?
?	1.5933348	-1.694871	1.6849788	?	?	1.3175029	-1.4509553	?	1.3094875	-1.5294017	1.3509862	?	-1.469055	1.4350108	?	?	-1.431939	?	?	?	?	1.417936	1.7647238	1.3150375	-1.5746627	?	?	?	1.7513286	1.4720579	?	?	?	?	1.2745385	?	?	?	?	?	?	1.5674882	?	?	1.7620945	?	?	?	-1.4821141
?	1.5784422	?	1.7556762	-1.4039057	?	?	-1.5556101	?	1.438223	?	?	?	-1.5501934	?	-1.5556573	?	-2.474066	?	?	?	?	?	1.6023141	?	-1.560702	?	?	?	1.8761829	1.3057878	?	?	?	1.2863055	1.4534794	?	?	?	?	?	?	1.5882685	?	?	1.3590591	?	?	?	-1.4211224
?	-1.6266055	?	-1.8846345	1.1733551	?	-1.3119717	?	?	-1.3369144	1.9345862	-1.4302952	?	1.4765352	-1.6537932	?	?	2.3142004	?	?	?	?	?	-1.861958	-1.6320479	?	?	?	?	-1.653824	?	?	?	?	?	-1.5513783	?	?	?	?	?	?	-1.6763397	?	?	-1.6428164	?	?	?	?
?	1.8744987	-1.3672043	1.541417	?	?	1.354037	?	?	1.3310084	-1.7590468	1.6096752	?	?	1.481313	?	?	-1.4549016	?	?	?	?	1.4777906	1.7532222	1.3324449	-1.7676269	?	?	?	1.5232273	?	?	?	?	?	1.4331212	?	1.2935959	?	?	?	?	1.6409221	-1.4430559	?	1.3885983	?	?	?	?
?	-1.427229	1.4217398	-1.6742209	1.3499925	?	-1.3669595	?	?	-1.3696477	2.1694827	-1.3106314	?	1.4725641	-1.3937279	1.5133494	?	1.5378466	?	?	?	?	-1.4590601	-1.7587152	-1.461079	1.4239817	?	?	?	-1.7344712	-1.3458031	?	?	-1.3414775	?	?	?	?	?	?	?	?	-1.5689824	?	?	-1.5746334	?	?	?	?
?	-1.4678096	1.4994942	-1.8463858	?	?	?	?	?	?	1.795571	-1.323126	?	1.4856561	-1.5051011	?	?	1.5495201	?	?	?	?	?	-2.2871387	?	1.8212773	?	?	?	-2.084018	?	?	?	?	?	-1.451837	?	?	?	?	?	?	-1.6552489	1.7313354	?	-1.3789903	?	?	?	?
?	-1.4527776	?	-1.9791179	0.7977561	?	-1.3273007	?	?	?	1.9045364	-1.5267001	?	?	-1.3298789	?	?	1.5078098	-1.3207128	?	?	?	-1.4734217	-1.5163972	?	1.6012045	?	?	?	-1.6131859	?	?	?	?	?	?	?	-1.4270699	?	?	?	?	-1.7546055	?	?	-1.4754843	?	?	?	?
?	-1.7647226	1.4580054	-1.6625801	?	?	-1.2240704	1.189744	-1.2101684	-1.3108116	2.3232694	-1.4705304	?	1.28447	-1.4310546	?	?	2.1849809	-1.5209877	?	?	?	?	-1.773917	?	1.7222661	?	?	?	-1.7139946	?	?	?	?	?	-1.5039384	-1.3730055	-1.587267	?	?	?	?	-2.0204337	?	?	-1.5304973	?	?	?	1.6662494
?	1.6760595	-1.5656631	1.428448	?	?	?	-1.4723053	?	?	-1.5705068	?	?	-1.5930641	1.6911966	-1.3959136	?	-1.8182237	?	?	?	?	1.316651	1.3574487	1.3963715	-1.4693052	?	?	1.2970142	1.6422063	1.5395721	?	?	1.2976166	?	1.4730014	?	?	?	?	?	?	1.7151623	?	?	1.3561141	?	?	?	?
?	1.8056779	?	1.5751805	?	?	?	?	?	?	-1.9307375	?	?	-1.4608976	1.4300152	?	?	?	?	?	?	?	?	?	1.1168737	-1.4776202	-1.1371614	?	?	1.6420318	1.5519757	?	?	?	?	?	?	?	?	?	?	?	1.3740411	?	?	?	?	?	?	-1.4373066
?	-1.9517239	1.334292	-1.8680847	?	?	-1.4965898	?	?	?	1.8856732	-1.522607	?	?	-1.4015104	?	?	1.4126518	?	?	?	?	-1.5963919	-1.8074404	-1.3578467	1.649387	?	?	?	-1.6902462	-1.3106087	?	?	?	?	?	?	?	?	?	?	?	-1.467671	?	?	-1.5476463	?	?	?	?
?	-1.6198151	?	-1.6453584	?	?	?	?	?	-1.3278159	?	-1.4937335	?	1.049816	-1.4513919	0.8028262	-1.2114052	2.382662	-1.3592421	?	?	?	?	-1.5042288	-1.5782837	?	-1.3958864	?	?	-1.5602163	-1.2603086	?	-1.3522564	-1.1629276	?	-1.1753719	?	-1.3783634	?	?	?	?	-1.878336	?	?	-1.5932528	?	?	?	?
?	-1.8519102	1.4228404	-1.8292137	?	?	-1.499713	?	?	-1.3631992	1.7203772	?	?	1.4024638	-1.5666335	?	?	1.7898105	?	?	?	?	?	-1.6915513	?	1.4776232	?	?	?	-1.946893	-1.4913365	?	?	?	?	-1.378471	?	?	?	?	?	?	-1.7260123	?	?	-1.4472132	?	?	?	1.4100016
?	1.9357414	-1.5182682	1.7641374	-1.4469643	?	?	-1.5243537	?	1.3540992	-1.5401559	?	?	-1.7840933	1.5856924	?	?	-1.5744405	?	?	?	?	1.3938838	?	1.1669219	-1.6009859	-1.2265643	?	?	1.8200333	1.2846025	?	?	?	?	1.1232513	?	1.223885	?	?	?	?	1.090435	?	?	1.572275	?	?	?	?
?	?	-1.5162964	?	-1.4959866	?	?	?	?	?	-1.8045378	?	?	?	?	-1.2481388	?	-1.4873712	?	?	?	?	?	?	?	-1.4851946	?	?	?	?	1.3979038	?	?	?	?	1.2929162	?	?	?	?	?	?	1.3117448	?	-1.5273454	?	?	?	?	-1.4309475
?	1.5516697	-1.6882954	1.6135696	?	?	?	-2.0354402	?	?	-1.9500706	?	?	?	1.4714687	?	?	-1.5191609	?	?	?	?	?	1.8666555	?	?	?	?	?	?	1.5619915	?	?	?	?	?	?	?	?	?	?	?	1.8317882	?	?	?	?	?	?	-1.4536797
?	-1.6249832	1.6140437	-2.0893934	?	?	-1.3164295	1.6976608	?	-1.3969257	1.8664575	-1.4617678	?	?	-1.3118641	?	?	1.5284877	?	?	?	?	-1.5274699	-1.4529188	?	?	?	?	?	-2.0476806	-1.7569432	?	?	?	?	?	?	?	?	?	?	?	-1.6681803	?	?	-1.6977167	-1.3005836	?	?	1.4606451
?	-1.5800552	?	-1.6138918	?	?	-1.4279776	?	-1.2577806	?	2.6083603	-1.2960274	?	?	-1.4119107	0.8287926	?	1.4663719	?	?	?	?	?	-1.4293171	-1.2765731	?	?	?	?	-1.6390257	?	?	?	-1.3113134	?	-1.2806171	?	-1.38331	?	?	?	?	-1.6151538	?	?	-1.480454	?	?	?	?
?	1.9710238	?	1.642911	-1.5230978	?	?	?	?	1.401473	-2.3090115	?	?	-1.5648104	1.6934706	?	?	-1.8247253	1.1949146	-0.8461396	?	?	?	1.7608339	1.3986983	-1.6087663	?	?	?	1.8705623	1.3481258	1.4019502	?	?	?	1.3449959	?	?	?	?	?	?	1.434478	?	?	1.7921071	?	?	?	?
?	-1.8329518	1.6131053	?	1.5024425	?	?	?	?	?	1.6384861	?	?	?	?	?	?	1.8437629	?	?	?	?	?	-1.4369717	?	1.4988514	?	?	?	?	-1.4367381	-1.4828646	?	?	?	?	?	?	?	?	?	?	-1.5054877	?	?	-1.5250328	?	?	?	?
?	2.1000593	?	1.6829964	?	?	1.4352788	-1.45807	?	?	-1.8373774	1.4675577	?	?	1.5852538	?	?	-1.5414033	?	?	?	?	1.3481556	1.375886	?	-1.6961029	?	?	?	1.72441	1.5021248	?	?	?	?	1.374194	?	1.4770994	?	?	?	?	1.6474377	?	?	1.3940774	?	?	?	?
?	-1.4539694	1.3445811	-1.5364372	?	?	-1.3773261	1.2950438	?	?	1.6647756	-1.37451	?	?	-1.3027076	?	?	1.4235691	-1.2551833	?	?	?	?	-1.7823662	?	1.9412181	?	?	?	-1.7669644	-1.3651043	?	?	-1.4537197	?	?	?	-1.517479	?	?	?	?	-1.7496617	?	?	-1.396565	?	?	?	?
?	1.8403198	?	1.9436562	-1.5751705	?	?	?	?	?	-2.0356228	1.3788347	?	-1.609745	1.4257985	-1.8619714	?	-1.4944577	?	?	?	?	1.5822924	1.8823206	?	-1.715361	?	?	?	1.5096414	1.9583081	?	?	?	?	1.4464663	?	1.3432038	?	?	?	?	1.5359033	?	?	1.563892	?	?	?	-2.0103369
?	-1.7421789	1.4229856	-1.5023592	?	?	?	?	?	?	1.791997	-1.5589434	?	1.9262857	-1.3045708	1.4718935	?	2.6424172	?	?	?	?	?	-1.5877308	-1.4503196	1.5251467	?	?	?	-1.533131	?	?	?	?	?	?	?	-1.4623104	?	?	?	1.4274802	-1.4755675	?	?	-1.6465224	?	?	?	?
?	-1.6480836	1.4824073	-1.6285065	?	?	?	1.4100695	?	?	1.9244158	?	?	1.637237	-1.3473263	1.385934	?	1.7302542	?	?	?	?	?	-1.506968	-1.5919708	1.7949605	?	?	?	-1.5476209	-1.3481537	?	?	?	?	?	?	?	?	?	?	?	-1.4361194	?	?	-1.7048353	?	?	?	?
?	-1.4450829	?	-1.5635065	?	?	?	1.6501569	?	-1.6882269	1.8732866	-1.3265108	?	1.5082573	-1.4344491	?	?	1.5207386	-1.299805	?	?	?	-1.741694	-2.277753	?	1.7456498	?	?	?	-1.7648963	-1.5018713	?	?	?	?	-1.4637866	?	?	?	?	?	?	-1.6157656	?	?	-1.4560598	?	?	?	1.4938093
?	1.545784	-1.5572968	1.6294928	?	?	?	?	?	1.425357	-2.0520985	1.4571801	1.2991543	-1.7440107	1.5071398	?	?	-1.5554535	?	?	?	?	1.3219295	1.6869531	?	-2.1769447	?	?	?	1.5997522	1.7260292	?	?	?	?	1.6303624	1.4842911	1.4993017	?	?	?	?	1.5428858	?	-0.73655945	1.374817	1.1672508	?	1.1883076	-0.8422557
?	1.709186	-1.4839431	1.3205864	?	?	?	-1.4448682	?	1.4392908	-1.7723466	1.423951	?	-1.4567295	?	-1.467713	?	-2.1101627	1.389149	?	?	?	?	1.6402392	1.4652275	-1.617174	?	?	?	1.7532318	?	?	?	?	?	1.3316821	?	?	?	?	?	?	1.5379851	?	?	1.6291785	?	?	?	-1.3759774
?	1.9337807	-1.4007775	1.7923557	?	?	1.4050374	?	?	?	-2.5246491	1.3476708	?	-2.0545306	1.4702427	-1.3232291	?	-1.533359	?	?	?	?	?	1.7973826	1.4320642	-1.5361489	?	?	1.44605	1.8239422	1.6026033	?	?	?	?	1.2996073	?	?	?	?	?	?	1.571648	?	?	1.6820103	?	?	?	?
?	-1.4916734	1.3579957	-1.5635808	?	?	-1.4317635	?	?	-1.4408607	1.6288786	-1.4903567	?	?	-1.4544462	?	?	2.928891	-1.3903604	?	?	?	-1.3906522	-1.6764326	?	1.6324134	?	?	?	-1.5060478	-1.3346076	?	?	?	?	?	?	-1.518564	?	?	?	?	-1.5753438	?	?	-1.3203217	?	?	?	?
?	?	?	?	?	?	?	?	?	?	1.7395295	?	?	1.4539533	?	?	?	1.4168775	?	?	?	?	?	?	?	?	?	?	?	?	-1.2919028	?	?	?	-1.4407705	?	?	?	?	?	?	?	?	?	?	?	?	?	?	?
?	-1.9883779	1.5000508	-1.7348114	?	?	-1.5808356	1.4822212	?	-1.3594236	2.0145147	-1.521114	?	?	-1.5251158	?	?	1.7521973	?	?	?	?	?	-1.3684826	?	1.922956	?	?	?	-1.8704194	-1.5938437	?	?	?	?	?	?	?	?	?	?	?	-1.3862041	?	?	?	?	?	?	1.3895619
?	1.4377959	?	1.6018609	-1.1864665	?	?	?	?	1.3470546	-3.1027803	1.4080353	?	-1.4760858	1.4826931	?	?	-1.8868103	?	?	?	?	?	1.4493891	1.336253	?	1.4157202	?	?	1.5395842	?	?	?	?	?	?	1.3657609	?	?	?	?	?	1.7451994	?	?	1.476634	?	?	?	-1.0368298
?	?	-1.5410866	1.2027242	-1.3659011	?	?	-1.4857662	?	1.4976542	-1.8298097	?	?	-1.5487394	?	?	?	-2.0384789	?	?	?	?	?	?	?	?	?	?	?	?	1.2400942	?	?	?	?	?	?	?	?	?	?	?	1.5085444	?	-1.47708	?	?	?	?	-1.248251
?	1.69429	-1.3616384	1.8949987	?	?	?	-2.0545738	?	1.370167	-1.6892247	?	?	?	?	?	?	-1.5792127	?	?	?	?	1.5387892	1.9953712	?	-1.435884	?	?	?	1.7122349	?	?	?	?	?	?	?	?	?	?	?	?	?	?	?	1.3644346	?	?	?	-1.3671093
?	-1.6850926	1.5986854	-1.5695022	1.4718156	?	?	1.5010288	?	?	1.5064408	?	?	1.6722845	?	?	?	1.7487205	?	?	?	?	-1.3403383	-1.61735	?	1.6386564	?	?	?	-1.6827719	-1.7427638	?	?	?	?	?	?	?	?	?	?	?	-1.9129035	?	?	?	?	?	?	1.5718732
?	-1.7235297	?	-1.5011894	?	?	-1.3338404	?	?	?	?	-1.2802482	?	1.2681932	-1.3669642	?	?	?	-1.3043964	?	?	?	?	-1.3743494	-1.3533897	?	-1.5135504	?	-1.2092466	-1.3418518	?	?	-1.3720728	?	?	?	?	?	?	?	?	?	-1.4874796	?	?	-1.3813171	?	?	?	?
?	-1.4931461	?	-1.3722275	?	?	?	1.4006706	?	?	1.7063106	?	?	?	-1.4947116	1.3836926	?	1.4362972	?	?	?	?	?	-1.5774041	-1.4226128	1.8012588	?	?	?	-1.553248	-1.3621771	?	?	-1.699496	-1.3188897	-1.384193	?	?	?	?	?	?	-2.0506313	?	?	-1.6027162	?	?	?	?
?	-1.4649986	?	-1.71189	?	?	-1.3585572	?	?	?	1.5219901	-1.3326292	?	?	-1.4674879	?	?	?	?	?	?	?	-1.350655	-1.6288867	?	1.5142952	?	?	?	-1.6566126	?	?	?	?	?	-1.3832859	?	?	?	?	?	?	-1.5565842	?	?	-1.4524838	?	?	-1.2732087	1.1013639
?	2.0180316	-1.3704882	1.6354958	-1.5573636	?	?	-1.8107432	?	1.3347872	-1.7831731	1.499598	?	-1.9391488	1.7948825	?	?	-2.154799	?	?	?	?	?	1.6833354	?	-1.6785997	?	?	?	1.6677625	1.7843258	?	?	1.4449288	?	1.6234382	?	?	?	?	?	?	1.6750178	?	?	1.4806148	?	?	?	?
?	1.5290052	?	1.4757773	?	?	1.4227163	?	?	?	-1.4120088	1.3869003	1.4381104	?	1.4276685	?	?	-1.8330258	1.4032811	?	?	?	?	1.5798666	1.4082383	?	1.3789393	?	1.3095417	1.3690856	?	?	1.1816089	?	?	1.2896737	?	1.3564292	?	?	?	?	1.4592929	?	?	1.3747067	?	?	?	?
?	1.5542841	?	1.6501582	?	?	1.570331	-1.3529435	?	?	-1.8496704	1.3720726	1.4231162	?	1.6062212	?	?	-2.0162935	?	?	?	?	1.331766	1.6546891	?	-1.56873	?	?	?	1.6975486	?	?	?	?	?	1.3673155	?	1.3831866	?	?	?	?	1.6551483	?	?	1.5857322	?	?	?	-1.3344827
?	-2.2180178	1.7714064	-1.9753929	?	?	-1.6205761	1.4080284	?	-1.3452797	1.5392636	-1.3616402	?	?	-1.5068021	?	?	1.7516323	?	?	?	?	?	-1.5360147	-1.4804547	1.4810305	?	?	?	-1.4610271	-1.4051224	?	?	?	?	-1.4647017	?	-1.3756195	?	?	?	?	-1.5812004	?	?	-1.5875028	?	?	?	1.5142436
?	-1.7760543	1.6283836	-1.6554966	?	?	?	1.5353853	?	?	1.6706351	-1.4641576	?	?	-1.366827	?	?	2.1385179	?	?	?	?	?	-1.6339684	?	1.424402	?	?	?	-1.571383	-1.4625735	?	?	?	?	-1.3892337	?	-1.3689276	?	?	?	?	-1.6107016	?	?	-1.6786165	?	?	?	1.3148986
?	?	1.5452107	?	1.4569229	?	?	?	?	?	?	?	?	?	?	1.5120119	?	1.6198387	?	?	?	?	?	?	?	?	?	?	?	?	-1.4354259	?	?	?	?	?	?	?	?	?	?	?	-1.8395964	?	?	?	?	?	?	?
?	1.6060554	-1.8960477	1.7167854	-1.3996588	?	?	-1.8387002	?	?	-2.265182	1.4793887	?	-1.5753425	1.6432682	-1.4137806	?	-1.7055278	?	?	?	?	1.3599231	2.0704687	1.566243	-1.5460296	?	?	?	1.6425184	1.3072095	?	?	?	?	?	?	?	?	?	?	?	1.8386241	-1.730628	?	1.594077	?	?	?	?
?	1.9778692	-1.54164	1.6447926	-1.4302428	?	?	?	?	?	-1.57788	?	?	-1.754485	1.5861386	-1.3364886	?	-1.6975949	?	?	?	?	?	1.6381466	?	?	?	?	?	1.722452	1.4006934	?	?	?	?	?	?	?	?	?	?	?	1.6175209	-1.4887669	?	1.5841825	?	?	?	-1.3972301
?	1.6727874	-1.5705142	?	-1.3384076	?	?	?	?	?	-1.6560965	?	?	?	1.4392246	?	?	-1.6776973	?	?	?	?	?	1.5401236	?	-1.7191999	?	?	?	?	1.7740848	?	?	?	?	?	?	?	?	?	?	?	?	?	?	?	?	?	?	?
?	-1.7027663	1.6420077	-1.7580369	?	?	?	?	?	?	1.3447126	-1.4351625	?	1.4755124	?	1.4693104	?	1.9779079	?	?	?	?	-1.3300179	-1.8229669	?	1.8320748	?	?	?	-1.4485966	-1.681306	?	?	?	-1.4040476	?	?	?	?	?	?	?	-1.3522431	?	?	-1.3016064	?	?	?	?
?	-1.6790391	1.773493	-1.698049	?	?	-1.3556539	?	?	-1.4629378	1.7351736	-1.5367815	?	1.7975047	-1.5364145	?	?	1.7919291	?	?	?	?	?	-1.65382	-1.3667636	1.5776142	?	?	?	-1.6690731	?	?	?	-1.3899972	?	-1.5179595	?	-1.4871755	?	?	?	?	-1.570396	?	?	-1.5873389	?	?	?	1.3677574
?	-1.9089376	?	-1.5900573	?	?	-1.4473054	1.763099	?	-1.4146452	1.7308115	-1.3172524	?	?	-1.395891	?	?	2.0135357	?	?	?	?	-1.3683553	-1.7240683	-1.467473	1.5162572	?	?	?	-1.9624047	-1.3665593	?	?	?	?	-1.4109259	?	-1.4017434	?	?	?	?	-1.6890992	?	?	-1.8148029	?	?	?	?
?	1.7764322	?	1.8225902	?	?	1.3136764	?	?	1.3486876	-1.9048318	1.2883089	?	-1.3480983	1.3866953	?	?	-2.1535764	?	?	?	?	1.3151909	1.6654639	1.477985	?	?	?	?	1.4153001	?	?	?	1.3146944	?	?	?	1.331864	?	?	?	?	1.8169485	?	?	1.5033668	?	?	?	-1.4192805
?	-1.4546152	?	-1.479112	?	?	-1.4184986	1.0682715	?	-1.3674726	2.1242726	-1.3693998	-1.358144	?	-1.3414038	?	-1.1805947	2.4444368	-1.2471827	?	?	?	?	-1.4017389	-1.3532418	1.4497783	-1.4340487	?	-1.3140781	-1.4324293	?	?	?	?	?	-1.328545	?	-1.331111	?	?	?	?	-1.8306904	?	?	-1.3325541	?	?	?	?
?	1.5981603	-1.8288528	1.7039124	?	?	1.4021626	?	?	?	-2.2133412	1.4420143	?	?	?	?	?	-2.1642568	?	?	?	?	1.6674765	1.5691246	?	-1.5490386	?	?	?	1.4702296	1.599945	?	?	?	?	1.302275	?	1.3222471	?	?	?	?	1.4845266	?	?	1.9272585	?	?	?	-1.4879345
?	-2.1227982	1.7119943	-1.7137209	?	?	?	1.5481422	?	-1.3504492	2.1028686	-1.434647	?	1.5812577	-1.422904	?	?	1.6710654	?	?	?	?	?	-1.8834127	?	1.7649285	?	?	?	-1.7722443	-1.5399275	?	?	?	?	?	?	-1.5152811	?	?	?	?	-1.6852424	?	?	-1.4041897	?	?	?	1.462606
?	?	-1.5040094	?	?	?	?	?	?	?	-1.6117561	?	?	?	?	?	?	?	?	?	?	?	?	?	?	?	?	?	?	?	1.8269129	?	?	?	?	?	?	?	?	?	?	?	?	?	?	?	?	?	?	?
?	?	1.5543189	?	1.3384666	?	?	1.565868	?	?	1.5044023	?	?	1.2434797	?	1.5204406	?	2.039005	?	?	?	?	?	-1.514862	?	1.5163504	?	?	?	?	-2.052383	?	?	?	?	?	?	?	?	?	?	?	?	?	?	?	?	?	?	?
?	-1.892534	1.5843049	-1.788501	?	?	-1.3766122	?	?	-1.319524	1.8802856	-1.2821846	?	?	?	?	?	1.6805031	?	?	?	?	-1.3013006	-1.4013419	-1.2970364	1.5432703	?	?	?	-2.0887597	-1.3056917	?	?	?	?	?	?	?	?	?	?	?	-1.4991186	?	?	-1.6153113	?	?	?	?
?	1.7466884	-1.5740942	1.6496997	?	?	1.5594497	?	?	1.3459107	-2.3121111	1.4257003	?	-1.4477005	?	-1.4748122	?	-2.5111883	1.3580922	?	?	?	?	1.7160263	1.3747041	-1.9113849	1.3536253	?	?	1.4264038	?	?	?	?	?	1.3248549	?	1.6077052	?	?	?	?	1.6144898	?	?	1.5205833	?	?	?	?
?	1.8604813	-1.6297377	1.6493775	?	?	1.3246574	-1.4760603	?	?	-1.5803555	?	?	?	1.4840255	?	?	-2.116297	?	?	?	?	1.3844684	1.4423946	?	-1.3944948	?	?	?	?	1.3227608	?	?	?	?	?	?	?	?	?	?	?	1.5028765	?	-1.4383848	1.4622929	?	?	?	-1.4057689
?	1.4412074	-1.3663371	2.045944	-1.4558506	?	1.5439668	-2.0974135	?	?	-2.0866687	1.3445655	?	-1.5527154	1.3436738	?	?	-1.7856892	1.3622794	?	?	?	?	1.6542543	1.3122921	-1.5321056	?	?	?	1.8268051	1.3664767	?	?	?	?	?	?	1.3895017	?	?	?	?	1.5706922	-1.3522196	-1.4796385	1.3973594	?	?	?	?
?	-1.4446524	1.278786	-1.5868185	?	?	?	?	?	?	1.8165315	-1.4882294	?	?	-1.822477	?	?	1.8838137	-1.1782869	?	?	?	-1.4679548	-1.6221881	?	1.3801585	?	?	?	-1.6301775	?	?	?	?	?	?	?	-1.3803056	?	?	?	?	-1.6190773	?	?	-1.5324454	?	?	?	1.3467828
?	-1.761498	?	-1.5965327	?	?	-1.3292656	?	?	?	1.9583867	-1.3958944	-1.5159502	1.4077115	-1.5100875	?	?	1.7479446	-1.4612744	?	?	?	?	-1.6455331	-1.4992058	1.3564447	?	?	?	-1.6009327	?	?	?	?	?	-1.4926229	?	?	?	?	?	?	-1.8531649	?	?	-1.3957281	?	?	-1.3386312	?
?	-1.67752	?	-1.546277	?	?	-1.4100076	?	?	?	2.5063496	?	?	?	-1.358176	?	?	2.2500613	-1.3007013	?	?	?	?	-1.3926394	-1.4327167	?	-1.286137	?	?	-1.3970903	?	?	-1.3005409	?	?	-1.3569485	?	-1.4154886	?	?	?	?	-1.5366873	?	?	-1.5718108	-1.3057756	?	?	1.4139799
?	1.6235057	?	1.7187326	?	?	1.4946814	?	?	1.3339285	-1.7290884	1.4355819	?	?	1.7065288	?	?	-1.6871278	1.4632422	?	?	?	?	1.3722326	1.2898648	-1.6107574	?	?	?	1.4393448	1.3644134	?	1.4909008	?	?	1.3138083	?	1.4349573	?	?	?	?	1.6880617	?	?	1.6429666	?	?	?	-1.4065573
?	1.5343533	-1.4028068	1.8784387	?	?	1.4188584	?	?	1.3000541	-1.691115	1.4706304	?	-1.3632935	1.5770638	?	?	-1.9278263	1.4436684	?	?	?	1.4595988	1.637721	1.3858953	-1.4883654	?	?	?	1.4914757	1.3022833	?	?	?	?	1.42181	?	1.3918225	?	?	?	?	1.6448147	?	?	1.3568039	?	?	?	-1.8070471
?	-1.7037908	1.6362257	-1.6741827	?	?	-1.56341	1.4583892	?	-1.31229	2.0499918	-1.3431789	?	1.5363164	-1.4802771	?	?	1.6622363	?	?	?	?	-1.4834428	-1.6010325	?	?	?	?	?	-1.7177174	-1.294863	?	?	-1.333793	?	?	?	-1.4519635	?	?	?	?	-1.764407	?	?	-1.4779987	?	?	?	1.5410703
?	-1.7072307	?	-1.7887956	?	?	-1.7052314	?	?	-1.3226784	1.4679242	-1.4452132	?	1.8848076	-1.4484135	?	?	1.7624141	-1.316644	?	?	?	-1.4044783	-1.5326803	-1.4583067	1.9485097	?	?	?	-1.6908202	?	?	?	?	?	-1.4977118	?	-1.4026783	?	?	?	?	-1.51056	?	0.74601173	-1.614084	-1.3192315	?	-1.3726043	1.1804284
?	-1.4376692	1.5750839	-1.725226	1.3851681	?	?	?	?	-1.2987685	1.795393	?	?	1.5616113	-1.5390937	1.5069603	?	1.9626565	?	?	?	?	?	-1.5117663	-1.3316332	?	?	?	?	-1.8357697	-1.3054578	?	?	-1.4170408	?	-1.5145897	?	?	?	?	?	?	-1.7225039	?	?	-1.6723683	?	?	?	1.7021627
?	-1.7078034	?	-1.6278102	1.698698	?	-1.4727838	?	?	?	2.4701068	-1.3374642	?	1.7138451	-1.7137094	?	?	1.6719095	?	?	?	?	?	-1.5106052	-1.3175446	1.7704774	?	?	?	-1.5491334	-1.3562808	?	?	?	?	-1.3491786	?	?	?	?	?	?	-1.9063604	?	?	-1.8118261	?	?	?	1.6610708
?	1.4152308	-1.6004406	1.8477184	?	?	1.3096892	-1.6333972	?	?	-2.2601528	1.3559892	?	-1.8025616	1.3230582	-1.398386	?	-1.651851	?	?	?	?	1.5741432	1.8341895	1.2732422	-1.3760806	?	?	?	1.8314872	1.5047455	?	?	?	?	1.3496051	?	1.3192359	?	?	?	?	1.7450049	?	-1.4391224	1.7441425	?	?	?	?
?	-1.6488111	?	-1.6433797	1.3950155	?	-1.5486652	?	?	-1.3408874	1.8837844	-1.4262305	?	?	-1.3817542	1.4990649	?	?	?	?	?	?	?	-1.5756088	?	?	?	?	?	-1.6921237	-1.5103374	?	?	-1.3857825	?	-1.3303576	?	-1.3978332	?	?	?	?	-1.8537347	?	?	-1.6152732	?	?	?	1.40626
?	1.731342	?	1.357552	?	?	1.459074	-1.5854071	?	1.4423159	-2.6462674	1.3630033	?	-1.5103797	1.6284626	?	?	-1.789713	?	?	?	?	1.2936037	1.7257591	1.4776056	-1.6575804	?	?	?	1.7594032	?	?	?	?	1.3261431	1.3904853	?	1.3454763	?	?	?	?	1.7358247	?	?	1.6658009	?	?	?	?
?	1.8543329	?	2.091982	-1.3844563	?	1.5342942	-1.5818837	?	1.4249858	-1.9039094	1.3826215	?	-1.5830584	1.4735082	?	?	-1.5374731	?	?	?	?	1.3346612	1.6094496	?	-1.6006356	?	?	?	1.7932956	1.7511101	?	?	?	?	1.5528997	?	?	?	?	?	?	1.6153227	?	?	1.3162707	?	?	?	-1.6525439
?	-2.172322	1.6122425	-1.5352826	?	?	-1.3231673	1.3847393	?	?	1.7955638	-1.4546658	?	1.3634019	-1.4736106	?	?	1.5092493	?	?	?	?	-1.2973746	-1.9292083	-1.3021827	1.7158201	?	?	?	-1.8187299	-1.5753385	?	?	?	?	-1.3885634	?	?	?	?	?	?	-1.5335242	?	?	-1.7002438	?	?	?	1.5326521
?	?	?	-1.5341245	?	?	?	?	?	?	2.48868	?	?	1.6409732	-1.5809329	?	?	2.4371386	?	?	?	?	?	?	?	?	?	?	?	-1.5178461	?	?	?	?	?	?	?	?	?	?	?	?	?	?	?	-1.526797	?	?	?	?
?	1.4818585	-1.7194527	1.7301698	?	?	1.55011	-1.5863117	?	?	-2.0171251	1.3538785	?	-1.8349594	1.3992524	?	?	-1.8269738	?	?	?	?	?	1.6706733	?	-1.806814	?	?	?	1.563992	?	?	?	?	?	?	?	?	?	?	?	?	1.688106	?	?	?	?	1.4029316	?	?
?	?	?	1.6690369	?	?	1.4282962	?	?	1.4519305	-1.9647768	1.4161199	?	-1.7982908	1.3660704	?	?	-2.2697077	?	?	?	?	?	1.4825327	?	-1.4666938	?	?	?	1.5245094	?	?	?	?	?	1.507971	?	1.5046159	?	?	?	?	1.7695312	?	?	?	1.3963559	?	?	?
?	-1.6047722	?	-1.5886663	?	?	-1.543611	?	?	?	2.6435668	?	?	?	?	?	?	2.1332934	?	?	?	?	?	?	?	?	?	?	?	?	?	?	?	?	?	?	?	-1.4743643	?	?	?	?	-1.5793426	?	?	?	?	?	?	?
?	?	?	1.3817396	?	?	?	?	?	?	-3.7032545	?	?	?	?	?	?	-1.6856676	?	?	?	?	?	?	?	?	?	?	?	?	?	?	?	?	?	?	?	1.5146105	?	?	?	?	?	?	?	1.5923976	?	?	?	?
?	?	-2.0054803	1.4977348	-1.7140602	?	?	-1.4738005	?	?	-1.8078603	?	?	-1.5723481	?	?	?	-1.5860686	?	?	?	1.324421	?	1.6555341	?	-1.4901868	?	?	?	1.5956507	1.7308608	?	?	?	?	1.3697537	?	?	?	?	?	?	1.3323048	?	?	1.5851914	?	?	?	?
?	-1.6067531	1.7052008	-1.5955194	?	?	-1.5029796	1.4200078	?	?	1.7178032	?	?	1.5107394	?	?	?	2.0754538	-1.4138161	?	?	?	-1.5407879	-1.5122738	?	1.6015178	?	?	-1.388898	-1.6629057	-1.4278481	?	?	?	?	?	?	-1.3600495	?	?	?	?	-1.4280046	?	?	-1.6128681	-1.6731399	?	?	?
?	1.5190439	?	1.8263721	?	?	1.440374	?	?	?	-1.6687678	?	?	?	?	?	?	-1.82988	1.4890441	?	?	?	?	1.6959406	?	-2.113776	?	?	?	1.5752072	?	?	?	?	?	1.4289117	?	1.7133566	?	?	?	?	1.5337219	?	?	1.6408159	1.3677653	?	?	?
?	-1.7496326	?	-1.5925465	?	?	?	?	?	?	1.3081864	-1.4308736	?	?	?	?	?	1.6970767	-1.3936393	?	?	?	?	-1.6977074	?	1.6079606	-1.4014637	?	?	-1.4973716	?	?	?	?	?	?	?	-1.5142398	?	?	?	?	-1.6915793	?	?	-1.3909441	?	?	?	?
?	?	1.9846119	?	?	?	?	1.6817596	?	?	1.7711943	?	?	?	?	1.5510265	?	1.6894445	?	?	?	?	?	-1.5340992	?	1.8298181	?	?	?	?	-1.2109878	?	?	?	?	-1.6851555	?	?	?	?	?	?	?	?	?	-1.7624526	?	?	?	1.6486241
?	1.5232173	-1.6481723	1.3981552	?	?	?	-2.1395996	?	?	-2.0683916	?	?	-1.4219282	?	?	?	-1.9235843	1.3498023	?	?	?	?	1.5527529	?	-1.5313978	?	?	?	1.5840087	?	?	?	?	?	?	?	?	?	?	?	?	1.6728387	?	?	1.5997242	?	?	?	?
?	?	?	?	?	?	?	?	?	?	2.6212926	?	?	?	-1.2801116	?	?	1.8215029	?	?	?	?	?	?	?	?	-1.3885214	?	-1.3379247	?	?	?	?	?	?	?	?	-1.6160316	?	?	?	?	-1.5526634	?	?	?	?	?	?	?
?	1.7788577	-1.6132714	1.4865588	?	?	?	?	?	1.4604923	-1.624274	1.4143324	?	?	?	?	?	-1.6892586	?	?	?	?	?	1.4511979	?	-1.7953804	?	?	?	1.7312756	?	?	?	?	?	?	?	?	?	?	?	?	?	?	?	1.4399159	?	?	?	?
?	?	-1.7662603	?	?	?	1.3870481	-1.5262057	?	?	-1.5667315	?	?	-1.4905123	?	-1.9600568	?	-1.923578	?	?	?	?	?	1.7673538	?	?	?	?	?	1.8160273	?	?	?	?	?	1.4269421	?	?	?	?	?	?	?	?	?	1.4749293	?	?	?	?
?	-1.5856164	1.4684725	-1.4106667	?	?	?	1.5950869	?	?	1.6176965	-1.3331131	?	?	?	?	?	1.845759	?	?	?	?	?	-1.5380963	?	1.7314577	?	?	?	-1.7290453	?	?	?	?	?	-1.8731858	?	?	?	?	?	?	-1.7207934	?	?	-1.6546543	?	?	?	?
?	1.85757	?	1.6843858	?	?	?	?	?	?	-2.2069764	?	?	-1.3590163	?	?	?	?	?	?	?	?	?	?	?	-2.0717409	?	?	?	1.6905581	?	?	1.5363353	?	?	?	?	1.6654588	?	?	?	?	1.6699222	?	?	1.5296696	?	?	?	?
?	-1.6426083	?	?	?	?	?	?	?	?	1.6936346	-1.4947886	?	1.380466	-1.7228277	?	?	1.648697	?	?	?	?	?	-1.6407404	?	2.0130055	?	?	?	-1.4326088	?	?	?	?	?	-1.5943398	?	-1.5233936	?	?	?	?	-1.7157146	?	?	?	?	?	?	?
?	1.5277212	?	1.5380937	?	?	1.4463793	?	?	?	-1.3812428	?	?	?	?	?	?	-1.3057157	?	?	?	?	?	1.4935236	?	-1.6346004	?	?	?	?	?	?	?	?	?	?	?	1.392969	?	?	?	?	1.4357313	?	?	1.4979373	?	1.4983637	?	?
?	1.7188919	-1.5784992	1.7864995	?	?	?	?	?	?	-1.810479	1.4558545	?	-1.870616	1.4346629	?	?	-1.3511133	?	?	?	?	?	1.8860024	?	-1.984282	?	?	?	1.5810336	?	?	?	?	?	1.5603737	?	1.6499397	?	?	?	?	1.5875707	?	?	1.5530151	1.5600243	?	?	-1.545593
?	-1.7867744	?	-1.4899143	?	?	?	?	?	-1.4708723	2.2737234	?	?	?	-1.4475809	?	?	1.6978021	-1.3986841	?	?	?	?	-1.5871376	?	?	?	?	?	-1.6693481	?	?	?	?	?	-1.4912101	?	-1.631335	?	?	?	?	?	?	?	-1.4103713	?	-1.3195254	?	1.4515212
?	-1.6274017	1.436257	-1.6800909	?	?	?	?	?	-1.6844738	2.0967352	-1.4248612	?	?	?	?	?	2.0206919	?	?	?	?	?	-1.6404686	?	2.1464818	?	?	?	-1.6546651	?	?	?	?	?	-1.3701433	?	-1.4552492	?	?	?	?	-1.7863872	?	?	-1.5628881	?	?	?	?
?	-1.5571259	?	-1.4612361	?	?	?	?	?	?	1.7447624	-1.4591119	?	1.3198092	-1.3805622	?	?	?	-1.2819314	?	-1.2026365	?	?	-1.4847947	?	?	?	?	?	-1.464588	?	?	?	?	?	-1.3631536	?	-1.5072134	?	?	?	?	-1.4084314	?	?	-1.4721076	?	?	?	?
?	1.5639006	-1.5117334	1.7046293	?	?	1.4761604	?	?	?	?	1.515373	?	?	?	?	?	-2.1317155	?	?	?	?	?	1.6984607	?	-1.5374564	?	?	?	1.6432941	?	?	?	?	?	1.4395254	?	?	?	?	?	?	?	?	?	1.6098212	?	?	?	-1.4614418
?	1.7556823	?	1.6079087	?	?	1.3738164	?	?	?	-2.2937398	?	?	-1.3783243	1.4095004	?	?	-1.8745027	?	?	?	?	?	1.5297594	?	-2.045898	?	?	?	1.4615048	?	?	?	?	?	1.3871893	?	1.4926394	?	?	?	?	1.3604542	?	?	1.3527428	?	1.3735313	?	?
?	-1.673174	1.5929389	?	?	?	-1.4551557	1.4742223	?	-1.4418169	1.6331956	-1.3336842	?	1.5392345	?	?	?	1.7676842	-1.4332438	?	?	?	?	-2.0240073	?	1.9110985	?	?	?	-1.8327725	?	?	?	?	?	-1.3822469	?	?	?	?	?	?	-1.8297713	?	?	-1.4949306	?	?	?	?
?	1.5824584	-1.987427	?	-1.5398421	?	?	?	?	?	?	?	?	-1.4637092	?	?	?	-1.5376233	?	?	?	1.5659554	?	1.8677658	?	-1.7616931	?	?	?	1.7867128	1.6672496	?	?	?	?	?	?	?	?	?	?	?	1.388683	?	-1.4505314	1.3102667	?	?	?	?
?	?	1.9334034	-1.7770348	?	?	-1.661652	1.4594845	?	-1.4996208	1.954198	?	?	?	-1.5387241	1.7315277	?	1.8440094	?	?	?	?	?	?	?	1.684288	?	?	?	-1.7195857	-1.5966308	?	?	?	?	-1.704084	?	-1.5256754	?	?	?	?	-1.5527279	?	?	-1.653665	?	?	?	?
?	1.5342091	-1.5273052	1.4938691	-1.4430549	?	?	?	?	1.4838102	-1.6451731	1.5922004	?	-1.3656255	1.4366636	-1.5870496	?	-2.0854828	?	?	?	?	?	1.5440847	?	-2.009015	?	?	?	1.5809544	?	?	?	?	?	1.606266	?	1.7228605	?	?	?	?	1.5230472	?	?	1.6477923	?	?	?	-1.8226374
?	-1.546167	?	-1.4736551	?	?	-1.6373385	?	?	?	1.5675	-1.3776956	?	?	?	?	?	1.8058503	-1.610593	?	?	?	?	-1.5257653	?	1.9505514	?	?	?	-1.4723113	?	?	?	?	?	-1.3972318	?	-1.4366562	?	?	?	?	-1.6789485	?	?	-1.4177691	?	?	?	?
?	1.4228954	-1.7396548	1.723021	?	?	?	-1.7636647	?	1.3658572	-1.6129608	?	?	?	?	-1.6174377	?	-2.2513766	?	?	1.3745059	?	?	1.7810969	?	-1.7673622	?	?	?	1.7863926	1.3866116	?	?	?	?	1.6469411	?	?	?	?	?	?	1.3967458	?	?	1.4830158	?	?	?	?
?	?	1.7943063	-1.4397523	1.4314221	?	-1.353368	?	?	?	2.3656266	?	?	?	?	1.4914471	?	1.4410819	?	?	?	?	?	-1.4983064	?	1.595755	?	?	?	-1.894954	-1.4994806	?	?	?	?	-1.5036403	?	?	?	?	?	?	-1.3298416	?	?	-1.5854293	?	?	?	?
?	1.5965215	-1.4620802	1.3687423	-1.4516802	?	?	-1.8418531	?	1.4655815	-1.8429321	?	?	?	?	-1.4753045	?	-1.8791226	?	?	?	?	?	1.6851153	?	-1.5191388	?	?	?	1.6555064	?	?	?	?	?	1.6048149	?	?	?	?	?	?	1.4181823	?	?	1.7560067	?	?	?	-1.4777787
?	1.5423714	-1.5291046	1.543238	?	?	1.526996	?	?	?	-2.08938	1.4579891	?	-1.5365529	?	?	1.2662282	-1.849141	1.1619797	-0.6855522	1.2483045	?	?	1.5312793	?	-2.0425131	?	?	1.7536656	1.5719067	?	?	?	?	?	1.5854778	?	?	?	?	?	?	?	?	?	1.4364238	?	?	?	-1.7204883
?	1.7477622	?	1.3153626	?	?	?	?	?	1.4065769	-2.9035223	?	?	?	1.4037611	?	?	?	?	?	?	?	?	1.4860854	?	?	?	?	1.4900553	1.4553322	?	?	?	?	?	1.4329431	?	1.3796186	?	?	?	?	1.509657	?	?	?	?	?	?	?
?	-1.6259913	1.6409762	-1.4296948	?	?	-1.3806251	?	?	?	2.1182997	-1.658648	?	?	?	?	?	1.9611106	?	?	?	?	?	-1.5375599	?	1.9108835	?	?	?	?	?	?	?	?	?	-1.5051821	?	-1.5527925	?	?	?	?	-1.6721054	?	?	-1.6362318	?	?	?	?
?	-1.6589445	?	-1.5480568	?	?	?	1.4915913	?	-1.4733498	1.7678206	-1.4348551	?	1.7404952	?	?	?	1.5427325	-1.4639976	?	?	?	?	-1.6356037	?	1.497224	?	?	?	-1.6276305	-1.4278425	?	?	?	?	?	?	-1.4157561	?	?	?	?	-1.6414446	?	1.3721246	-1.4969099	?	?	?	?
?	-1.5595412	1.5123613	-1.6395808	?	?	?	?	?	?	1.7604373	-1.5501716	?	2.168143	-1.3928425	?	?	2.4558413	?	?	?	?	?	-1.7113177	?	?	?	?	?	-1.6028575	?	?	?	?	?	-1.4498096	?	-1.5526129	?	?	?	?	-1.6994559	?	?	-1.568158	?	?	?	1.3311234
?	1.8970398	?	1.5317442	?	?	1.3882568	?	?	?	-2.323835	1.6764834	?	-1.3164068	1.4160349	?	?	-2.5087564	1.5125124	?	?	?	?	1.5322328	?	-2.0884614	?	?	?	1.6663483	1.399293	?	?	?	?	1.6789887	?	1.7638166	?	?	?	?	1.5824745	-1.6869826	?	1.5324345	?	?	?	-1.331564
?	-1.7514629	?	-1.5939672	?	?	?	?	?	?	1.838656	?	?	?	?	?	?	1.5327079	?	?	?	?	?	?	?	1.768279	?	?	?	?	?	?	?	?	?	?	?	?	?	?	?	?	?	?	?	-1.5723987	?	?	?	?
?	1.3880919	?	1.6212374	?	?	1.7019739	?	?	1.4307094	-2.3338134	1.4125198	1.342014	?	?	?	?	-1.606491	?	?	?	?	?	1.4427893	1.5293022	-2.1647534	1.5677607	?	?	1.3330042	?	?	?	?	?	1.5704303	?	1.7173778	?	?	?	?	1.6724476	?	?	1.5032682	?	?	?	?
?	-1.7556089	1.4384681	-1.5412627	?	?	-1.4776806	1.799829	?	?	1.8625164	-1.4205836	?	?	?	?	?	1.8315516	?	?	?	?	?	-1.8961252	?	1.7102269	?	?	?	-1.7616292	?	?	?	?	?	?	?	-1.3763129	?	?	?	?	-1.4483466	?	?	-1.6411916	?	?	?	?
?	1.8087324	?	1.6124498	?	?	?	?	?	?	-2.3201976	1.3870454	?	-1.3443738	1.730205	?	?	-1.3476113	?	?	?	?	?	1.6610359	?	?	?	?	?	1.4511145	?	?	?	?	?	1.4363738	?	1.477703	?	?	?	?	1.47639	?	?	1.5794961	?	1.4208897	?	-1.6571267
?	?	1.7925557	-1.7010307	?	?	?	?	?	?	1.6581994	?	?	?	-1.8038379	1.622982	?	1.6403999	?	?	?	?	?	-1.8076806	?	1.7847339	?	?	?	-1.6111325	-1.6475158	?	?	?	?	?	?	?	?	?	?	?	?	?	?	-1.4338282	?	?	?	?
?	?	?	1.3700628	?	?	?	?	?	?	-2.1016397	1.5601097	?	?	?	?	?	?	?	?	?	?	?	?	?	-1.7583969	?	?	?	?	?	?	?	?	?	?	?	1.7053083	?	?	?	?	?	?	?	1.7027061	?	?	?	?
?	1.4837599	?	1.424042	?	?	?	?	?	?	-1.6130215	1.3850832	?	?	1.373403	?	?	-1.8645495	1.3836753	?	?	?	?	1.5197893	?	-1.7867379	?	?	?	1.5228926	?	?	?	?	?	1.4019558	?	1.4759572	?	?	?	?	1.5434976	?	?	1.5002934	?	1.36628	?	?
?	-1.5174578	1.8296518	-1.7179129	?	?	?	?	?	-1.5044929	1.51251	-1.4151031	?	1.675481	?	?	?	1.9986858	?	?	?	?	?	-1.4229684	?	1.9055127	?	?	?	-1.6497802	-1.3747106	?	?	?	?	-1.4348161	?	-1.3715222	?	?	?	?	-1.4290255	?	?	-1.4789627	?	?	?	1.6528043
?	?	1.429006	-1.5576661	?	?	-1.4073104	?	?	-1.377112	1.6571269	-1.4034115	?	1.862807	-1.4994501	?	?	1.4702985	?	?	?	?	?	-1.4299927	?	1.5171261	?	?	?	-1.4506379	?	?	?	?	?	-1.3941447	?	-1.5941045	?	?	?	?	-1.6505721	?	?	-1.4319133	?	-1.3763597	?	?
?	1.5905299	?	1.5482196	-0.86569	?	?	?	?	?	-1.8756306	?	?	-1.4443723	1.4626232	?	?	-1.9261303	?	?	?	?	?	1.5749514	?	-2.563426	?	?	?	1.6007752	?	?	?	?	?	?	?	1.5602688	?	?	?	?	1.6922016	?	?	1.5013362	?	?	?	-1.6817875
?	-1.5358495	1.3548816	-1.62562	1.4703392	?	?	1.4076812	?	-1.4001017	1.7668685	-1.5810204	?	1.4396755	?	?	?	2.0727541	?	?	?	?	?	-1.6280502	?	1.9300995	?	?	?	-1.5111586	?	?	?	?	?	-1.4269861	?	-1.612598	?	?	?	?	-1.3907638	?	?	-1.7862761	?	?	?	?
?	-1.4557103	?	-1.8102018	?	?	-1.4649057	?	?	?	1.5783889	-1.6647849	?	?	-1.1999307	0.8511408	?	2.4863756	?	?	?	?	-1.5555751	-1.4823705	?	1.9224268	-1.4243945	?	?	-1.4282752	-1.34801	?	?	?	?	-1.4628559	?	-1.6258532	?	?	?	?	-1.7376646	?	?	-1.5441561	?	?	?	1.2924477
?	1.3748255	-1.373487	?	?	?	1.480137	?	?	1.4329108	-2.4960012	1.5747329	?	?	?	?	?	-1.5409254	1.3820614	?	?	?	?	?	?	-1.7410359	?	?	?	1.6420588	?	?	?	?	?	1.6317089	?	1.5712699	?	?	?	?	1.6258813	?	?	1.5528128	?	?	?	?
?	1.432477	-1.5314521	1.6438491	?	?	1.438335	?	?	1.3858774	-1.6312103	1.3503528	?	-1.8747574	?	?	?	-1.6755304	?	?	?	?	?	1.5786381	?	-1.7348266	?	?	?	1.7985467	?	?	?	?	?	?	?	?	?	?	?	?	1.4018171	?	?	?	1.418967	?	?	?
?	1.8039433	-1.4436551	1.4352614	?	?	?	?	?	?	-1.5226046	1.4145159	?	?	1.5871476	?	?	-1.5964125	?	?	1.3834692	?	?	1.9286695	?	-1.7838613	?	?	?	1.4059027	?	?	?	?	?	1.394749	?	?	?	?	?	?	1.429614	?	?	1.3879743	?	1.5039438	?	?
?	-1.5220957	?	?	?	?	?	?	?	-1.5525727	1.76517	?	?	1.5227804	?	?	?	1.5622311	?	?	?	?	?	?	?	1.6133058	?	?	?	-1.5344247	?	?	?	?	?	?	?	-1.5849748	?	?	?	?	-1.5450674	?	?	-1.5494819	?	?	?	1.5271603
?	1.4422431	?	1.6901835	?	?	?	?	?	?	-1.7583828	?	?	?	1.5531707	?	?	-1.6117891	?	?	1.2804618	?	?	1.5137019	?	-2.197383	?	?	?	1.490374	?	?	?	?	?	1.3881947	?	1.6522897	?	?	?	?	1.538724	?	?	?	?	?	?	?
?	-1.6506445	?	-1.547833	1.5406425	?	?	1.6411078	?	?	1.9737929	-1.4831839	?	1.82359	-1.4602656	?	?	1.8153614	?	?	-1.3600247	?	?	-1.5092288	?	?	?	?	?	-1.5141027	-1.3800783	?	?	?	?	-1.3586057	?	-1.3523315	?	?	?	?	-1.3518093	?	?	-1.722873	?	?	?	?
?	1.9043795	-1.6576815	1.5506002	-1.4840944	?	?	-1.5568558	?	1.3385706	-1.504856	?	?	-1.7423183	1.3687993	?	?	-1.675956	?	?	?	?	?	1.7567086	?	-1.8804884	?	?	?	1.7780069	?	?	?	?	?	1.6182951	?	?	?	?	?	?	1.3942444	?	?	1.5931231	?	1.3741114	?	?
?	1.6936471	-1.7497184	1.5592638	-1.4278537	?	?	-1.5888137	?	?	-1.6827849	?	?	?	?	?	?	-2.3856716	?	-1.4417162	?	?	?	1.6915562	?	-1.6050886	?	?	?	1.3782072	?	?	?	?	?	1.6751332	?	?	?	?	?	?	?	?	?	1.5271986	?	?	?	?
?	?	?	1.4980668	?	?	1.575055	?	?	?	?	?	1.3023806	?	?	?	?	?	?	?	?	?	?	?	?	?	?	?	1.514713	?	?	?	?	?	?	?	?	?	?	?	?	?	1.5260701	?	?	?	?	?	?	?
?	?	?	?	?	?	?	1.7837616	?	?	1.7718912	?	?	1.4097887	?	1.5248247	?	1.6033034	?	?	?	?	?	-2.2552636	?	?	?	?	?	?	-1.191149	?	?	?	?	?	?	?	?	?	?	?	-1.4694709	?	?	?	?	?	?	?
?	-1.6488204	1.4797791	-1.7010657	?	?	?	?	?	?	1.8735269	-1.5890323	?	?	?	?	?	1.587033	?	?	?	?	?	-1.6018026	?	1.6162313	?	?	?	-1.7809836	?	?	?	?	?	?	?	-1.3752227	?	?	?	?	-1.3655016	?	?	?	?	-1.5494221	?	?
?	1.6989375	?	1.7624125	?	?	?	?	?	?	?	1.4761552	?	-1.7282623	1.3965751	-1.4105464	?	-1.4469364	1.1979729	-0.987051	1.1662581	-0.8564018	?	1.6305214	?	-1.6948392	?	?	?	1.9298265	?	?	?	?	?	?	?	1.5526779	?	?	?	?	2.146273	?	?	1.545929	?	?	?	?
?	1.4370722	-1.660965	?	-1.6191548	?	?	?	?	?	-1.9182997	?	?	?	?	-1.4768145	?	-1.4716741	?	?	?	?	?	1.9205781	?	-1.6628039	?	?	?	2.1067564	1.6044323	?	?	?	?	?	?	?	?	?	?	?	?	?	?	1.6324246	?	?	?	?
?	-1.8323066	?	-1.4138697	?	?	-1.3787051	?	?	?	1.5329921	-1.4861255	?	1.4607497	-1.3722975	?	?	2.0150447	?	?	?	?	?	-1.6997213	?	1.5212587	?	?	?	-1.5094225	?	?	?	?	?	-1.460919	?	-1.635083	?	?	?	?	?	?	?	-1.4898485	?	?	?	?
?	-1.5598643	2.061708	-1.42635	1.4446985	?	-1.3820611	1.509245	?	-1.3745638	2.0897152	-1.4838489	?	1.5375851	?	?	?	1.6019763	?	?	?	?	?	-1.5994127	?	1.5544314	?	?	?	-1.7444159	?	?	?	?	?	-1.4748861	?	?	?	?	?	?	-1.3991857	?	?	-1.6013047	?	-1.3653958	?	1.6011907
?	?	-1.6779627	?	?	?	?	?	?	?	?	?	?	?	?	?	?	?	?	?	?	?	?	?	?	?	?	?	?	?	2.338102	?	?	?	?	?	?	?	?	?	?	?	?	?	?	?	?	?	?	?
?	1.7352068	-1.7654887	1.6282713	?	?	?	-1.4655491	?	?	-2.084002	1.3827994	?	-1.4233958	1.5101397	?	?	-2.0432	?	?	?	?	?	1.5578005	?	-1.7405826	?	?	?	1.5506346	1.4130139	?	?	?	?	?	?	1.3914919	?	?	?	?	1.7909395	?	?	?	?	?	?	?
?	-1.5134525	?	-1.5116503	?	?	-1.4845506	?	?	-1.4342936	2.3304787	?	?	?	?	?	?	1.6691058	?	?	?	?	?	-1.5025691	-1.3451335	1.8694663	?	?	?	?	?	?	-1.350071	?	?	-1.5609921	?	-1.8724444	?	?	?	?	-1.5285361	?	?	-1.4454137	?	?	?	?
?	-1.5044256	1.3650105	-1.8232532	?	?	?	?	?	-1.5259932	1.7149706	-1.5157458	?	1.6404374	?	?	?	2.426095	?	?	?	?	?	-1.5821465	?	1.9688213	?	?	?	-1.5686406	-1.4837526	?	?	?	?	-1.3425245	?	-1.7322066	?	?	?	?	?	?	?	-1.6343501	?	?	?	?
?	1.3952464	?	1.4204795	-1.5425514	?	?	-1.4157704	?	?	-1.985784	?	?	-1.5466186	?	?	?	-1.7022883	?	?	1.394253	?	?	1.3886511	?	-1.6246889	?	?	?	1.8561995	?	?	?	1.4117391	?	1.50887	?	?	?	?	?	?	?	?	?	1.592867	?	?	?	?
?	-1.9886616	1.3102158	-1.7905099	?	?	?	?	?	-1.653222	1.5735992	-1.6865878	?	?	-1.4422675	?	?	1.9541	?	?	?	?	?	-1.5600452	?	1.7293636	?	?	?	-1.417319	?	?	?	?	?	-1.5694522	?	-1.6377758	?	?	?	?	-1.4836473	?	?	-1.5443426	-1.3816837	?	?	1.2864327
?	1.7331944	-1.482794	1.6642649	?	?	?	?	?	?	-2.5636387	1.4917661	?	-1.3866775	1.611771	?	?	-1.56002	?	?	?	?	?	1.4466125	?	?	?	?	?	1.3768127	?	?	?	1.3787109	?	?	?	1.4351876	?	?	?	?	?	?	?	1.4411584	?	?	?	?
?	1.7446572	?	1.5421956	?	?	1.4191526	?	?	?	-1.6294417	1.4109726	?	?	?	?	?	-1.9622986	?	?	?	?	?	1.3977779	?	-1.2823528	1.426451	?	?	?	?	?	?	?	?	1.375435	?	1.3829802	?	?	?	?	1.7054735	?	?	1.4378979	1.424103	?	?	?
?	1.4449713	-1.3131653	1.4898466	?	?	1.4034193	?	?	?	-1.6635243	1.3544888	?	-1.3933201	1.4172103	?	?	-1.6619635	?	?	?	?	?	1.4087052	?	?	?	?	?	1.5535336	?	?	?	1.4596386	?	?	?	1.554647	?	?	?	?	1.5407727	?	?	1.68227	?	1.3759325	?	-1.4736556
?	?	1.7397885	?	?	?	?	1.5004846	?	?	1.6011089	?	?	1.5308025	?	?	?	1.4693342	?	?	?	?	?	?	?	1.5453699	?	?	?	?	-1.5859609	?	1.2452286	?	?	?	1.2648199	1.4618359	?	?	?	?	?	?	?	-1.4643366	?	?	1.5730073	?
?	-1.5666213	?	-1.4717999	?	?	-1.4077165	?	?	?	1.9638463	-1.432532	?	?	?	?	?	1.532483	?	?	?	?	?	-1.6190279	?	2.2701254	?	?	?	?	?	?	?	?	?	?	?	-1.8353214	?	?	?	?	-1.4475031	?	?	-1.5277739	?	?	?	?
?	1.4783213	?	1.5570625	?	?	1.4561744	?	?	?	-1.2701682	?	?	?	1.2255509	?	?	-1.3977835	1.2265581	?	?	?	?	1.368997	?	-1.9334518	1.495294	?	?	?	?	?	?	?	?	1.387926	?	1.4316633	?	?	?	?	1.6351967	?	?	1.4877683	?	1.4076592	?	-1.4980139
?	-1.453385	?	-1.5422554	?	?	?	?	?	?	2.272595	?	?	?	-1.3156116	?	?	2.4446871	?	?	?	?	?	?	?	?	-1.3337706	?	?	-1.3188939	?	?	?	?	?	?	?	-1.5439967	?	?	?	?	-1.4524829	?	?	?	-1.3501469	?	?	?
?	1.4505205	-1.9929682	1.4209363	?	?	?	-1.5054866	?	?	-2.0117555	1.3491856	?	-1.4327066	1.6586943	-1.4692087	?	-1.845256	?	?	?	?	?	1.3709925	?	-1.5088898	?	?	?	1.6961159	?	?	?	?	?	1.4586806	?	1.433626	?	?	?	?	1.4925733	?	-1.3896704	1.5500524	?	?	?	?
?	1.8123751	?	1.3970336	?	?	?	?	?	?	?	?	?	-0.58750784	1.3067777	?	1.3051846	?	1.591264	?	?	?	?	?	?	?	?	?	?	?	?	?	?	?	?	?	?	?	?	?	?	?	?	?	?	?	?	?	?	?
?	1.6128591	-1.6242771	1.5692983	?	?	?	?	?	?	-2.1020572	1.4186112	?	-1.334598	?	?	?	-1.7847596	?	?	?	?	?	1.5721028	?	-1.5833374	?	?	?	1.677043	?	?	?	?	?	1.4987113	?	1.4450113	?	?	?	?	1.4677039	?	?	1.6743824	?	?	?	?
?	-1.5495831	?	-1.6689894	?	?	?	?	?	-1.493896	1.7387078	-1.4192814	?	1.5090027	?	?	?	1.8497013	?	?	-1.3775653	?	?	-1.5785103	?	2.2295756	?	?	?	-1.4997565	?	?	?	?	?	-1.5213408	?	-1.4723202	?	?	?	?	-1.6674185	?	?	?	?	?	?	?
?	?	-1.6667005	1.8140626	-1.4261051	?	?	?	?	1.4404382	-2.0833337	1.3861967	?	-1.480583	1.4895608	?	?	-1.7946599	?	?	1.3301232	?	?	1.4542361	?	-2.1229055	?	?	?	1.4932088	?	?	?	?	?	1.5109532	?	1.4239455	?	?	?	?	1.4914043	?	?	1.7013105	1.3345819	1.4161615	?	-1.9205652
?	-1.662059	1.3784205	-1.59292	?	?	?	1.3598316	?	?	1.6208341	-1.4550538	?	?	-1.3969539	?	?	1.7961452	-1.4964455	?	?	?	?	-1.8169233	?	1.5540136	?	?	?	-1.7518193	?	?	?	?	?	-1.5161421	?	-1.5319909	?	?	?	?	-1.6524602	?	?	-1.6621757	?	?	?	?
?	?	?	1.5068635	-0.834467	?	1.5390558	?	?	1.5190594	-2.1089022	1.5906806	?	-1.5778804	1.3715335	?	?	-1.8017558	?	?	?	?	?	1.5824804	?	-2.1311617	1.4311318	?	?	1.6935005	?	?	?	?	?	?	?	1.6077645	?	?	?	?	1.7890033	?	?	1.5251002	?	1.3932588	?	-1.4564141
?	?	1.7475674	?	?	?	?	1.6162039	?	?	1.6801255	?	?	1.9575016	?	?	?	1.8767822	?	?	?	?	?	-1.9234763	?	1.5370578	?	?	?	-1.4492816	?	?	?	?	?	-1.6865973	?	?	?	?	?	?	?	1.4796879	?	?	?	?	?	?
?	1.6631192	?	1.3379676	-1.0333638	?	1.3871967	?	?	?	-1.5868423	?	?	?	?	?	?	-2.250329	1.1994878	-0.66852355	1.2686732	?	?	1.7310146	?	?	?	?	?	1.3734506	?	?	?	?	?	1.7525225	?	1.443483	?	?	?	?	?	?	?	?	1.6831591	?	?	-1.3084171
?	?	1.3645691	-1.5899532	?	?	-1.198455	1.4522172	?	-1.3365422	1.4047273	-1.3683121	?	1.387695	?	1.4711802	?	1.7562859	?	?	?	?	?	-1.7139603	?	2.05239	?	?	?	-1.5587837	?	?	?	?	?	-1.3714638	?	?	?	?	?	?	-1.3732786	?	?	-1.6743463	?	-1.3661191	?	?
?	-1.4358445	?	-1.487296	?	?	-1.4108593	?	?	?	1.7568362	?	?	?	-1.4953712	?	?	?	-1.3364145	?	?	?	?	-1.5128667	?	1.7021353	?	?	?	-1.5652708	?	?	?	?	?	?	?	-1.4309479	?	?	?	?	-1.7026651	?	?	?	-1.4881043	-1.3904431	?	?
?	-2.092971	?	-1.4195541	?	?	?	?	?	?	2.0444925	-1.415903	?	?	?	?	?	?	?	?	?	?	?	-1.5034229	?	?	?	?	?	-1.6177868	?	?	?	?	?	?	?	-1.7118114	?	?	?	?	?	?	?	-1.4158561	?	?	?	1.5530785
?	1.7377746	-1.5878581	1.7321727	-1.4814967	?	?	?	?	?	-2.216226	?	?	?	?	?	?	-2.157569	?	?	?	?	?	1.5271416	?	-1.5305384	?	?	?	1.7107656	?	?	?	?	?	?	?	1.4891185	?	?	?	?	1.5772455	?	?	?	?	?	?	?
?	1.792325	?	1.438913	-0.9832627	?	1.4113098	?	?	1.6781366	-2.2159982	1.3875235	?	?	?	?	?	-2.056621	?	?	?	?	?	1.4467503	?	-1.6648895	?	?	?	1.53375	?	?	?	?	?	?	?	1.821122	?	?	?	?	1.6890786	?	?	1.5032169	?	?	?	?
?	?	?	1.8256314	?	?	1.3731427	?	?	?	-2.3119395	1.4782907	?	-1.4229611	?	?	?	-1.5885623	?	?	?	?	?	1.5232357	?	?	1.3688349	?	?	1.7471617	1.6529844	?	?	?	?	?	?	1.7697918	?	?	?	?	1.7464434	-1.4187193	?	1.6198288	?	?	?	?
?	-1.3872548	1.5444636	-1.7472736	?	?	?	?	?	-1.4448115	2.6655173	-1.4326782	?	?	-1.6039097	?	?	1.5866702	?	?	?	?	?	-1.707927	?	?	?	?	?	-1.4385729	?	?	?	?	?	?	?	-1.4176798	?	?	?	-1.4010077	-1.5604532	?	?	-1.4470637	?	?	?	?
?	1.6061956	?	1.4919299	?	?	?	?	?	1.3612527	-2.1429255	1.6921968	?	?	1.4622952	?	?	-1.9274682	?	?	?	?	?	1.9318495	?	-1.8564748	?	?	?	1.5661356	?	?	?	?	?	1.467073	?	1.423416	?	?	?	?	1.6187593	?	?	1.4439477	?	?	?	?
?	-1.4851376	1.8020716	-1.4610379	1.694414	?	-1.5631002	1.8519096	?	-1.5387603	1.9223868	-1.445	?	1.5052232	-1.5116667	?	?	1.7880751	?	?	?	?	?	-1.7288817	?	1.984068	?	?	?	-1.8971157	?	?	?	?	?	-1.6473163	?	?	?	?	?	?	?	?	?	?	?	?	?	?
?	1.6641524	?	1.3445336	?	?	?	?	?	?	-2.1133473	?	?	-1.7242903	?	?	?	-1.9226713	?	?	?	?	?	1.4427763	?	?	1.4530008	?	?	1.3171978	?	?	?	?	?	1.531229	?	1.4341803	?	?	?	?	1.6081263	?	?	1.3912808	?	?	?	?
?	-1.5864824	1.7023901	-1.5051745	1.3608696	?	?	?	?	-1.3682522	2.3772688	-1.451203	?	1.3305842	-1.3632922	?	?	1.564976	-1.4344893	?	?	?	?	-1.5346097	?	2.8786857	?	?	?	-1.7475034	?	?	?	?	?	?	?	?	?	?	?	?	-1.4647784	?	?	-1.4583551	?	?	?	?
?	?	?	1.6846685	?	?	1.6283873	?	?	?	-1.73728	1.499473	?	-1.4683269	?	?	?	-1.792428	1.4130632	-1.375293	?	?	?	1.6244637	?	-1.5681038	?	?	?	1.7268196	?	?	?	?	?	?	?	1.5395341	?	?	?	?	1.5774951	?	?	1.4224739	?	1.4747407	?	?
-1.4343514	?	1.6625303	?	?	?	?	1.707946	?	?	1.9363592	?	?	?	?	?	?	1.9377954	?	?	?	?	?	-1.3743291	?	?	?	?	?	-1.7743785	-1.5932981	?	?	?	?	?	?	?	?	?	?	?	-1.7474619	?	?	-1.542507	?	?	?	1.5917441
[truncated: 1,361 more columns]
