# Supplementary material for: Gene set enrichment meta-learning analysis: next- generation sequencing versus microarrays
Source: BMC Bioinformatics. 2010 Apr 8;11:176. doi: 10.1186/1471-2105-11-176 (PMC3098055; doi:10.1186/1471-2105-11-176)
Supplement: Additional file 5 — GSE-MLA source code archive. Java source code for GSE-MLA and visualization using decision trees. [file 1471-2105-11-176-S5.zip]

Archive with 10 entries (5 files):
- ri/
- ri/dtree/
- ri/dtree/explorer/
- ri/dtree/explorer/EvalResult.java
- ri/dtree/explorer/ShowDT.java
- ri/dtree/explorer/SimpleCart.java
- ri/dtree/explorer/TreeVisualizer3.java
- ri/nextgene/
- ri/nextgene/gsemla/
- ri/nextgene/gsemla/GSEMLAImplementation.java
