# Supplementary material for: Gene set enrichment meta-learning analysis: next- generation sequencing versus microarrays
Source: BMC Bioinformatics. 2010 Apr 8;11:176. doi: 10.1186/1471-2105-11-176 (PMC3098055; doi:10.1186/1471-2105-11-176)
Supplement: Additional file 5 — GSE-MLA source code archive. Java source code for GSE-MLA and visualization using decision trees. [file 1471-2105-11-176-S5.zip › ri/dtree/explorer/ShowDT.java]

package edu.fhs.ri.dtree.explorer;

import java.awt.BorderLayout;
import java.awt.Color;
import java.io.*;
import java.util.Random;

import weka.classifiers.Classifier;
import weka.classifiers.Evaluation;
import weka.classifiers.trees.ADTree;
import weka.classifiers.trees.J48;
import weka.classifiers.trees.LADTree;
import weka.core.Instances;
import weka.core.converters.CSVLoader;
import weka.gui.treevisualizer.PlaceNode2;


/**
 * @author Gregor Stiglic
 *
 * 		Example of decision tree visualization using J48, SimpleCart and ADTree.
 * 		Reads ARFF or CSV formatted files.
 * 		Requires Weka libraries (http://www.cs.waikato.ac.nz/ml/weka/).
 * 
 */
public class ShowDT {
	
	
	
	public static void visualizeTree(String graphString, String caption) {
		final javax.swing.JFrame jf = 
            new javax.swing.JFrame(caption);
        
		jf.setSize(500,400);
        jf.getContentPane().setLayout(new BorderLayout());
        TreeVisualizer3 tv = new TreeVisualizer3(null, graphString, new PlaceNode2());
        tv.setBackground(Color.WHITE);
        jf.setBackground(Color.WHITE);
        jf.getContentPane().add(tv, BorderLayout.CENTER);
        jf.addWindowListener(new java.awt.event.WindowAdapter() {
            public void windowClosing(java.awt.event.WindowEvent e) {
            jf.dispose();
            }
        });

        jf.setVisible(true);
		
	}
	
	private static EvalResult getACCandAUC(Classifier classifier, Instances newData, boolean useLOOCV) throws Exception {
		EvalResult res = new EvalResult();
		
		Evaluation eval = new Evaluation(newData);
		int folds;
		if(useLOOCV)
			folds=newData.numInstances();
		else
			folds=10;
		eval.crossValidateModel(classifier, newData, folds, new Random(1));
		
		res.acc = eval.pctCorrect();
		res.auc = eval.weightedAreaUnderROC();
		
		return res;
	}
	
	public static void main(String[] args) throws Exception {
		Instances dataset;
		
		String dir = "C:\\temp\\Results\\GSEMLA\\";
		String[] filenames = { "nextGeneResults_GSEMLA_AFX1_vs_ODT.csv" };
		
		// SETTINGS
		boolean useLOOCV = false; // if false use 10-fold CV (for ACC and AUC estimation)
		int minNumObj = 2;
		
		// J48
		boolean pruning = true;
		boolean binarySplits = false;
		
		// ADTree
		int numOfBoostingIterations = 5;
		
		// CART
		boolean minCostPrunning = true;
		
		long time;
		
		for(int i=0; i<filenames.length; i++) {
			
			if(filenames[i].endsWith(".arff")) {
				// Read ARFF
				dataset = new Instances(new BufferedReader(new FileReader(dir + filenames[i])));
			}
			else {
				// Read CSV
				CSVLoader loader = new CSVLoader();
			    loader.setSource(new File(dir + filenames[i]));
			    dataset = loader.getDataSet();				
			}
			dataset.setClassIndex(dataset.numAttributes() - 1);
			
			long timeDiff;
			double secs;
			EvalResult eRes;
			
			// Build ADTree / LADTree
			if(dataset.numClasses() > 2) {
				System.out.println("Building LADTree...");
				time = System.currentTimeMillis();
				LADTree tree = new LADTree();
				tree.setNumOfBoostingIterations(numOfBoostingIterations);
				
				eRes = getACCandAUC(tree, dataset, useLOOCV);
				
				tree.buildClassifier(dataset);
				visualizeTree(tree.graph(), "LADTree (ACC: " + eRes.acc + ", AUC: " + eRes.auc + ") " + filenames[i]);
				System.out.println("LADTree (ACC: " + eRes.acc + ", AUC: " + eRes.auc + ") ");
				System.out.println(tree.graph());
						
				timeDiff = System.currentTimeMillis() - time;
				secs = (double)timeDiff/(double)1000;
				System.out.println("LADTree built and visualized! [" + secs + " secs]");				
			} else {
				System.out.println("Building ADTree...");
				time = System.currentTimeMillis();
				ADTree tree = new ADTree();
				tree.setNumOfBoostingIterations(numOfBoostingIterations);
				
				eRes = getACCandAUC(tree, dataset, useLOOCV);
				
				tree.buildClassifier(dataset);
				visualizeTree(tree.graph(), "ADTree (ACC: " + eRes.acc + ", AUC: " + eRes.auc + ")");
				System.out.println("ADTree (ACC: " + eRes.acc + ", AUC: " + eRes.auc + ") ");
				System.out.println(tree.graph());
						
				timeDiff = System.currentTimeMillis() - time;
				secs = (double)timeDiff/(double)1000;
				System.out.println("ADTree built and visualized! [" + secs + " secs]");
			}
			
			// Build J48
			System.out.println("Building J48...");
			time = System.currentTimeMillis();
			J48 j48 = new J48();
			if(pruning)
				j48.setUnpruned(!pruning);
			j48.setMinNumObj(minNumObj);
			j48.setBinarySplits(binarySplits);
			
			eRes = getACCandAUC(j48, dataset, useLOOCV);
			
			j48.buildClassifier(dataset);
			visualizeTree(j48.graph(), "J48 (ACC: " + eRes.acc + ", AUC: " + eRes.auc + ")");
			System.out.println("J48 (ACC: " + eRes.acc + ", AUC: " + eRes.auc + ") ");
			System.out.println(j48.graph());
					
			timeDiff = System.currentTimeMillis() - time;
			secs = (double)timeDiff/(double)1000;
			System.out.println("J48 built and visualized! [" + secs + " secs]");

			// Build SimpleCart
			System.out.println("Building CART...");
			time = System.currentTimeMillis();
			SimpleCart simpleCart = new SimpleCart();
			if(pruning)
				simpleCart.setUsePrune(minCostPrunning);
			simpleCart.setMinNumObj(minNumObj);
			
			eRes = getACCandAUC(simpleCart, dataset, useLOOCV);
			
			simpleCart.buildClassifier(dataset);
			visualizeTree(simpleCart.graph(), "SimpleCART (ACC: " + eRes.acc + ", AUC: " + eRes.auc + ")");
			System.out.println("SimpleCART (ACC: " + eRes.acc + ", AUC: " + eRes.auc + ") ");
			System.out.println(simpleCart.graph());
					
			timeDiff = System.currentTimeMillis() - time;
			secs = (double)timeDiff/(double)1000;
			System.out.println("CART built and visualized! [" + secs + " secs]");

		}
	}
}
