# Supplementary material for: Gene set enrichment meta-learning analysis: next- generation sequencing versus microarrays
Source: BMC Bioinformatics. 2010 Apr 8;11:176. doi: 10.1186/1471-2105-11-176 (PMC3098055; doi:10.1186/1471-2105-11-176)
Supplement: Additional file 5 — GSE-MLA source code archive. Java source code for GSE-MLA and visualization using decision trees. [file 1471-2105-11-176-S5.zip › ri/nextgene/gsemla/GSEMLAImplementation.java]

package edu.fhs.ri.nextgene.gsemla;

import edu.mit.broad.genome.alg.DatasetMetrics;
import edu.mit.broad.genome.alg.GeneSetGenerators;
import edu.mit.broad.genome.alg.Metrics;
import edu.mit.broad.genome.alg.gsea.*;
import edu.mit.broad.genome.math.LabelledVectorProcessors;
import edu.mit.broad.genome.math.Order;
import edu.mit.broad.genome.math.RandomSeedGenerators;
import edu.mit.broad.genome.math.SortMode;
import edu.mit.broad.genome.objects.Dataset;
import edu.mit.broad.genome.objects.GeneSet;
import edu.mit.broad.genome.objects.GeneSetMatrix;
import edu.mit.broad.genome.objects.Template;
import edu.mit.broad.genome.objects.esmatrix.db.EnrichmentDb;
import edu.mit.broad.genome.objects.esmatrix.db.EnrichmentResult;
import edu.mit.broad.genome.objects.strucs.TemplateRandomizerType;
import edu.mit.broad.genome.parsers.ClsParser;
import edu.mit.broad.genome.parsers.GctParser;
import edu.mit.broad.genome.parsers.GmtParser;

import java.io.BufferedWriter;
import java.io.File;
import java.io.FileWriter;
import java.io.FilenameFilter;
import java.io.IOException;
import java.util.Vector;

/**
 * @author Gregor Stiglic
 * 
 *         	This is a source code for Gene Set Enrichment Meta-Learning Analysis
 *         	(GSE-MLA). Used for comparison of microarray vs. next-generation
 *         	sequencing pathway level analysis.
 *         
 *         	GSEA (http://www.broadinstitute.org/gsea/) open source implementation 
 *         	by Broad Institute is required to run the code.
 *         
 * 			The results in .csv file can be used as an input to WEKA 
 * 			(http://www.cs.waikato.ac.nz/ml/weka/) for classification using decision 
 * 			trees.
 * 
 */
public class GSEMLAImplementation {

	public static void appendToFile(String filename, String text) {
		try {
			BufferedWriter out = new BufferedWriter(new FileWriter(filename,
					true));
			out.write(text);
			out.newLine();
			out.close();
		} catch (IOException e) {
		}
	}

	public static Vector<String> executeGSEA(String dir, String name, String gmtDir,
			String geneSetFile, boolean addNames) {
		Vector<String> res = new Vector<String>();
		boolean initialDataset = true;

		try {
			// Get *collapsed.gct files in directory
			File directory = new File(dir + name + "//");
			FilenameFilter filter = new FilenameFilter() {
				public boolean accept(File dir, String name) {
					return (name.endsWith(".gct"));
				}
			};
			String[] files = directory.list(filter);

			// Process all datasets
			for (String filename : files) {

				Dataset ds = (Dataset) new GctParser().parse(filename,
						new File(dir + name + "//" + filename)).get(0);
				filename = filename.replaceAll(".gct", ".cls");
				Template t = (Template) new ClsParser().parse(filename,
						new File(dir + name + "//" + filename)).get(0);

				GeneSetMatrix gm = (GeneSetMatrix) new GmtParser().parse(
						geneSetFile, new File(gmtDir + geneSetFile)).get(0);

				int min_set_size = 15;
				int max_set_size = 500;
				// @note that the gene sets are first restricted to the
				// dataset feature space and then the size thresholds are
				// pplied
				GeneSet[] gsets = GeneSetGenerators.removeGeneSetsBySize(gm,
						min_set_size, max_set_size, ds);

				KSTests tests = new KSTests();

				int num_permutations = 100;
				int num_markers = 100; // used only for marker analysis -
				// not a gsea algorithm parameter

				boolean permute_phenotype = false; // if false, gene sets
				// are permuted

				GeneSetScoringTable scoring_scheme = new GeneSetScoringTables.Weighted();
				// another option is the classic kolmogorov-smirnov
				// statistic
				// GeneSetScoringTable scoring_scheme = new
				// GeneSetScoringTables.Classic();

				// OK, parameters all done, make the call
				EnrichmentDb edb = tests
						.executeGsea(ds, t, KSTests.getGeneSets(ds, gsets, min_set_size,
								max_set_size), num_permutations,
								new Metrics.ClassMeansDiff(), SortMode.REAL,
								Order.DESCENDING,
								new LabelledVectorProcessors.None(),
								new RandomSeedGenerators.Timestamp(),
								TemplateRandomizerType.NO_BALANCE,
								DatasetMetrics.getDefaultMetricParams(),
								new DefaultGeneSetCohort.Generator(
										scoring_scheme, true),
								permute_phenotype, num_markers, null);

				System.out.println("Done gsea executing");

				// EDB now has the stats but not the FDRs yet
				// FDRs can be calculated in many ways, heres the gsea way:

				PValueCalculator pvc = new PValueCalculatorImpls.GseaImpl(
						"meandiv");
				final EnrichmentResult[] results = pvc.calcNPValuesAndFDR(edb
						.getResults());
				final EnrichmentDb edb_with_fdr = edb.cloneDeep(results);

				String temp = "";
				// access statistics from within the edb object ..
				for (int i = 0; i < edb_with_fdr.getNumResults(); i++) {
					EnrichmentResult result = edb_with_fdr.getResult(i);

					if (i != 0) {
						temp += ",";
					}
				
					// Only significant enrichments are written to output
					if (result.getScore().getFDR() < 0.25) {
						temp += result.getScore().getNES();
					} else {
						temp += "?";
					}
				}
				// Append to result vector
				if (initialDataset && addNames) {
					initialDataset = false;
					String names = edb_with_fdr.getResult(0).getGeneSetName();

					for (int i=1; i<edb_with_fdr.getNumResults(); i++) {
						names += "," + edb_with_fdr.getResult(i).getGeneSetName();
					}
					names += ",Class";
					res.addElement(names);
				}
				temp = temp.replaceAll("NaN", "?");
				temp += "," + name;
				res.addElement(temp);
			}
		} catch (Throwable t) {
			t.printStackTrace();
		}

		return res;
	}

	public static void main(String[] args) {
		try {
			String gmtDir = "C:\\temp\\NextGene\\";
			String gsFile = "c2.all.v2.5.symbols.gmt";
			String dir = "C:\\temp\\NextGene\\";
			// dir1 represents name of the folder containing bootstrapped datasets
			String dir1 = "AFX1"; 
			// dir2 contains folder names with datasets that will be compared to dir1 dataset
			String[] dir2 = {"TSEQ", "ODT"};	
			
			for(String tempDir : dir2) {
				String resultFile = "nextGeneResults_GSEMLA_"+dir1+"_vs_"+tempDir+".csv";
				
				for (String line : executeGSEA(dir, dir1, gmtDir, gsFile, true)) {
					appendToFile(resultFile, line);
				}
				for (String line : executeGSEA(dir, tempDir, gmtDir, gsFile, false)) {
					appendToFile(resultFile, line);
				}
			}
		} catch (Throwable t) {
			t.printStackTrace();
		}
	}
}
